# Supplementary material for: An m5C methylation regulator-associated signature predicts prognosis and therapy response in pancreatic cancer
Source: Front Cell Dev Biol. 2022 Aug 19;10:975684. doi: 10.3389/fcell.2022.975684 (PMC9437259; doi:10.3389/fcell.2022.975684)
Supplement: Supplementary file 1 [file Table2.XLSX]

## Sheet: Table S2
Table-S2 m5C regulators
Gene	Type
NSUN2	writers
NSUN3	writers
NSUN4	writers
NSUN5	writers
NSUN6	writers
NSUN7	writers
DNMT1	writers
DNMT3A	writers
DNMT3B	writers
TRDMT1	writers
YBX1	readers
TET2	erasers
