# Supplementary material for: An m5C methylation regulator-associated signature predicts prognosis and therapy response in pancreatic cancer
Source: Front Cell Dev Biol. 2022 Aug 19;10:975684. doi: 10.3389/fcell.2022.975684 (PMC9437259; doi:10.3389/fcell.2022.975684)
Supplement: Supplementary file 2 [file Table14.XLSX]

## Sheet: Table S14
Table S14: The single-sample gene set enrichment(ssGSEA) analysis in our cohort
id	Activated.B.cell	Activated.CD4.T.cell	Activated.CD8.T.cell	Activated.dendritic.cell	CD56bright.natural.killer.cell	CD56dim.natural.killer.cell	Eosinophil	Gamma.delta.T.cell	Immature..B.cell	Immature.dendritic.cell	MDSC	Macrophage	Mast.cell	Monocyte	Natural.killer.T.cell	Natural.killer.cell	Neutrophil	Plasmacytoid.dendritic.cell	Regulatory.T.cell	T.follicular.helper.cell	Type.1.T.helper.cell	Type.17.T.helper.cell	Type.2.T.helper.cell
TCGA_TCGA-FB-AAQ1	0.183185	0.505402	0.554288	0.707783	0.685046	0.71319	0.265894	0.685022	0.312498	0.766826	0.81872	0.468468	0.384596	0.800523	0.555447	0.734918	0.196412	0.755431	0.691361	0.561659	0.520641	0.39702	0.467499
TCGA_TCGA-IB-7888	0.592671	0.606951	0.739747	0.639817	0.687286	0.691392	0.413864	0.680425	0.568151	0.782945	0.93953	0.515273	0.602099	0.812125	0.603478	0.749815	0.345955	0.802792	0.729652	0.621182	0.636945	0.394853	0.549429
TCGA_TCGA-2J-AABO	0.228641	0.419769	0.590719	0.617953	0.668968	0.750269	0.20055	0.638412	0.29515	0.721216	0.684145	0.386596	0.456209	0.762606	0.55104	0.695528	0.170283	0.774788	0.561374	0.545584	0.553547	0.393057	0.484824
TCGA_TCGA-FB-A5VM	0.388082	0.636731	0.71095	0.645252	0.727091	0.763211	0.386657	0.710408	0.384741	0.764094	0.874358	0.527381	0.505542	0.789141	0.570197	0.701461	0.266925	0.80918	0.69852	0.589382	0.590531	0.36185	0.500465
TCGA_TCGA-HZ-8315	0.239521	0.525819	0.651435	0.677839	0.669136	0.65867	0.380229	0.688429	0.394226	0.77787	0.824983	0.501093	0.569335	0.807394	0.59237	0.745047	0.225134	0.8086	0.688833	0.609631	0.579571	0.423145	0.532743
TCGA_TCGA-IB-7893	0.146658	0.530022	0.501405	0.634017	0.697436	0.658572	0.340386	0.693968	0.372598	0.778494	0.794651	0.490435	0.548167	0.755975	0.619584	0.711444	0.138205	0.763073	0.722544	0.62984	0.562684	0.320218	0.570978
TCGA_TCGA-2L-AAQE	0.377957	0.522597	0.639082	0.594341	0.674415	0.697319	0.24799	0.654273	0.362774	0.697543	0.661609	0.407739	0.420929	0.801424	0.545335	0.68202	0.158372	0.771415	0.477296	0.502445	0.536539	0.385603	0.497904
TCGA_TCGA-HZ-8003	0.426646	0.600027	0.740841	0.66144	0.680902	0.724609	0.389412	0.668079	0.494068	0.790224	0.914573	0.526289	0.56797	0.800646	0.577848	0.729097	0.260381	0.816037	0.768877	0.620151	0.597263	0.396683	0.490902
TCGA_TCGA-YH-A8SY	0.133773	0.533944	0.498688	0.653151	0.673677	0.804782	0.354619	0.662337	0.287622	0.732058	0.77339	0.419556	0.478014	0.748839	0.588298	0.707586	0.199058	0.786305	0.631973	0.570889	0.536924	0.387513	0.47753
TCGA_TCGA-M8-A5N4	0.183776	0.505137	0.539773	0.694834	0.661899	0.788497	0.301546	0.666452	0.381417	0.763843	0.87448	0.54891	0.461182	0.789782	0.602773	0.743878	0.290989	0.804165	0.703248	0.595068	0.563407	0.424767	0.471749
TCGA_TCGA-2J-AABT	0.202601	0.48671	0.574978	0.640046	0.634913	0.70911	0.371648	0.658305	0.386602	0.751337	0.879285	0.519735	0.534203	0.796795	0.57203	0.756122	0.227271	0.799417	0.700229	0.581173	0.58967	0.365643	0.513693
TCGA_TCGA-IB-AAUU	0.148548	0.49595	0.544643	0.670157	0.698143	0.781826	0.295403	0.708757	0.336234	0.733011	0.847081	0.486868	0.506416	0.785545	0.596777	0.698066	0.292478	0.78666	0.694909	0.579114	0.545113	0.472497	0.47015
TCGA_TCGA-PZ-A5RE	0.181214	0.493398	0.580805	0.678664	0.69075	0.800626	0.373974	0.721641	0.378145	0.776741	0.866465	0.566221	0.545855	0.778308	0.586686	0.71112	0.316144	0.814041	0.714948	0.601045	0.558719	0.440307	0.518118
TCGA_TCGA-HV-A7OL	0.635176	0.587661	0.77545	0.665972	0.707787	0.816193	0.378814	0.68843	0.544894	0.746006	0.90865	0.529653	0.479936	0.806513	0.561901	0.69557	0.346117	0.77912	0.67134	0.606544	0.595317	0.419984	0.508314
TCGA_TCGA-IB-7897	0.347276	0.59809	0.750902	0.639577	0.668516	0.625536	0.497092	0.681827	0.46645	0.808928	0.888117	0.506093	0.65794	0.788535	0.609741	0.754658	0.271997	0.812126	0.760568	0.64818	0.609438	0.361756	0.557577
TCGA_TCGA-H6-A45N	0.355156	0.52867	0.657316	0.66092	0.669906	0.707635	0.304424	0.629649	0.392873	0.764493	0.826972	0.484928	0.490102	0.796746	0.5593	0.723577	0.187213	0.799259	0.72861	0.61318	0.555538	0.384618	0.447234
TCGA_TCGA-3A-A9IX	0.477681	0.540377	0.749249	0.646195	0.688957	0.687932	0.412482	0.679619	0.460868	0.770024	0.871065	0.47971	0.658232	0.828513	0.584133	0.742376	0.15427	0.822668	0.695942	0.627304	0.603554	0.409627	0.522902
TCGA_TCGA-XD-AAUH	0.61877	0.572683	0.750415	0.631982	0.674798	0.65457	0.474342	0.638731	0.547476	0.796622	0.833648	0.46652	0.587352	0.816858	0.590474	0.716599	0.142261	0.793409	0.638386	0.619102	0.618195	0.345721	0.486414
TCGA_TCGA-HZ-A77O	0.206594	0.509619	0.558083	0.662405	0.665611	0.766491	0.237952	0.678185	0.291224	0.726044	0.749922	0.44355	0.400695	0.759666	0.56725	0.731564	0.143745	0.754092	0.608124	0.521624	0.514328	0.413367	0.466511
TCGA_TCGA-IB-A5SO	0.495977	0.560671	0.684284	0.617266	0.70441	0.75176	0.385261	0.651532	0.491081	0.750958	0.855393	0.481758	0.509769	0.776937	0.587228	0.727068	0.142884	0.815132	0.702631	0.60023	0.597632	0.391484	0.539919
TCGA_TCGA-F2-6879	0	0.527517	0.525119	0.606072	0.696524	0.75626	0.231089	0.671656	0.321912	0.706794	0.756784	0.417472	0.527738	0.769433	0.541282	0.697609	0.297208	0.749444	0.632723	0.537064	0.532502	0.401532	0.565646
TCGA_TCGA-3A-A9IV	0.0636427	0.320012	0.491238	0.500338	0.600475	0.687837	0.25664	0.579025	0.198672	0.626024	0.532886	0.24572	0.302436	0.800391	0.410648	0.584695	0.150507	0.717244	0.491625	0.482128	0.397142	0.340679	0.410076
TCGA_TCGA-HZ-8519	0.245764	0.477043	0.682515	0.613059	0.652846	0.659631	0.365268	0.620548	0.354938	0.785041	0.816931	0.454669	0.570216	0.809362	0.544098	0.670588	0.20141	0.783588	0.647282	0.589755	0.571955	0.324171	0.48029
TCGA_TCGA-3A-A9IR	0.153643	0.235039	0.498929	0.532813	0.619778	0.726263	0.306812	0.56778	0.198577	0.587098	0.499399	0.251196	0.432018	0.800108	0.381793	0.547831	0.311057	0.731841	0.385291	0.465946	0.40161	0.419212	0.266415
TCGA_TCGA-HV-AA8V	0.223587	0.383388	0.539102	0.703163	0.674692	0.75634	0.257953	0.682101	0.300098	0.80031	0.810477	0.510661	0.469021	0.791607	0.590931	0.730969	0.170547	0.802896	0.717048	0.588015	0.548342	0.437542	0.455914
TCGA_TCGA-Q3-A5QY	0.886321	0.710213	0.876865	0.70885	0.677432	0.708026	0.536015	0.727433	0.873209	0.72881	0.992059	0.533539	0.55362	0.881442	0.649286	0.749035	0.22459	0.821597	0.792218	0.686946	0.686307	0.349003	0.511203
TCGA_TCGA-HZ-A9TJ	0.155888	0.450054	0.477004	0.609268	0.665993	0.748078	0.347443	0.580962	0.245851	0.769891	0.664395	0.389985	0.429728	0.754106	0.551688	0.707835	0.092483	0.736289	0.526623	0.537366	0.520595	0.411782	0.510111
TCGA_TCGA-3A-A9IL	0.143553	0.222245	0.466718	0.526868	0.59811	0.724738	0.352807	0.514977	0.19088	0.683937	0.598813	0.300689	0.410019	0.80643	0.475049	0.59785	0.108881	0.757442	0.515346	0.491865	0.408897	0.377519	0.382074
TCGA_TCGA-H6-8124	0.104631	0.436632	0.456028	0.642646	0.672286	0.736344	0.216038	0.602346	0.214671	0.740434	0.602615	0.373909	0.425693	0.761079	0.559609	0.707788	0.140036	0.758826	0.507681	0.48813	0.489862	0.399444	0.499674
TCGA_TCGA-3E-AAAY	0.307555	0.551951	0.692681	0.665324	0.697454	0.745512	0.411803	0.666084	0.411237	0.786776	0.880566	0.51851	0.536252	0.793578	0.574881	0.735428	0.267982	0.808864	0.705421	0.604045	0.587797	0.412869	0.475087
TCGA_TCGA-LB-A8F3	0.145125	0.458185	0.506844	0.617848	0.67497	0.740086	0.340931	0.627059	0.229213	0.732309	0.752901	0.40227	0.428834	0.795808	0.537089	0.666255	0.160473	0.751989	0.459706	0.52798	0.530981	0.435577	0.517022
TCGA_TCGA-US-A77E	0.164497	0.431352	0.496955	0.636102	0.671779	0.796803	0.229604	0.623951	0.266882	0.722105	0.690892	0.433971	0.393212	0.779632	0.550318	0.700972	0.199037	0.770508	0.567618	0.505385	0.525132	0.452927	0.455867
TCGA_TCGA-YY-A8LH	0.203845	0.516082	0.580994	0.600841	0.709629	0.776802	0.268488	0.60941	0.271877	0.66592	0.662011	0.38643	0.436662	0.772524	0.52673	0.62694	0.232188	0.715268	0.43058	0.50355	0.502187	0.456433	0.468606
TCGA_TCGA-IB-7654	0.26093	0.380875	0.537963	0.609278	0.680849	0.765433	0.207102	0.636552	0.335271	0.730481	0.680531	0.429175	0.437218	0.770185	0.539718	0.710056	0.0823184	0.746543	0.562137	0.542449	0.532111	0.404284	0.439677
TCGA_TCGA-FB-A78T	0.158223	0.452578	0.576052	0.688293	0.673556	0.787714	0.287899	0.632129	0.322796	0.746439	0.867126	0.498973	0.462382	0.780299	0.536302	0.689176	0.120388	0.762642	0.610788	0.546674	0.536141	0.453987	0.440238
TCGA_TCGA-2J-AAB8	0.230483	0.544826	0.575025	0.613717	0.696686	0.740641	0.304554	0.686433	0.348919	0.72153	0.756576	0.417262	0.421821	0.751172	0.581334	0.709834	0.170024	0.793854	0.608803	0.539975	0.564443	0.360643	0.52518
TCGA_TCGA-FB-A4P6	0.253893	0.453968	0.620653	0.661311	0.674026	0.686087	0.285426	0.622464	0.348145	0.767706	0.781777	0.484743	0.490914	0.810973	0.552086	0.725802	0.152974	0.797131	0.618972	0.554672	0.551479	0.449557	0.436689
TCGA_TCGA-3A-A9I5	0.333113	0.492844	0.547034	0.642752	0.656359	0.735947	0.241258	0.666021	0.288773	0.734358	0.69426	0.443899	0.336511	0.847598	0.54751	0.671914	0.193383	0.759471	0.474384	0.542379	0.530762	0.371343	0.451184
TCGA_TCGA-HZ-8005	0.146447	0.534934	0.601536	0.649206	0.680496	0.744007	0.220534	0.697783	0.402262	0.73309	0.836182	0.463758	0.451589	0.758155	0.586759	0.726122	0.186597	0.777001	0.761837	0.59435	0.566667	0.392483	0.489083
TCGA_TCGA-2J-AAB9	0.250028	0.451953	0.625591	0.660118	0.676657	0.695065	0.260862	0.649407	0.318632	0.772033	0.79547	0.474919	0.466914	0.792411	0.578144	0.729424	0.151443	0.775989	0.637722	0.578779	0.568873	0.417449	0.465187
TCGA_TCGA-XN-A8T5	0.670261	0.581696	0.812115	0.602141	0.688406	0.702484	0.455227	0.657471	0.610047	0.728688	0.867442	0.427706	0.633207	0.828325	0.593243	0.742803	0.219185	0.829621	0.675903	0.594855	0.655117	0.377765	0.486152
TCGA_TCGA-HZ-8638	0.224945	0.591885	0.677634	0.634107	0.651048	0.697079	0.268298	0.672542	0.304917	0.754724	0.711807	0.411667	0.487483	0.770041	0.52024	0.693708	0.351868	0.779491	0.510509	0.481726	0.544505	0.432483	0.552832
TCGA_TCGA-L1-A7W4	0.0893675	0.542283	0.466139	0.579578	0.622922	0.671368	0.352816	0.622187	0.279888	0.70843	0.677729	0.370011	0.403604	0.749997	0.520311	0.668649	0.173089	0.776619	0.468226	0.486716	0.518417	0.415854	0.494806
TCGA_TCGA-US-A779	0.167151	0.367691	0.49736	0.603986	0.66863	0.771077	0.266308	0.627452	0.223471	0.708856	0.600707	0.389597	0.356295	0.792845	0.508006	0.622776	0.0822216	0.739982	0.431603	0.506206	0.476526	0.469118	0.403608
TCGA_TCGA-HZ-7925	0.112444	0.531073	0.555564	0.639049	0.705488	0.760226	0.412641	0.691669	0.362014	0.745811	0.822035	0.535679	0.600446	0.768932	0.620937	0.737088	0.339185	0.811539	0.67017	0.591984	0.584443	0.355706	0.577432
TCGA_TCGA-IB-7886	0.203928	0.584273	0.640239	0.628322	0.686755	0.740509	0.382063	0.684923	0.43046	0.731526	0.839888	0.494066	0.54213	0.778517	0.622702	0.719636	0.317559	0.777175	0.724377	0.598945	0.574665	0.394398	0.54817
TCGA_TCGA-IB-8127	0.190379	0.522767	0.644069	0.65525	0.70467	0.711509	0.280948	0.697287	0.374788	0.744504	0.819137	0.505415	0.556451	0.773567	0.589454	0.721219	0.206985	0.781849	0.696997	0.581146	0.571532	0.405213	0.463483
TCGA_TCGA-XN-A8T3	0.178481	0.486241	0.642602	0.647472	0.676144	0.707535	0.269683	0.630278	0.314208	0.749788	0.725232	0.431753	0.443413	0.784572	0.550477	0.729148	0.11395	0.773645	0.575193	0.530659	0.5308	0.3711	0.485546
TCGA_TCGA-FB-AAQ0	0.0141962	0.413694	0.504549	0.591863	0.700355	0.797934	0.203438	0.623072	0.18585	0.678289	0.60071	0.365898	0.36569	0.759291	0.555652	0.65669	0.189609	0.738641	0.437357	0.507978	0.479588	0.398263	0.438271
TCGA_TCGA-S4-A8RM	0.183083	0.501973	0.603668	0.623617	0.691054	0.767195	0.314371	0.578074	0.31121	0.688825	0.704194	0.40895	0.386698	0.767716	0.525045	0.671912	0.177105	0.73207	0.452228	0.498452	0.534095	0.468478	0.493528
TCGA_TCGA-IB-AAUP	0.846728	0.673682	0.837233	0.678556	0.710876	0.746833	0.349498	0.673629	0.796775	0.714675	0.925592	0.494594	0.573197	0.844059	0.619828	0.73693	0.206732	0.825486	0.771877	0.665968	0.654538	0.345771	0.486793
TCGA_TCGA-HZ-8317	0.157148	0.507396	0.525713	0.628563	0.674577	0.738333	0.383763	0.695237	0.275177	0.752642	0.719099	0.42842	0.551753	0.764164	0.589336	0.688489	0.305126	0.795795	0.611199	0.516667	0.559655	0.428835	0.535314
TCGA_TCGA-3A-A9I9	0.188986	0.431811	0.595139	0.668733	0.663924	0.758273	0.203216	0.661841	0.31348	0.771314	0.83595	0.473408	0.441663	0.796616	0.560538	0.700208	0.248699	0.807492	0.647862	0.572442	0.525884	0.452186	0.426997
TCGA_TCGA-F2-6880	0.108088	0.284	0.492141	0.548852	0.643908	0.753299	0.328198	0.574061	0.208515	0.751017	0.52865	0.31543	0.432336	0.774963	0.483692	0.595206	0.102568	0.774201	0.415711	0.485181	0.46083	0.401271	0.389103
TCGA_TCGA-2L-AAQJ	0.446416	0.528023	0.652919	0.652792	0.677718	0.804764	0.37472	0.655347	0.417369	0.706066	0.763542	0.449289	0.416061	0.778205	0.570519	0.719879	0.232978	0.801477	0.622387	0.561605	0.57652	0.449207	0.496298
TCGA_TCGA-3A-A9IH	0.186031	0.44203	0.517536	0.636498	0.679362	0.768259	0.212739	0.662282	0.282715	0.73016	0.713711	0.418281	0.367722	0.778862	0.540039	0.696771	0.183423	0.777282	0.561684	0.53567	0.533559	0.433523	0.532766
TCGA_TCGA-IB-A5ST	0.744399	0.616697	0.776618	0.665456	0.711127	0.700203	0.387346	0.727888	0.70175	0.750721	0.922465	0.568817	0.607035	0.842002	0.590821	0.751017	0.397719	0.837678	0.744981	0.64784	0.64406	0.379801	0.462658
TCGA_TCGA-3A-A9IU	0.249038	0.424649	0.495272	0.655274	0.665146	0.746044	0.278789	0.611301	0.321463	0.705304	0.736942	0.413615	0.450717	0.765154	0.529903	0.694123	0.165679	0.788805	0.504008	0.530236	0.519971	0.418794	0.482015
TCGA_TCGA-HV-AA8X	0.168266	0.491712	0.52184	0.609921	0.703116	0.733817	0.215534	0.630803	0.294467	0.697832	0.605504	0.396386	0.346902	0.756843	0.517457	0.668792	0.195962	0.756214	0.44609	0.505606	0.513869	0.409711	0.546205
TCGA_TCGA-HZ-A77Q	0.503528	0.555951	0.705823	0.70194	0.723856	0.721372	0.421587	0.731661	0.533911	0.753479	0.924808	0.608643	0.674814	0.818703	0.626965	0.762792	0.3398	0.844984	0.775994	0.632299	0.646664	0.390566	0.546475
TCGA_TCGA-HZ-7924	0.349346	0.514159	0.595184	0.609225	0.666957	0.716525	0.310029	0.688231	0.376776	0.757122	0.719732	0.431701	0.483441	0.810629	0.514812	0.686292	0.278373	0.783313	0.560974	0.532282	0.516688	0.42691	0.512908
TCGA_TCGA-HZ-7289	0.0548934	0.441082	0.529301	0.560408	0.685868	0.806465	0.252033	0.611835	0.170109	0.624361	0.5749	0.427091	0.378379	0.813025	0.482961	0.612779	0.318154	0.736918	0.379769	0.449197	0.458253	0.486603	0.501206
TCGA_TCGA-HZ-7926	0.428509	0.57772	0.644504	0.623438	0.675199	0.746991	0.366661	0.640001	0.45629	0.796026	0.732876	0.438217	0.487559	0.804926	0.587464	0.709841	0.276083	0.791382	0.576327	0.546154	0.577844	0.496909	0.509988
TCGA_TCGA-RB-AA9M	0.226166	0.509998	0.547048	0.636214	0.656503	0.692927	0.362378	0.617912	0.26823	0.755549	0.66601	0.39739	0.410243	0.77436	0.556851	0.714176	0.200022	0.787921	0.517902	0.548054	0.534217	0.40396	0.477531
TCGA_TCGA-3A-A9IO	0.161243	0.227169	0.503233	0.457648	0.596677	0.622259	0.35676	0.629398	0.152551	0.680282	0.461594	0.284175	0.415938	0.775368	0.403266	0.602049	0.071007	0.716598	0.444304	0.50351	0.388712	0.364079	0.391528
TCGA_TCGA-2J-AABH	0.160225	0.449177	0.517318	0.667331	0.68056	0.719489	0.245474	0.612041	0.288251	0.774142	0.734902	0.434705	0.448386	0.77174	0.563144	0.725278	0.174821	0.759475	0.579753	0.557424	0.523274	0.401709	0.477693
TCGA_TCGA-IB-7645	0.416168	0.615986	0.738345	0.680521	0.701711	0.718134	0.484783	0.729991	0.489074	0.777278	0.932183	0.570966	0.703007	0.815697	0.639386	0.776606	0.321153	0.814791	0.797157	0.646515	0.658567	0.401339	0.551737
TCGA_TCGA-2J-AABA	0.258815	0.487196	0.58345	0.633649	0.700425	0.731246	0.268364	0.652975	0.276376	0.730555	0.667922	0.41643	0.520402	0.769669	0.55568	0.712323	0.199916	0.79924	0.51798	0.503322	0.555922	0.350737	0.499315
TCGA_TCGA-HZ-A4BH	0.383481	0.635832	0.686407	0.640567	0.674459	0.725351	0.387308	0.671915	0.447834	0.727082	0.807467	0.504231	0.478511	0.770017	0.608039	0.73845	0.202143	0.771368	0.696134	0.609923	0.590639	0.382858	0.521243
TCGA_TCGA-Q3-AA2A	0.158877	0.493107	0.588538	0.659432	0.700936	0.785506	0.310538	0.675791	0.275812	0.735165	0.778521	0.469287	0.405467	0.776943	0.561784	0.711267	0.149981	0.787943	0.599276	0.529791	0.523689	0.500812	0.44628
TCGA_TCGA-FB-AAQ2	0.28151	0.550719	0.532347	0.598834	0.631554	0.731667	0.201353	0.641224	0.293703	0.718894	0.639491	0.343949	0.339322	0.755992	0.540062	0.674017	0.152532	0.727148	0.562519	0.508411	0.495346	0.318082	0.490867
TCGA_TCGA-2L-AAQM	0.0691039	0.232258	0.571121	0.500089	0.609292	0.889514	0.149601	0.60057	0.179354	0.566458	0.609661	0.260999	0.373833	0.805656	0.433267	0.619741	0.186056	0.764004	0.497642	0.512898	0.426846	0.346388	0.419349
TCGA_TCGA-IB-7649	0.33986	0.531354	0.709985	0.709973	0.721739	0.688893	0.304393	0.714622	0.449287	0.811574	0.891426	0.583754	0.627911	0.833844	0.592406	0.747356	0.181411	0.787	0.762806	0.60413	0.597559	0.453719	0.517502
TCGA_TCGA-LB-A9Q5	0.215253	0.528897	0.606964	0.690618	0.677669	0.759626	0.391186	0.676037	0.397111	0.791516	0.878582	0.513805	0.528692	0.796472	0.599691	0.721261	0.310881	0.825661	0.725055	0.605955	0.577137	0.401091	0.474015
TCGA_TCGA-HZ-A8P0	0.235411	0.412688	0.543855	0.645609	0.688558	0.790224	0.192605	0.589723	0.270562	0.747904	0.764069	0.401657	0.372897	0.774807	0.55715	0.706847	0.218804	0.773575	0.505004	0.541133	0.530678	0.418256	0.47616
TCGA_TCGA-S4-A8RO	0.113274	0.620856	0.556391	0.642529	0.664494	0.775665	0.241345	0.661221	0.321625	0.737081	0.738536	0.48131	0.479805	0.768414	0.567704	0.653195	0.150135	0.7307	0.621306	0.542972	0.514469	0.346516	0.492108
TCGA_TCGA-3A-A9IC	0.175459	0.53147	0.547159	0.64756	0.676221	0.752391	0.404917	0.674281	0.299776	0.771429	0.793729	0.506505	0.47503	0.762828	0.598405	0.703661	0.270665	0.791897	0.623963	0.564715	0.551235	0.409111	0.53545
TCGA_TCGA-IB-AAUN	0.264006	0.553116	0.567808	0.630675	0.693623	0.703517	0.23092	0.654393	0.334513	0.717484	0.723715	0.404579	0.430181	0.768369	0.567817	0.679622	0.167766	0.781628	0.574739	0.541168	0.528022	0.42488	0.483741
TCGA_TCGA-HZ-A49G	0.247541	0.476063	0.645428	0.704701	0.697105	0.748347	0.310074	0.683438	0.407354	0.794041	0.935824	0.547116	0.578575	0.822692	0.592844	0.72412	0.168249	0.806504	0.794388	0.629377	0.592955	0.434486	0.452946
TCGA_TCGA-S4-A8RP	0.199724	0.449533	0.58543	0.641104	0.658808	0.732305	0.232374	0.655344	0.316934	0.751591	0.775943	0.475153	0.441562	0.77897	0.56986	0.693843	0.136482	0.785084	0.641235	0.55147	0.530342	0.427903	0.46593
TCGA_TCGA-HZ-A49H	0.375324	0.601901	0.767492	0.66158	0.69951	0.732113	0.492565	0.671018	0.391174	0.777232	0.894612	0.494154	0.624755	0.804206	0.577474	0.730334	0.310798	0.789971	0.676061	0.601941	0.602121	0.411498	0.524729
TCGA_TCGA-IB-AAUM	0.306909	0.448505	0.680397	0.626346	0.677569	0.749174	0.3038	0.605524	0.330038	0.748942	0.762036	0.439596	0.433204	0.78185	0.521431	0.691267	0.0938656	0.801498	0.578875	0.545618	0.543107	0.418176	0.42584
TCGA_TCGA-HZ-A8P1	0.0979319	0.478447	0.537688	0.566504	0.66701	0.778213	0.22961	0.646501	0.244016	0.683101	0.670131	0.413825	0.310895	0.744453	0.54011	0.623832	0.270512	0.72717	0.431016	0.48749	0.508277	0.383716	0.491393
TCGA_TCGA-2J-AABV	0.238321	0.419807	0.656406	0.630767	0.686313	0.761822	0.368662	0.618388	0.245017	0.736948	0.753691	0.465504	0.47643	0.776932	0.552228	0.621018	0.12803	0.778755	0.556267	0.504339	0.522279	0.443164	0.421919
TCGA_TCGA-IB-A5SS	0.1768	0.503318	0.584421	0.654165	0.68443	0.742223	0.302102	0.750118	0.338468	0.739627	0.847888	0.516604	0.477678	0.79379	0.588229	0.701353	0.217444	0.810208	0.77298	0.583744	0.572235	0.426879	0.519757
TCGA_TCGA-FB-AAPZ	0.240259	0.587259	0.665244	0.681895	0.697389	0.747904	0.37629	0.698749	0.355929	0.761285	0.811254	0.51613	0.535479	0.791582	0.598605	0.733426	0.209834	0.811853	0.693321	0.580374	0.570395	0.392074	0.52302
TCGA_TCGA-2J-AABI	0.461388	0.591318	0.64865	0.676536	0.687783	0.703273	0.332136	0.651442	0.425	0.741828	0.839327	0.46054	0.401201	0.760069	0.569054	0.69444	0.194946	0.791787	0.618555	0.526858	0.543559	0.350924	0.449131
TCGA_TCGA-IB-AAUO	0.193633	0.541098	0.634174	0.716733	0.667218	0.767166	0.256194	0.642787	0.337926	0.714378	0.832814	0.514297	0.324786	0.760071	0.543647	0.724605	0.209311	0.748107	0.557283	0.54878	0.541939	0.44927	0.467923
TCGA_TCGA-2J-AAB6	0.0838407	0.506294	0.490341	0.652234	0.727785	0.748256	0.252396	0.675639	0.329287	0.740657	0.76266	0.423079	0.447016	0.765627	0.577663	0.709033	0.231206	0.77738	0.684267	0.557697	0.521546	0.378332	0.481223
TCGA_TCGA-2J-AABF	0.308958	0.582685	0.637366	0.678706	0.667249	0.74449	0.269378	0.684668	0.41735	0.780029	0.886658	0.521371	0.503028	0.800119	0.570929	0.738886	0.262103	0.787307	0.747648	0.613484	0.566886	0.405303	0.48254
TCGA_TCGA-HZ-8002	0.299609	0.521924	0.666673	0.655355	0.686523	0.645787	0.396534	0.691956	0.398285	0.793024	0.855662	0.5165	0.678161	0.800138	0.607113	0.741734	0.242838	0.793208	0.724749	0.593801	0.585334	0.382423	0.512941
TCGA_TCGA-FB-AAQ6	0.157473	0.462265	0.523281	0.626733	0.716015	0.755426	0.186078	0.596405	0.240324	0.706354	0.683097	0.39447	0.329152	0.750802	0.545322	0.652909	0.270703	0.748466	0.453699	0.491374	0.509306	0.374676	0.489782
TCGA_TCGA-2J-AAB1	0.216886	0.537574	0.690556	0.632352	0.702932	0.754467	0.277186	0.645509	0.344648	0.719048	0.790186	0.462504	0.479459	0.78992	0.568815	0.715244	0.158634	0.781187	0.636174	0.569662	0.559899	0.487877	0.530609
TCGA_TCGA-HV-A5A6	0.0814392	0.458778	0.497768	0.636168	0.699072	0.732934	0.248127	0.659913	0.267138	0.725031	0.705479	0.442436	0.397768	0.763439	0.547578	0.69718	0.141716	0.786739	0.5541	0.508459	0.527237	0.410251	0.514028
TCGA_TCGA-HZ-8001	0.49776	0.538106	0.758886	0.653151	0.727698	0.674971	0.402171	0.726389	0.448167	0.78733	0.91642	0.540494	0.688103	0.82901	0.604517	0.736888	0.320069	0.82663	0.731882	0.632043	0.612307	0.342514	0.499674
TCGA_TCGA-3E-AAAZ	0.188731	0.431253	0.536564	0.575003	0.654556	0.730715	0.324462	0.645832	0.262645	0.724545	0.690881	0.371829	0.467608	0.749667	0.562298	0.698646	0.148322	0.753711	0.520422	0.510651	0.533786	0.357972	0.505774
TCGA_TCGA-IB-7885	0.357107	0.582687	0.667184	0.703815	0.670284	0.751689	0.302815	0.734871	0.441697	0.783984	0.888352	0.515046	0.489659	0.804602	0.62097	0.726118	0.315944	0.807245	0.774233	0.614541	0.624007	0.437966	0.512534
TCGA_TCGA-IB-7651	0.344708	0.574258	0.68255	0.669073	0.67149	0.7137	0.236813	0.695627	0.472906	0.741062	0.871603	0.490054	0.566661	0.812536	0.601719	0.73237	0.169372	0.778693	0.753443	0.598897	0.601313	0.413173	0.524144
TCGA_TCGA-HZ-7923	0.392427	0.581221	0.741828	0.714983	0.709965	0.681806	0.431234	0.705803	0.488979	0.820485	0.95442	0.604682	0.647834	0.829428	0.600275	0.760376	0.246845	0.839777	0.828833	0.642317	0.635954	0.352004	0.520579
TCGA_TCGA-HZ-8637	0.614759	0.719998	0.831571	0.71244	0.697924	0.665934	0.360113	0.721291	0.603905	0.784106	0.986382	0.586494	0.567598	0.829339	0.605571	0.773432	0.314046	0.790802	0.862447	0.690957	0.645675	0.402045	0.496973
TCGA_TCGA-HZ-A77P	0.148059	0.379633	0.620004	0.611495	0.636214	0.671039	0.318575	0.66871	0.315638	0.747301	0.824125	0.477769	0.54816	0.767221	0.553164	0.716134	0.208263	0.798243	0.664228	0.555459	0.562044	0.37563	0.506226
TCGA_TCGA-IB-7646	0.164242	0.692114	0.605773	0.69781	0.740539	0.707256	0.415633	0.717481	0.443888	0.780761	0.859389	0.523661	0.574232	0.758832	0.645266	0.737518	0.288754	0.778685	0.777996	0.6111	0.593916	0.384237	0.576737
TCGA_TCGA-HV-A5A3	0.0863254	0.405559	0.475583	0.636938	0.704142	0.784203	0.239212	0.629239	0.226102	0.725771	0.67191	0.403725	0.42059	0.755363	0.527042	0.705339	0.202164	0.7784	0.505215	0.505904	0.490302	0.433667	0.457962
TCGA_TCGA-HZ-7920	0.427864	0.529251	0.690048	0.635042	0.66745	0.613509	0.50263	0.662609	0.44991	0.826245	0.8678	0.498184	0.611424	0.811974	0.580136	0.710888	0.236472	0.8227	0.739188	0.614378	0.579252	0.321352	0.519302
TCGA_TCGA-FB-AAPU	0.191323	0.53807	0.509406	0.603827	0.677758	0.77441	0.318804	0.612541	0.257477	0.695693	0.562648	0.404207	0.363929	0.752969	0.51134	0.643661	0.205141	0.731478	0.393549	0.498418	0.498624	0.409203	0.504919
TCGA_TCGA-HZ-7922	0.316857	0.543088	0.599042	0.633126	0.670684	0.720698	0.266144	0.647515	0.424161	0.730793	0.79524	0.472691	0.512236	0.787889	0.564057	0.726159	0.25167	0.788797	0.688958	0.588962	0.581471	0.415334	0.531531
TCGA_TCGA-IB-A6UF	0.0950895	0.488606	0.481262	0.659182	0.680937	0.781004	0.281602	0.601367	0.253834	0.739853	0.755515	0.445946	0.433711	0.761628	0.562757	0.691119	0.241815	0.791163	0.539291	0.525619	0.489125	0.389345	0.431329
TCGA_TCGA-OE-A75W	0.182725	0.542054	0.740068	0.624897	0.701802	0.789659	0.251389	0.64109	0.323478	0.693203	0.83872	0.48057	0.463434	0.757948	0.570339	0.679117	0.254475	0.763497	0.58211	0.554495	0.538398	0.433974	0.441827
TCGA_TCGA-3A-A9IZ	0.12166	0.578768	0.546594	0.655975	0.690926	0.82447	0.294428	0.633403	0.226683	0.737303	0.664236	0.449749	0.42784	0.753592	0.582717	0.682579	0.259582	0.773861	0.4688	0.534845	0.528628	0.471497	0.560177
TCGA_TCGA-3A-A9IN	0.17047	0.296626	0.539026	0.510945	0.641482	0.728612	0.393226	0.566587	0.225154	0.692387	0.585049	0.322104	0.485102	0.766857	0.472608	0.612219	0.155857	0.762159	0.549638	0.550165	0.479276	0.348799	0.397078
TCGA_TCGA-F2-7276	0.459118	0.552316	0.685989	0.686285	0.663979	0.679655	0.451802	0.679219	0.470758	0.791548	0.877047	0.484935	0.611495	0.8172	0.620917	0.739777	0.266876	0.81326	0.738309	0.606167	0.604451	0.396822	0.476447
TCGA_TCGA-HV-A5A5	0.222229	0.481894	0.598143	0.696787	0.684858	0.730549	0.28928	0.647626	0.352482	0.801077	0.837377	0.471342	0.405223	0.799105	0.567551	0.715435	0.232431	0.784737	0.636407	0.570426	0.557696	0.408749	0.467969
TCGA_TCGA-2J-AABU	0.273019	0.522692	0.645442	0.63564	0.670253	0.736308	0.310683	0.684399	0.343406	0.72729	0.730389	0.401123	0.493906	0.758387	0.568853	0.711443	0.225843	0.767613	0.570523	0.557512	0.552813	0.408027	0.502667
TCGA_TCGA-US-A77J	0.811008	0.642244	0.828548	0.687886	0.691574	0.703027	0.504092	0.684613	0.732725	0.755298	0.947391	0.530268	0.579973	0.85894	0.616184	0.743138	0.153324	0.818191	0.796471	0.641788	0.641023	0.374689	0.489983
TCGA_TCGA-2J-AABE	0.180432	0.429141	0.496911	0.666576	0.673041	0.729237	0.343765	0.650458	0.353574	0.732437	0.839746	0.529722	0.544126	0.78821	0.585571	0.725883	0.238017	0.793231	0.691328	0.562995	0.559618	0.428503	0.478501
TCGA_TCGA-RB-A7B8	0.265579	0.496181	0.650281	0.654128	0.664493	0.732964	0.273369	0.643007	0.355738	0.738635	0.847006	0.509093	0.455663	0.771777	0.562643	0.708225	0.171727	0.762564	0.684872	0.586239	0.581586	0.450144	0.476728
TCGA_TCGA-IB-A6UG	0.385086	0.510291	0.618688	0.657918	0.676676	0.732157	0.308091	0.636721	0.36933	0.73057	0.719102	0.433998	0.450677	0.783435	0.517615	0.679864	0.184765	0.767514	0.506163	0.507106	0.503362	0.410311	0.46702
TCGA_TCGA-3A-A9J0	0.210108	0.511384	0.533277	0.653292	0.660822	0.768095	0.309754	0.670306	0.327174	0.702301	0.756572	0.430792	0.47358	0.763243	0.553166	0.713521	0.129769	0.760145	0.61782	0.559969	0.547909	0.379075	0.454518
TCGA_TCGA-IB-AAUQ	0.170879	0.469378	0.509766	0.669155	0.683911	0.767169	0.256233	0.63031	0.266843	0.748481	0.741352	0.463051	0.477823	0.763552	0.585017	0.722173	0.170317	0.775351	0.613741	0.541449	0.522943	0.382794	0.494489
TCGA_TCGA-FB-A7DR	0.187375	0.447078	0.572898	0.630797	0.675973	0.739306	0.367774	0.658186	0.321754	0.761001	0.808302	0.466457	0.510107	0.779229	0.597297	0.727967	0.244751	0.795073	0.620596	0.532706	0.575188	0.373066	0.522248
TCGA_TCGA-2L-AAQL	0.225469	0.458967	0.628871	0.639997	0.684493	0.737939	0.297001	0.632961	0.328795	0.723989	0.793169	0.501925	0.472119	0.788824	0.576725	0.711548	0.151715	0.771426	0.607223	0.56661	0.567372	0.45756	0.445282
TCGA_TCGA-HZ-7918	0.459739	0.646693	0.844815	0.669211	0.671666	0.69312	0.342356	0.665844	0.506392	0.788669	0.907445	0.511648	0.567249	0.799845	0.606946	0.76177	0.152793	0.781897	0.78182	0.625066	0.632417	0.408624	0.507987
TCGA_TCGA-IB-7887	0.153139	0.463235	0.646708	0.652564	0.673711	0.740558	0.219657	0.62978	0.312431	0.756273	0.807993	0.407102	0.46335	0.757354	0.569578	0.757081	0.289362	0.77012	0.579282	0.556706	0.56972	0.436253	0.496449
TCGA_TCGA-2J-AABR	0.326979	0.618959	0.749554	0.688173	0.697753	0.697229	0.429797	0.65119	0.415227	0.776195	0.859059	0.506052	0.554324	0.814709	0.602737	0.745512	0.185308	0.813525	0.681354	0.580365	0.592589	0.454226	0.505927
TCGA_TCGA-IB-A5SP	0.117284	0.452611	0.571807	0.62163	0.682198	0.799343	0.219886	0.645353	0.259246	0.684646	0.749232	0.387216	0.370752	0.787188	0.517711	0.656152	0.274815	0.756929	0.560704	0.503164	0.511021	0.416172	0.44316
TCGA_TCGA-3A-A9I7	0.467643	0.454072	0.65836	0.617704	0.652101	0.76549	0.265187	0.728177	0.435091	0.711788	0.788096	0.448279	0.405389	0.801455	0.562349	0.707165	0.336831	0.767216	0.609639	0.57476	0.579883	0.422743	0.444205
TCGA_TCGA-FB-AAPP	0.0562041	0.450626	0.554326	0.495656	0.643541	0.825411	0.237074	0.592378	0.146254	0.606758	0.549723	0.352187	0.279098	0.790195	0.427623	0.550831	0.250802	0.746118	0.298604	0.405052	0.418023	0.463896	0.50528
TCGA_TCGA-F2-A7TX	0.310067	0.668502	0.786463	0.670402	0.685077	0.725359	0.27279	0.697483	0.431934	0.738859	0.833368	0.477154	0.524181	0.777211	0.565482	0.724422	0.179851	0.778319	0.671863	0.55574	0.573568	0.394749	0.552841
TCGA_TCGA-XD-AAUL	0.167081	0.480356	0.556198	0.687738	0.66814	0.808527	0.265514	0.675768	0.334114	0.769473	0.81115	0.536577	0.494045	0.802489	0.609026	0.746897	0.333751	0.801794	0.717462	0.533925	0.53856	0.417846	0.486706
TCGA_TCGA-F2-A44H	0.216077	0.507269	0.558873	0.685914	0.693844	0.797102	0.284182	0.703303	0.379186	0.773351	0.872403	0.55222	0.564658	0.797308	0.595741	0.723993	0.169682	0.802757	0.785089	0.59815	0.595377	0.430533	0.502727
TCGA_TCGA-IB-7644	0.134436	0.51823	0.605643	0.622924	0.681073	0.74084	0.280298	0.668453	0.292269	0.70669	0.759861	0.4505	0.497248	0.781328	0.592708	0.68989	0.205687	0.733371	0.626395	0.558205	0.534879	0.450796	0.52114
TCGA_TCGA-3A-A9IB	0.124288	0.505544	0.565168	0.643817	0.687357	0.792831	0.311903	0.700369	0.341053	0.751928	0.819425	0.46844	0.562815	0.766428	0.606662	0.746277	0.172102	0.787418	0.745239	0.591709	0.573305	0.403401	0.502182
TCGA_TCGA-IB-AAUW	0.41679	0.456789	0.633341	0.663	0.665007	0.706584	0.423964	0.656694	0.382889	0.774141	0.798614	0.467273	0.55413	0.797643	0.549297	0.691405	0.264342	0.802217	0.616674	0.568166	0.561483	0.444467	0.477137
TCGA_TCGA-HZ-7919	0.200449	0.560347	0.646189	0.644679	0.70013	0.703651	0.32506	0.690602	0.37074	0.745793	0.768825	0.467445	0.542768	0.767875	0.58709	0.719919	0.223623	0.785712	0.617238	0.597057	0.537721	0.432285	0.570221
TCGA_TCGA-F2-7273	0.296399	0.526522	0.643171	0.685765	0.652334	0.702163	0.450632	0.646257	0.425224	0.811157	0.882663	0.526869	0.580186	0.833768	0.613193	0.76189	0.218335	0.806638	0.744829	0.618404	0.597411	0.408268	0.500963
TCGA_TCGA-2L-AAQI	0.185677	0.478836	0.513557	0.643197	0.705	0.698982	0.303699	0.64059	0.28719	0.747803	0.695233	0.414208	0.392475	0.769794	0.552162	0.660444	0.152321	0.747271	0.474085	0.528227	0.516207	0.426698	0.470572
TCGA_TCGA-XD-AAUG	0.301977	0.415139	0.55553	0.612465	0.674009	0.691421	0.449327	0.583582	0.322389	0.76796	0.777874	0.462587	0.553237	0.766835	0.588192	0.717162	0.134329	0.779331	0.646377	0.591578	0.564462	0.398409	0.458975
TCGA_TCGA-3A-A9IS	0.0826572	0.256614	0.44374	0.476913	0.547896	0.615843	0.284746	0.544688	0.142224	0.641791	0.402053	0.256332	0.340581	0.816274	0.346205	0.532558	0.0977606	0.676816	0.369752	0.463743	0.329827	0.36895	0.419353
TCGA_TCGA-IB-AAUT	0.344129	0.498607	0.759006	0.68846	0.675583	0.731855	0.326909	0.643192	0.432839	0.796444	0.883562	0.537111	0.502123	0.816555	0.570253	0.757704	0.12702	0.800815	0.690732	0.615473	0.586956	0.428892	0.454684
TCGA_TCGA-Z5-AAPL	0.954365	0.80023	0.913756	0.708951	0.689963	0.754604	0.528476	0.688406	0.936286	0.71037	0.943701	0.463984	0.505667	0.848612	0.627757	0.715855	0.186579	0.806216	0.76327	0.626185	0.674379	0.33983	0.509933
TCGA_TCGA-HZ-A4BK	0.274909	0.488829	0.663498	0.679964	0.704614	0.763709	0.262189	0.654988	0.369017	0.767725	0.846989	0.520226	0.49736	0.825351	0.55733	0.731204	0.249548	0.790987	0.67908	0.563181	0.574764	0.472066	0.46305
TCGA_TCGA-US-A776	0.177892	0.439965	0.562246	0.495608	0.676428	0.79731	0.258485	0.572185	0.170471	0.643353	0.573837	0.375752	0.30189	0.758487	0.449188	0.594357	0.243907	0.750975	0.331968	0.423488	0.421393	0.446645	0.513571
TCGA_TCGA-IB-7889	0.513013	0.552746	0.765787	0.675171	0.699654	0.713636	0.315294	0.698743	0.502062	0.755943	0.893699	0.524162	0.579554	0.821634	0.600378	0.726342	0.19331	0.786811	0.739201	0.621863	0.607859	0.435189	0.518365
TCGA_TCGA-IB-AAUR	0.855196	0.643992	0.875279	0.693777	0.704942	0.718853	0.525325	0.691805	0.824334	0.742183	0.969566	0.541522	0.66472	0.861584	0.635639	0.742463	0.205549	0.835588	0.757761	0.667162	0.679191	0.36279	0.496331
TCGA_TCGA-IB-A7M4	0.349855	0.572856	0.705572	0.625906	0.747993	0.76069	0.22924	0.666851	0.390143	0.719961	0.770369	0.424084	0.36979	0.768944	0.561081	0.693398	0.280731	0.738754	0.594934	0.527736	0.542312	0.369903	0.497651
TCGA_TCGA-FB-AAPS	0.48412	0.556905	0.722084	0.666031	0.695221	0.74451	0.345287	0.679556	0.490428	0.750321	0.886882	0.535617	0.474777	0.789471	0.606979	0.731874	0.141266	0.828476	0.749217	0.615044	0.615533	0.375999	0.481723
TCGA_TCGA-LB-A7SX	0.266726	0.545198	0.56529	0.591041	0.661567	0.711241	0.304703	0.614447	0.258878	0.703173	0.762827	0.411695	0.342764	0.764774	0.503136	0.693298	0.259411	0.764651	0.473321	0.479085	0.511267	0.390414	0.472018
TCGA_TCGA-IB-AAUS	0.35328	0.57774	0.748036	0.724218	0.718828	0.721694	0.446828	0.741427	0.468867	0.829954	1	0.67181	0.639713	0.845966	0.646497	0.760148	0.319633	0.849879	0.883531	0.660301	0.646591	0.374957	0.500183
TCGA_TCGA-HV-A7OP	0.151466	0.443298	0.580245	0.611128	0.657865	0.72852	0.215485	0.58202	0.195126	0.665155	0.66668	0.393377	0.322669	0.819685	0.487938	0.573174	0.166428	0.695831	0.399151	0.483511	0.470349	0.363081	0.426438
TCGA_TCGA-IB-7652	0.248278	0.501939	0.553572	0.689006	0.654216	0.742169	0.338913	0.696936	0.434687	0.794718	0.876385	0.549913	0.604237	0.821742	0.604691	0.746663	0.180815	0.821861	0.777659	0.628791	0.587014	0.411022	0.502675
TCGA_TCGA-2J-AAB4	0.208931	0.558399	0.608035	0.670604	0.691234	0.710344	0.265986	0.651854	0.338408	0.777313	0.805367	0.444196	0.43522	0.788917	0.623348	0.69051	0.254211	0.787224	0.635826	0.579551	0.543564	0.484515	0.496393
TCGA_TCGA-US-A774	0.410878	0.481981	0.673628	0.669013	0.673064	0.718315	0.302149	0.678288	0.408219	0.755751	0.832046	0.490506	0.492113	0.792401	0.5797	0.737117	0.202008	0.794357	0.719427	0.590527	0.583599	0.425031	0.454198
TCGA_TCGA-IB-8126	0.433274	0.622968	0.817886	0.631533	0.692621	0.685801	0.471168	0.651953	0.481545	0.792764	0.847278	0.474867	0.601429	0.796035	0.566847	0.731207	0.190629	0.811537	0.670757	0.598264	0.606152	0.40661	0.517143
TCGA_TCGA-F2-A44G	0.0989033	0.544969	0.515772	0.68625	0.677134	0.809715	0.316535	0.684777	0.307647	0.748597	0.818328	0.503724	0.443864	0.774552	0.595631	0.720661	0.304844	0.79328	0.670311	0.547954	0.569682	0.414255	0.510464
TCGA_TCGA-IB-AAUV	0.507434	0.505449	0.777321	0.66195	0.687861	0.660682	0.383439	0.698104	0.482918	0.780151	0.947287	0.545451	0.664507	0.806559	0.618703	0.736882	0.261311	0.84597	0.76005	0.630155	0.625073	0.31245	0.462885
TCGA_TCGA-FB-AAQ3	0.135023	0.52466	0.662289	0.655287	0.716822	0.751092	0.274727	0.69965	0.322715	0.746207	0.774909	0.49606	0.447044	0.770239	0.595556	0.693268	0.199713	0.759808	0.581512	0.54825	0.549717	0.428375	0.540563
TCGA_TCGA-RL-AAAS	0.570223	0.528929	0.807647	0.661183	0.704062	0.697023	0.327035	0.682103	0.50382	0.759116	0.888932	0.527918	0.643975	0.822338	0.589216	0.739605	0.137151	0.797389	0.742493	0.606091	0.605417	0.427765	0.508761
TCGA_TCGA-IB-7890	0.217009	0.419992	0.463692	0.607976	0.681747	0.697323	0.292211	0.64124	0.367374	0.760147	0.788921	0.458614	0.517327	0.766629	0.594872	0.720543	0.192206	0.776528	0.73528	0.622929	0.53958	0.337669	0.521451
TCGA_TCGA-XD-AAUI	0.481102	0.592833	0.609872	0.66144	0.690673	0.758171	0.323706	0.667279	0.45283	0.753768	0.782542	0.46552	0.451361	0.796648	0.604545	0.706108	0.205363	0.793397	0.694485	0.599991	0.585017	0.404994	0.440734
TCGA_TCGA-2J-AABK	0.214656	0.511628	0.574066	0.62824	0.706092	0.72071	0.294856	0.61822	0.265978	0.747898	0.707492	0.374267	0.370297	0.760638	0.526161	0.636848	0.211113	0.744437	0.443934	0.502218	0.503029	0.400939	0.480513
TCGA_TCGA-FB-A545	0.126998	0.432664	0.465901	0.59176	0.659254	0.757149	0.222411	0.574306	0.204534	0.715223	0.622374	0.352662	0.382439	0.759768	0.54448	0.727389	0.133477	0.744442	0.420537	0.473481	0.479268	0.366718	0.498924
TCGA_TCGA-3A-A9IJ	0.017557	0.219524	0.451062	0.478769	0.618093	0.623359	0.331527	0.530204	0.135486	0.669923	0.484214	0.360854	0.397861	0.778789	0.404946	0.560925	0.0367538	0.70573	0.445341	0.496282	0.413182	0.318476	0.356786
TCGA_TCGA-F2-A8YN	0.11223	0.421569	0.527024	0.654664	0.693403	0.732203	0.186434	0.641193	0.270957	0.74316	0.799854	0.457235	0.430969	0.797172	0.563449	0.694632	0.309639	0.796252	0.583996	0.539804	0.539965	0.411034	0.463914
TCGA_TCGA-HZ-A49I	0.291127	0.465539	0.634012	0.699603	0.681377	0.778349	0.387612	0.657988	0.404232	0.80602	0.877407	0.58006	0.549152	0.845507	0.581371	0.741683	0.22136	0.80965	0.719541	0.623342	0.598279	0.432038	0.466866
TCGA_TCGA-HV-A5A4	0.188333	0.484156	0.5727	0.659586	0.683203	0.744954	0.276824	0.602699	0.314857	0.732417	0.769065	0.46485	0.413477	0.764457	0.551442	0.700784	0.115849	0.770222	0.574156	0.564095	0.53459	0.428426	0.495309
TCGA_TCGA-HZ-8636	0.195952	0.548152	0.558536	0.676717	0.657372	0.750059	0.324848	0.689004	0.385509	0.746149	0.853695	0.483544	0.590752	0.777744	0.592083	0.737201	0.218729	0.795781	0.803401	0.611497	0.568936	0.435591	0.492916
TCGA_TCGA-FB-AAPY	0.495409	0.542773	0.693102	0.711541	0.69589	0.765781	0.312225	0.654326	0.437952	0.76787	0.887689	0.546842	0.476633	0.825544	0.588444	0.71684	0.22118	0.802571	0.706048	0.601994	0.579956	0.495066	0.444798
TCGA_TCGA-FB-A4P5	0.668839	0.631514	0.851178	0.680707	0.698265	0.703479	0.371497	0.71046	0.58126	0.748628	0.953973	0.50501	0.519797	0.817181	0.5993	0.72697	0.199753	0.803907	0.803807	0.622176	0.63665	0.343213	0.467717
TCGA_TCGA-2L-AAQA	0.0713673	0.582817	0.527196	0.627131	0.67413	0.762644	0.320714	0.643632	0.250073	0.668396	0.715949	0.417925	0.442446	0.745423	0.580822	0.666228	0.227014	0.762389	0.584079	0.511424	0.526586	0.39694	0.514819
TCGA_TCGA-H8-A6C1	0.356228	0.545178	0.561004	0.672802	0.677732	0.754555	0.243788	0.634427	0.388708	0.733846	0.802268	0.489014	0.413592	0.780314	0.56581	0.707889	0.247008	0.774409	0.60869	0.56169	0.555539	0.491463	0.474534
TCGA_TCGA-2J-AABP	0.323917	0.703811	0.749032	0.641257	0.674011	0.732091	0.414205	0.77278	0.447304	0.690492	0.946802	0.595064	0.50537	0.788852	0.625592	0.711113	0.252495	0.792821	0.810894	0.666729	0.579347	0.340579	0.55611
TCGA_TCGA-US-A77G	0.148039	0.468331	0.525523	0.603987	0.675879	0.749871	0.239036	0.613152	0.250967	0.656751	0.65669	0.38803	0.388982	0.774971	0.498779	0.642739	0.175637	0.72746	0.456225	0.462179	0.498427	0.496169	0.475028
TCGA_TCGA-IB-A7LX	0.13616	0.496481	0.518039	0.62682	0.682541	0.747024	0.278292	0.608306	0.269358	0.70117	0.658258	0.408633	0.364143	0.748997	0.54164	0.702931	0.24753	0.747564	0.5025	0.510222	0.535851	0.356422	0.463455
TCGA_TCGA-IB-7891	0.40164	0.565552	0.693261	0.680084	0.681819	0.686706	0.300274	0.687417	0.473852	0.778274	0.883145	0.527928	0.549606	0.817964	0.59594	0.74481	0.144924	0.805804	0.765086	0.615012	0.609083	0.418498	0.507612
TCGA_TCGA-YB-A89D	0.217421	0.508068	0.60939	0.655993	0.69591	0.772572	0.340332	0.683436	0.370684	0.729117	0.863299	0.500745	0.583298	0.783807	0.601959	0.735047	0.201885	0.79024	0.767705	0.618353	0.583888	0.427179	0.488261
TCGA_TCGA-IB-A5SQ	0.323275	0.560401	0.609218	0.653579	0.687082	0.693052	0.323843	0.700745	0.369056	0.774619	0.845425	0.478484	0.509073	0.803714	0.584742	0.728663	0.214813	0.791433	0.760184	0.586241	0.596906	0.408686	0.500473
TCGA_TCGA-FB-AAPQ	0.120257	0.533015	0.500915	0.644662	0.717503	0.788723	0.262939	0.595289	0.27234	0.716272	0.684532	0.39782	0.412288	0.759582	0.585825	0.655001	0.300651	0.744537	0.505633	0.503899	0.521524	0.471938	0.492879
GSE57495_GSM1383778	0.201738	0.530618	0.509849	0.661561	0.622095	0.767207	0.307857	0.694154	0.311948	0.742394	0.712027	0.422092	0.478653	0.776159	0.561416	0.718408	0.176045	0.76521	0.606036	0.530908	0.543039	0.348571	0.566387
GSE57495_GSM1383779	0.35162	0.413764	0.659802	0.628303	0.662255	0.735439	0.315244	0.605084	0.370196	0.731578	0.796687	0.423276	0.502563	0.810565	0.561414	0.70798	0.169658	0.795403	0.557876	0.580087	0.544964	0.423576	0.394183
GSE57495_GSM1383780	0.0676297	0.420287	0.428359	0.596284	0.714775	0.741102	0.235512	0.613202	0.230318	0.686273	0.571767	0.377884	0.304997	0.744981	0.483947	0.604888	0.168963	0.729309	0.429181	0.504431	0.451903	0.444198	0.46472
GSE57495_GSM1383781	0.469507	0.475254	0.58514	0.700786	0.690175	0.750659	0.306403	0.613794	0.384043	0.769481	0.816928	0.486931	0.454533	0.853925	0.570627	0.720466	0.221032	0.783243	0.579731	0.565475	0.562582	0.366471	0.43252
GSE57495_GSM1383782	0.128984	0.428964	0.545347	0.617237	0.704101	0.764113	0.223971	0.670966	0.31022	0.752995	0.835492	0.499405	0.546117	0.797248	0.576757	0.699156	0.212964	0.758403	0.672959	0.571684	0.563059	0.379653	0.529895
GSE57495_GSM1383783	0.234425	0.485871	0.515806	0.663028	0.676035	0.794565	0.27179	0.67144	0.268854	0.732142	0.833918	0.476583	0.479269	0.756879	0.589654	0.74035	0.144688	0.784294	0.669375	0.55663	0.551438	0.379642	0.453292
GSE57495_GSM1383784	0.181878	0.599359	0.648914	0.786476	0.667807	0.770051	0.335185	0.777031	0.506084	0.804155	0.920715	0.591834	0.484847	0.818813	0.556051	0.666347	0.586121	0.85728	0.717792	0.57803	0.567387	0.431922	0.470685
GSE57495_GSM1383785	0.243916	0.515773	0.630936	0.658398	0.699355	0.834599	0.287316	0.672461	0.284967	0.711741	0.825554	0.499058	0.430931	0.759921	0.619054	0.724414	0.210714	0.807601	0.619808	0.565594	0.56854	0.413574	0.464589
GSE57495_GSM1383786	0.70756	0.628636	0.725542	0.674834	0.691195	0.724374	0.3969	0.674512	0.682384	0.75262	0.933891	0.526066	0.562341	0.822578	0.618026	0.722068	0.152503	0.809272	0.775719	0.635709	0.627824	0.37628	0.511256
GSE57495_GSM1383787	0.251584	0.355187	0.629309	0.62745	0.614541	0.713088	0.337322	0.660037	0.319784	0.738368	0.778864	0.408287	0.475333	0.750482	0.579337	0.682031	0.0825854	0.793001	0.642064	0.585109	0.543606	0.306237	0.384198
GSE57495_GSM1383788	0.124525	0.313676	0.547606	0.562328	0.604531	0.612342	0.187092	0.61107	0.252656	0.610516	0.514718	0.399043	0.51251	0.74214	0.494385	0.671963	0.148318	0.739397	0.50478	0.488086	0.457946	0.408766	0.329708
GSE57495_GSM1383789	0.0532363	0.325953	0.352401	0.565028	0.656177	0.812793	0.183018	0.617844	0.218875	0.717831	0.625835	0.353483	0.41461	0.763458	0.554214	0.697802	0.142796	0.777658	0.483063	0.511088	0.47597	0.41334	0.467277
GSE57495_GSM1383790	0.109297	0.370241	0.465607	0.611024	0.642121	0.75737	0.255505	0.557911	0.213792	0.694346	0.740485	0.442604	0.432749	0.751277	0.54949	0.695086	0.182056	0.765448	0.581588	0.541604	0.523998	0.361675	0.440858
GSE57495_GSM1383791	0.341645	0.388136	0.633017	0.646298	0.676802	0.737916	0.30511	0.647248	0.335559	0.751538	0.85456	0.463659	0.529019	0.791612	0.56821	0.702554	0.183469	0.793983	0.648042	0.592951	0.571469	0.389127	0.426893
GSE57495_GSM1383792	0.350992	0.455811	0.778616	0.694424	0.662812	0.749751	0.291458	0.641405	0.350754	0.768	0.881077	0.487557	0.559956	0.794889	0.560286	0.744952	0.164009	0.806428	0.659671	0.604173	0.566901	0.387434	0.372489
GSE57495_GSM1383793	0.225932	0.304512	0.445434	0.619521	0.625132	0.809111	0.277718	0.561606	0.238746	0.766424	0.688979	0.366944	0.413304	0.794687	0.501963	0.641639	0.217133	0.764699	0.464346	0.511078	0.476016	0.417035	0.35849
GSE57495_GSM1383794	0.261162	0.615224	0.669948	0.626913	0.638635	0.696568	0.345812	0.6673	0.332438	0.670872	0.7321	0.396015	0.425681	0.782152	0.511614	0.698065	0.162001	0.755469	0.571068	0.518927	0.517921	0.421547	0.427261
GSE57495_GSM1383795	0.466678	0.591311	0.754698	0.675683	0.720735	0.752246	0.394409	0.693665	0.452147	0.786881	0.855337	0.520294	0.697932	0.840132	0.58004	0.704566	0.411652	0.816336	0.630388	0.546362	0.60507	0.441704	0.54073
GSE57495_GSM1383796	0.171008	0.249635	0.469823	0.444477	0.622954	0.741115	0.36297	0.543469	0.180202	0.630889	0.467667	0.257881	0.422306	0.742815	0.41972	0.570637	0.109166	0.737237	0.52214	0.508095	0.439104	0.391957	0.403598
GSE57495_GSM1383797	0.273308	0.556794	0.610767	0.724208	0.702945	0.746782	0.37828	0.656584	0.436797	0.774058	0.834652	0.541399	0.56309	0.794254	0.601866	0.756613	0.357488	0.795009	0.649375	0.587909	0.581791	0.41675	0.549204
GSE57495_GSM1383798	0.227699	0.485872	0.629319	0.647457	0.717759	0.777776	0.324216	0.655111	0.297919	0.713061	0.840516	0.498585	0.510317	0.782594	0.560895	0.738005	0.0856854	0.73869	0.712738	0.607477	0.571992	0.466726	0.480236
GSE57495_GSM1383799	0.462462	0.703784	0.71795	0.622215	0.700315	0.67915	0.297883	0.630169	0.466487	0.696219	0.847855	0.492597	0.490586	0.77628	0.57919	0.715982	0.109985	0.781229	0.665887	0.55967	0.617524	0.370869	0.568019
GSE57495_GSM1383800	0.200237	0.579983	0.560954	0.714017	0.699466	0.718201	0.348744	0.670987	0.381205	0.755982	0.823292	0.540284	0.532046	0.808993	0.621211	0.735366	0.272453	0.7944	0.715243	0.576808	0.580479	0.470666	0.555737
GSE57495_GSM1383801	0.151463	0.591821	0.625494	0.64967	0.686475	0.729444	0.233936	0.643895	0.384365	0.729727	0.723307	0.427432	0.459054	0.782984	0.596775	0.708007	0.214316	0.773973	0.529278	0.533722	0.555259	0.426628	0.560325
GSE57495_GSM1383802	0.500598	0.612274	0.732671	0.650133	0.701584	0.730694	0.422744	0.693283	0.494708	0.748674	0.88055	0.533831	0.600864	0.810599	0.610099	0.725772	0.26016	0.791242	0.735471	0.608762	0.630323	0.366935	0.496449
GSE57495_GSM1383803	0.143083	0.490066	0.463647	0.622635	0.67966	0.707998	0.370872	0.618509	0.196544	0.695321	0.697065	0.410071	0.482108	0.739929	0.571443	0.691717	0.27205	0.746461	0.537383	0.520363	0.524363	0.452772	0.548269
GSE57495_GSM1383804	0.145095	0.415398	0.521742	0.660474	0.658661	0.736484	0.316384	0.596996	0.247886	0.762925	0.675005	0.351206	0.399871	0.743288	0.549119	0.684243	0.151263	0.804216	0.526272	0.513379	0.509953	0.351995	0.429879
GSE57495_GSM1383805	0.147632	0.482875	0.489582	0.664722	0.662932	0.756722	0.142436	0.654775	0.223773	0.737523	0.700512	0.421917	0.403781	0.771245	0.555049	0.708791	0.20238	0.737086	0.60225	0.502504	0.501455	0.367274	0.49356
GSE57495_GSM1383806	0.0629451	0.42745	0.454841	0.538619	0.660372	0.763222	0.231945	0.596246	0.181721	0.724318	0.564739	0.378989	0.37372	0.760901	0.558291	0.722539	0.169387	0.76559	0.459196	0.522173	0.508617	0.403985	0.531809
GSE57495_GSM1383807	0.257199	0.519925	0.62224	0.66328	0.694109	0.740044	0.296945	0.692544	0.376221	0.783348	0.864673	0.549984	0.476435	0.792016	0.61019	0.736139	0.303495	0.805238	0.715865	0.616306	0.597784	0.392559	0.499786
GSE57495_GSM1383808	0.245595	0.533943	0.655791	0.647271	0.716217	0.7193	0.229609	0.66819	0.328516	0.776661	0.775792	0.344883	0.308969	0.725671	0.545274	0.609783	0.0391645	0.745198	0.571151	0.503191	0.485186	0.356117	0.46851
GSE57495_GSM1383809	0.258267	0.560324	0.57545	0.687236	0.667591	0.738301	0.348222	0.731253	0.40357	0.735689	0.796818	0.479644	0.481461	0.765302	0.562069	0.694856	0.228019	0.790631	0.683957	0.57546	0.544377	0.426649	0.493989
GSE57495_GSM1383810	0.170182	0.469249	0.519246	0.67162	0.664274	0.697804	0.265754	0.690216	0.394107	0.741393	0.799093	0.525682	0.516369	0.793409	0.583486	0.755237	0.193051	0.788142	0.695951	0.577283	0.565529	0.402734	0.507143
GSE57495_GSM1383811	0.387182	0.511864	0.662251	0.605213	0.6746	0.706412	0.478566	0.621231	0.348451	0.726826	0.847773	0.461167	0.53137	0.801006	0.559039	0.65478	0.233037	0.800025	0.680545	0.573426	0.582658	0.398673	0.466884
GSE57495_GSM1383812	0.661878	0.572576	0.715047	0.604349	0.654801	0.717924	0.49979	0.622032	0.614258	0.714374	0.85744	0.478864	0.591556	0.806207	0.567	0.715407	0.187216	0.768189	0.71582	0.591682	0.596867	0.416237	0.558907
GSE57495_GSM1383813	0.282203	0.517252	0.651009	0.639152	0.681679	0.714375	0.30788	0.69185	0.420232	0.714247	0.81595	0.521511	0.531599	0.791649	0.609562	0.736801	0.105783	0.782307	0.696186	0.606233	0.592627	0.430343	0.541963
GSE57495_GSM1383814	0.18183	0.474608	0.535601	0.534288	0.6669	0.728274	0.284654	0.605978	0.255652	0.678882	0.546605	0.385821	0.308579	0.748987	0.461884	0.575376	0.157755	0.677782	0.420991	0.44903	0.456282	0.44132	0.552873
GSE57495_GSM1383815	0.119916	0.420747	0.577697	0.592626	0.651939	0.65244	0.244403	0.631405	0.28348	0.738372	0.754949	0.464391	0.509106	0.756416	0.558641	0.714292	0.196959	0.791019	0.623574	0.546938	0.579326	0.366131	0.52956
GSE57495_GSM1383816	0.521077	0.643077	0.832165	0.653688	0.680132	0.718359	0.346692	0.624502	0.466021	0.714858	0.83082	0.446464	0.465989	0.819224	0.542431	0.687515	0.0879042	0.767785	0.600952	0.561222	0.573175	0.432218	0.5381
GSE57495_GSM1383817	0.322874	0.632582	0.66924	0.631735	0.701085	0.695655	0.315413	0.689301	0.366982	0.70963	0.736056	0.488206	0.491418	0.781137	0.60712	0.689132	0.197898	0.74271	0.615434	0.558754	0.540764	0.452099	0.573024
GSE57495_GSM1383818	0.267747	0.634623	0.588184	0.612389	0.676404	0.686551	0.475841	0.672538	0.364127	0.738328	0.77571	0.427141	0.600583	0.774651	0.570566	0.66195	0.223131	0.798563	0.673367	0.563647	0.563498	0.341523	0.546458
GSE57495_GSM1383819	0.515734	0.514993	0.62616	0.616541	0.678396	0.671	0.387977	0.607569	0.372483	0.753438	0.755388	0.431589	0.52438	0.816733	0.55734	0.705769	0.107018	0.792349	0.608452	0.58443	0.557916	0.381964	0.449075
GSE57495_GSM1383820	0.109908	0.558422	0.541956	0.625109	0.668768	0.750655	0.305032	0.691683	0.370101	0.708557	0.781183	0.494239	0.516277	0.771756	0.596077	0.70252	0.191076	0.811257	0.719974	0.600112	0.578029	0.343023	0.508344
GSE57495_GSM1383821	0.246516	0.430229	0.673332	0.622511	0.637801	0.693869	0.399541	0.604975	0.271852	0.754634	0.771823	0.405633	0.460354	0.818679	0.551767	0.669287	0.14353	0.781873	0.603669	0.559483	0.531618	0.390731	0.424962
GSE57495_GSM1383822	0.0764879	0.47892	0.639995	0.570798	0.706557	0.663121	0.206945	0.631427	0.299067	0.719623	0.536546	0.38496	0.377181	0.756598	0.432968	0.689384	0.0803344	0.725598	0.433091	0.491999	0.452474	0.37834	0.538944
GSE57495_GSM1383823	0.323367	0.596117	0.622488	0.680458	0.673773	0.753915	0.359654	0.712645	0.431661	0.761578	0.842861	0.514151	0.492059	0.798724	0.590522	0.725458	0.417578	0.811808	0.637989	0.560319	0.58993	0.41489	0.581424
GSE57495_GSM1383824	0.360255	0.458218	0.583409	0.566576	0.683087	0.762901	0.173654	0.550642	0.300885	0.617577	0.544165	0.349484	0.252408	0.735783	0.479149	0.602052	0.130012	0.680947	0.351185	0.434125	0.474504	0.458753	0.441563
GSE57495_GSM1383825	0.514771	0.574892	0.858084	0.692587	0.678251	0.688381	0.339198	0.689605	0.524952	0.776427	0.945553	0.486063	0.542949	0.835078	0.590522	0.750696	0.111635	0.830764	0.731832	0.646286	0.616242	0.362832	0.463111
GSE57495_GSM1383826	0.675888	0.713912	0.832228	0.688005	0.694679	0.754957	0.398724	0.73863	0.623113	0.745078	0.948768	0.595636	0.532255	0.83519	0.630667	0.731048	0.279028	0.816308	0.767941	0.625155	0.650063	0.447251	0.50591
GSE57495_GSM1383827	0.249715	0.575716	0.749099	0.774874	0.687336	0.724393	0.326276	0.7356	0.552069	0.748347	0.92604	0.547205	0.522658	0.82013	0.504149	0.654584	0.657959	0.790112	0.626603	0.542617	0.566891	0.488011	0.36651
GSE57495_GSM1383828	0.156956	0.581084	0.646695	0.68449	0.704483	0.744878	0.261179	0.685783	0.405639	0.763618	0.853889	0.489242	0.48208	0.827406	0.495018	0.648486	0.46879	0.808998	0.586265	0.499442	0.507483	0.439146	0.494442
GSE57495_GSM1383829	0.317858	0.570456	0.617808	0.689177	0.655397	0.75911	0.283134	0.667904	0.389281	0.72532	0.866818	0.528262	0.446747	0.776803	0.570509	0.719882	0.218358	0.776488	0.668808	0.584303	0.554335	0.433887	0.470465
GSE57495_GSM1383830	0.148461	0.493958	0.603459	0.657893	0.70021	0.710113	0.257726	0.700115	0.364362	0.765666	0.861231	0.512026	0.536439	0.78856	0.572749	0.690663	0.201266	0.762117	0.691043	0.577586	0.571904	0.379167	0.518628
GSE57495_GSM1383831	0.22983	0.449255	0.648585	0.603116	0.660463	0.757471	0.244757	0.657605	0.276013	0.741781	0.804536	0.427952	0.467221	0.793746	0.549295	0.692276	0.212493	0.812249	0.591345	0.541245	0.558497	0.304224	0.497651
GSE57495_GSM1383832	0.36182	0.473264	0.624237	0.612859	0.672454	0.754674	0.272755	0.721246	0.391244	0.710354	0.757069	0.456353	0.447273	0.802024	0.57453	0.690484	0.224547	0.770033	0.632596	0.539452	0.550459	0.405149	0.503339
GSE57495_GSM1383833	0.243474	0.420601	0.630968	0.601435	0.666604	0.691134	0.300839	0.597599	0.265212	0.746391	0.806782	0.461882	0.544673	0.80478	0.578971	0.703608	0.15621	0.796718	0.675955	0.588961	0.587014	0.387705	0.492489
GSE57495_GSM1383834	0.172542	0.40611	0.544622	0.603099	0.651421	0.621041	0.453563	0.616528	0.361478	0.781316	0.764121	0.457741	0.608013	0.80138	0.595057	0.681281	0.112674	0.786679	0.667571	0.630769	0.534276	0.332322	0.475888
GSE57495_GSM1383835	0.27767	0.496403	0.690524	0.649748	0.661364	0.694111	0.266489	0.662456	0.400146	0.791698	0.800925	0.46309	0.502553	0.823374	0.537886	0.703551	0.152383	0.756334	0.639281	0.598203	0.545167	0.410255	0.451958
GSE57495_GSM1383836	0.339958	0.601328	0.665925	0.658096	0.695273	0.695603	0.457703	0.648171	0.414354	0.794495	0.823654	0.472676	0.597746	0.769751	0.596005	0.701044	0.0753592	0.823062	0.690031	0.601963	0.554873	0.392836	0.536217
GSE57495_GSM1383837	0.252455	0.417241	0.535981	0.667667	0.626264	0.770846	0.269383	0.626838	0.37387	0.77483	0.777295	0.434498	0.476919	0.776052	0.544788	0.713868	0.16458	0.803481	0.537065	0.542006	0.51375	0.418987	0.435624
GSE57495_GSM1383838	0.450618	0.554065	0.676814	0.688097	0.681931	0.721261	0.338347	0.684549	0.476739	0.77132	0.878967	0.527976	0.572115	0.821142	0.592475	0.732467	0.252185	0.805917	0.734928	0.610323	0.583806	0.436108	0.47239
GSE57495_GSM1383839	0.122265	0.512756	0.599502	0.647857	0.694654	0.802479	0.337673	0.667278	0.37466	0.769678	0.846444	0.470608	0.530999	0.762597	0.636618	0.746721	0.179437	0.77748	0.795348	0.575633	0.559298	0.415142	0.489478
GSE57495_GSM1383840	0.1289	0.653643	0.588978	0.607077	0.713962	0.724159	0.334427	0.677718	0.359676	0.768999	0.765664	0.44755	0.467485	0.743356	0.580545	0.719026	0.162413	0.757071	0.66564	0.596238	0.55842	0.386889	0.55216
