# Supplementary material for: An m5C methylation regulator-associated signature predicts prognosis and therapy response in pancreatic cancer
Source: Front Cell Dev Biol. 2022 Aug 19;10:975684. doi: 10.3389/fcell.2022.975684 (PMC9437259; doi:10.3389/fcell.2022.975684)
Supplement: Supplementary file 3 [file Table3.XLSX]

## Sheet: Table S3
Table-S3 m5C-clusters
ID	Cluster
TCGA_TCGA-FB-AAQ1	A
TCGA_TCGA-IB-7888	A
TCGA_TCGA-2J-AABO	A
TCGA_TCGA-FB-A5VM	A
TCGA_TCGA-HZ-8315	B
TCGA_TCGA-IB-7893	B
TCGA_TCGA-2L-AAQE	A
TCGA_TCGA-HZ-8003	C
TCGA_TCGA-YH-A8SY	A
TCGA_TCGA-M8-A5N4	A
TCGA_TCGA-2J-AABT	A
TCGA_TCGA-IB-AAUU	A
TCGA_TCGA-PZ-A5RE	A
TCGA_TCGA-HV-A7OL	C
TCGA_TCGA-IB-7897	B
TCGA_TCGA-H6-A45N	B
TCGA_TCGA-3A-A9IX	B
TCGA_TCGA-XD-AAUH	A
TCGA_TCGA-HZ-A77O	C
TCGA_TCGA-IB-A5SO	A
TCGA_TCGA-F2-6879	B
TCGA_TCGA-3A-A9IV	B
TCGA_TCGA-HZ-8519	B
TCGA_TCGA-3A-A9IR	B
TCGA_TCGA-HV-AA8V	A
TCGA_TCGA-Q3-A5QY	A
TCGA_TCGA-HZ-A9TJ	A
TCGA_TCGA-3A-A9IL	A
TCGA_TCGA-H6-8124	B
TCGA_TCGA-3E-AAAY	A
TCGA_TCGA-LB-A8F3	C
TCGA_TCGA-US-A77E	A
TCGA_TCGA-YY-A8LH	A
TCGA_TCGA-IB-7654	A
TCGA_TCGA-FB-A78T	A
TCGA_TCGA-2J-AAB8	A
TCGA_TCGA-FB-A4P6	B
TCGA_TCGA-3A-A9I5	C
TCGA_TCGA-HZ-8005	A
TCGA_TCGA-2J-AAB9	A
TCGA_TCGA-XN-A8T5	A
TCGA_TCGA-HZ-8638	B
TCGA_TCGA-L1-A7W4	A
TCGA_TCGA-US-A779	A
TCGA_TCGA-HZ-7925	A
TCGA_TCGA-IB-7886	B
TCGA_TCGA-IB-8127	B
TCGA_TCGA-XN-A8T3	B
TCGA_TCGA-FB-AAQ0	A
TCGA_TCGA-S4-A8RM	B
TCGA_TCGA-IB-AAUP	B
TCGA_TCGA-HZ-8317	C
TCGA_TCGA-3A-A9I9	C
TCGA_TCGA-F2-6880	C
TCGA_TCGA-2L-AAQJ	C
TCGA_TCGA-3A-A9IH	A
TCGA_TCGA-IB-A5ST	A
TCGA_TCGA-3A-A9IU	A
TCGA_TCGA-HV-AA8X	B
TCGA_TCGA-HZ-A77Q	A
TCGA_TCGA-HZ-7924	B
TCGA_TCGA-HZ-7289	C
TCGA_TCGA-HZ-7926	B
TCGA_TCGA-RB-AA9M	B
TCGA_TCGA-3A-A9IO	B
TCGA_TCGA-2J-AABH	C
TCGA_TCGA-IB-7645	B
TCGA_TCGA-2J-AABA	B
TCGA_TCGA-HZ-A4BH	B
TCGA_TCGA-Q3-AA2A	A
TCGA_TCGA-FB-AAQ2	A
TCGA_TCGA-2L-AAQM	B
TCGA_TCGA-IB-7649	C
TCGA_TCGA-LB-A9Q5	C
TCGA_TCGA-S4-A8RO	A
TCGA_TCGA-3A-A9IC	A
TCGA_TCGA-IB-AAUN	A
TCGA_TCGA-HZ-A49G	B
TCGA_TCGA-S4-A8RP	B
TCGA_TCGA-HZ-A49H	C
TCGA_TCGA-IB-AAUM	C
TCGA_TCGA-HZ-A8P1	B
TCGA_TCGA-2J-AABV	C
TCGA_TCGA-IB-A5SS	A
TCGA_TCGA-FB-AAPZ	B
TCGA_TCGA-2J-AABI	A
TCGA_TCGA-IB-AAUO	A
TCGA_TCGA-2J-AAB6	A
TCGA_TCGA-2J-AABF	B
TCGA_TCGA-HZ-8002	B
TCGA_TCGA-FB-AAQ6	A
TCGA_TCGA-2J-AAB1	A
TCGA_TCGA-HV-A5A6	B
TCGA_TCGA-HZ-8001	C
TCGA_TCGA-3E-AAAZ	A
TCGA_TCGA-IB-7885	A
TCGA_TCGA-IB-7651	A
TCGA_TCGA-HZ-7923	B
TCGA_TCGA-HZ-8637	B
TCGA_TCGA-HZ-A77P	A
TCGA_TCGA-IB-7646	C
TCGA_TCGA-HV-A5A3	B
TCGA_TCGA-HZ-7920	B
TCGA_TCGA-FB-AAPU	A
TCGA_TCGA-HZ-7922	B
TCGA_TCGA-IB-A6UF	A
TCGA_TCGA-OE-A75W	C
TCGA_TCGA-3A-A9IZ	A
TCGA_TCGA-3A-A9IN	C
TCGA_TCGA-F2-7276	B
TCGA_TCGA-HV-A5A5	A
TCGA_TCGA-2J-AABU	A
TCGA_TCGA-US-A77J	A
TCGA_TCGA-2J-AABE	A
TCGA_TCGA-RB-A7B8	C
TCGA_TCGA-IB-A6UG	A
TCGA_TCGA-3A-A9J0	A
TCGA_TCGA-IB-AAUQ	A
TCGA_TCGA-FB-A7DR	A
TCGA_TCGA-2L-AAQL	C
TCGA_TCGA-HZ-7918	B
TCGA_TCGA-IB-7887	A
TCGA_TCGA-2J-AABR	B
TCGA_TCGA-IB-A5SP	C
TCGA_TCGA-3A-A9I7	A
TCGA_TCGA-FB-AAPP	A
TCGA_TCGA-F2-A7TX	A
TCGA_TCGA-XD-AAUL	A
TCGA_TCGA-F2-A44H	C
TCGA_TCGA-IB-7644	B
TCGA_TCGA-3A-A9IB	A
TCGA_TCGA-IB-AAUW	B
TCGA_TCGA-HZ-7919	B
TCGA_TCGA-F2-7273	B
TCGA_TCGA-2L-AAQI	B
TCGA_TCGA-XD-AAUG	A
TCGA_TCGA-3A-A9IS	B
TCGA_TCGA-IB-AAUT	B
TCGA_TCGA-Z5-AAPL	B
TCGA_TCGA-HZ-A4BK	B
TCGA_TCGA-US-A776	A
TCGA_TCGA-IB-7889	C
TCGA_TCGA-IB-AAUR	A
TCGA_TCGA-IB-A7M4	A
TCGA_TCGA-FB-AAPS	A
TCGA_TCGA-LB-A7SX	A
TCGA_TCGA-IB-AAUS	A
TCGA_TCGA-HV-A7OP	C
TCGA_TCGA-IB-7652	B
TCGA_TCGA-2J-AAB4	B
TCGA_TCGA-US-A774	A
TCGA_TCGA-IB-8126	C
TCGA_TCGA-F2-A44G	A
TCGA_TCGA-IB-AAUV	A
TCGA_TCGA-FB-AAQ3	C
TCGA_TCGA-RL-AAAS	C
TCGA_TCGA-IB-7890	B
TCGA_TCGA-XD-AAUI	A
TCGA_TCGA-2J-AABK	A
TCGA_TCGA-FB-A545	B
TCGA_TCGA-3A-A9IJ	C
TCGA_TCGA-F2-A8YN	A
TCGA_TCGA-HZ-A49I	A
TCGA_TCGA-HV-A5A4	B
TCGA_TCGA-HZ-8636	B
TCGA_TCGA-FB-AAPY	C
TCGA_TCGA-FB-A4P5	A
TCGA_TCGA-2L-AAQA	B
TCGA_TCGA-H8-A6C1	A
TCGA_TCGA-2J-AABP	A
TCGA_TCGA-US-A77G	A
TCGA_TCGA-IB-A7LX	B
TCGA_TCGA-IB-7891	B
TCGA_TCGA-YB-A89D	A
TCGA_TCGA-IB-A5SQ	A
TCGA_TCGA-FB-AAPQ	C
GSE57495_GSM1383778	A
GSE57495_GSM1383779	A
GSE57495_GSM1383780	B
GSE57495_GSM1383781	B
GSE57495_GSM1383782	C
GSE57495_GSM1383783	A
GSE57495_GSM1383784	B
GSE57495_GSM1383785	A
GSE57495_GSM1383786	A
GSE57495_GSM1383787	A
GSE57495_GSM1383788	A
GSE57495_GSM1383789	B
GSE57495_GSM1383790	A
GSE57495_GSM1383791	A
GSE57495_GSM1383792	A
GSE57495_GSM1383793	A
GSE57495_GSM1383794	A
GSE57495_GSM1383795	B
GSE57495_GSM1383796	B
GSE57495_GSM1383797	B
GSE57495_GSM1383798	C
GSE57495_GSM1383799	B
GSE57495_GSM1383800	B
GSE57495_GSM1383801	B
GSE57495_GSM1383802	C
GSE57495_GSM1383803	A
GSE57495_GSM1383804	A
GSE57495_GSM1383805	A
GSE57495_GSM1383806	B
GSE57495_GSM1383807	A
GSE57495_GSM1383808	A
GSE57495_GSM1383809	B
GSE57495_GSM1383810	B
GSE57495_GSM1383811	C
GSE57495_GSM1383812	B
GSE57495_GSM1383813	B
GSE57495_GSM1383814	A
GSE57495_GSM1383815	C
GSE57495_GSM1383816	B
GSE57495_GSM1383817	B
GSE57495_GSM1383818	C
GSE57495_GSM1383819	A
GSE57495_GSM1383820	A
GSE57495_GSM1383821	A
GSE57495_GSM1383822	B
GSE57495_GSM1383823	B
GSE57495_GSM1383824	A
GSE57495_GSM1383825	A
GSE57495_GSM1383826	A
GSE57495_GSM1383827	B
GSE57495_GSM1383828	A
GSE57495_GSM1383829	A
GSE57495_GSM1383830	C
GSE57495_GSM1383831	A
GSE57495_GSM1383832	C
GSE57495_GSM1383833	C
GSE57495_GSM1383834	C
GSE57495_GSM1383835	B
GSE57495_GSM1383836	B
GSE57495_GSM1383837	A
GSE57495_GSM1383838	A
GSE57495_GSM1383839	B
GSE57495_GSM1383840	B
