# Supplementary material for: An m5C methylation regulator-associated signature predicts prognosis and therapy response in pancreatic cancer
Source: Front Cell Dev Biol. 2022 Aug 19;10:975684. doi: 10.3389/fcell.2022.975684 (PMC9437259; doi:10.3389/fcell.2022.975684)
Supplement: Supplementary file 4 [file Table9.XLSX]

## Sheet: Table S9
Table S9 GSEA pathway analysis between high-m5Cscore and low-m5Cscore group
GS DETAILS	ES	NES	NOM p-val	FDR q-val	FWER p-val	RANK AT MAX	LEADING EDGE
KEGG_ARRHYTHMOGENIC_RIGHT_VENTRICULAR_CARDIOMYOPATHY_ARVC	74	0.68	2.19	0	0	0	5450	tags=50%, list=10%, signal=55%
KEGG_ECM_RECEPTOR_INTERACTION	84	0.74	2.15	0	0	0	3691	tags=54%, list=7%, signal=57%
KEGG_FOCAL_ADHESION	199	0.67	2.15	0	0	0	5490	tags=51%, list=10%, signal=57%
KEGG_HYPERTROPHIC_CARDIOMYOPATHY_HCM	83	0.63	2.11	0	0	0.001	6031	tags=47%, list=11%, signal=53%
KEGG_TGF_BETA_SIGNALING_PATHWAY	85	0.67	2.09	0	0.001	0.003	3960	tags=47%, list=7%, signal=51%
KEGG_ADHERENS_JUNCTION	73	0.68	2.04	0	0.001	0.007	6104	tags=53%, list=11%, signal=60%
KEGG_REGULATION_OF_ACTIN_CYTOSKELETON	213	0.57	2.03	0	0.001	0.007	5064	tags=40%, list=9%, signal=44%
KEGG_DILATED_CARDIOMYOPATHY	90	0.59	1.99	0	0.002	0.011	5450	tags=41%, list=10%, signal=45%
KEGG_PATHWAYS_IN_CANCER	325	0.56	1.95	0	0.005	0.028	7245	tags=45%, list=13%, signal=51%
KEGG_SMALL_CELL_LUNG_CANCER	84	0.63	1.9	0.002	0.008	0.051	6967	tags=49%, list=12%, signal=56%
KEGG_MELANOMA	71	0.56	1.89	0	0.009	0.059	6967	tags=46%, list=12%, signal=53%
KEGG_AXON_GUIDANCE	129	0.54	1.87	0.002	0.011	0.08	5923	tags=40%, list=10%, signal=44%
KEGG_HEDGEHOG_SIGNALING_PATHWAY	56	0.57	1.85	0.004	0.013	0.093	4683	tags=36%, list=8%, signal=39%
KEGG_PANCREATIC_CANCER	70	0.61	1.85	0.004	0.012	0.094	7140	tags=53%, list=13%, signal=60%
KEGG_BASAL_CELL_CARCINOMA	55	0.56	1.79	0.004	0.025	0.152	4683	tags=36%, list=8%, signal=40%
KEGG_TIGHT_JUNCTION	131	0.51	1.79	0	0.023	0.152	7045	tags=41%, list=12%, signal=47%
KEGG_PATHOGENIC_ESCHERICHIA_COLI_INFECTION	56	0.62	1.79	0.002	0.023	0.156	6048	tags=50%, list=11%, signal=56%
KEGG_PROSTATE_CANCER	89	0.57	1.77	0.006	0.027	0.19	7728	tags=48%, list=14%, signal=56%
KEGG_DORSO_VENTRAL_AXIS_FORMATION	24	0.61	1.73	0.012	0.041	0.262	6750	tags=46%, list=12%, signal=52%
KEGG_CHRONIC_MYELOID_LEUKEMIA	73	0.56	1.7	0.022	0.052	0.303	6967	tags=44%, list=12%, signal=50%
KEGG_GLYCOSAMINOGLYCAN_BIOSYNTHESIS_CHONDROITIN_SULFATE	22	0.64	1.64	0.017	0.084	0.407	4131	tags=45%, list=7%, signal=49%
KEGG_WNT_SIGNALING_PATHWAY	150	0.47	1.64	0.006	0.082	0.411	5490	tags=33%, list=10%, signal=37%
KEGG_GLIOMA	65	0.51	1.64	0.021	0.078	0.411	6967	tags=43%, list=12%, signal=49%
KEGG_LEUKOCYTE_TRANSENDOTHELIAL_MIGRATION	116	0.51	1.63	0.019	0.077	0.415	6888	tags=37%, list=12%, signal=42%
KEGG_RENAL_CELL_CARCINOMA	70	0.53	1.62	0.042	0.081	0.433	7699	tags=47%, list=14%, signal=55%
KEGG_ENDOMETRIAL_CANCER	52	0.53	1.6	0.035	0.092	0.476	7110	tags=44%, list=13%, signal=51%
KEGG_COLORECTAL_CANCER	62	0.52	1.59	0.031	0.1	0.517	6967	tags=40%, list=12%, signal=46%
KEGG_MELANOGENESIS	101	0.44	1.56	0.015	0.117	0.56	4683	tags=28%, list=8%, signal=30%
KEGG_MAPK_SIGNALING_PATHWAY	267	0.42	1.55	0.021	0.122	0.587	5923	tags=31%, list=10%, signal=35%
KEGG_ERBB_SIGNALING_PATHWAY	87	0.46	1.55	0.048	0.123	0.595	7110	tags=38%, list=13%, signal=43%
KEGG_GAP_JUNCTION	90	0.45	1.55	0.031	0.12	0.601	5815	tags=33%, list=10%, signal=37%
KEGG_ACUTE_MYELOID_LEUKEMIA	57	0.52	1.53	0.055	0.127	0.626	6967	tags=42%, list=12%, signal=48%
KEGG_NOD_LIKE_RECEPTOR_SIGNALING_PATHWAY	62	0.52	1.53	0.067	0.13	0.641	8210	tags=40%, list=15%, signal=47%
KEGG_P53_SIGNALING_PATHWAY	68	0.49	1.52	0.042	0.131	0.652	7249	tags=38%, list=13%, signal=44%
