# Supplementary material for: An m5C methylation regulator-associated signature predicts prognosis and therapy response in pancreatic cancer
Source: Front Cell Dev Biol. 2022 Aug 19;10:975684. doi: 10.3389/fcell.2022.975684 (PMC9437259; doi:10.3389/fcell.2022.975684)
Supplement: Supplementary file 5 [file Table6.XLSX]

## Sheet: Table S6
Table-S6: m5Cclusters prognostic-related DEGs (Univariate Cox regression analysis)
id	HR	HR.95L	HR.95H	pvalue
RIF1	1.44037	1.0328	2.00878	0.0315425
IKZF2	1.46241	1.12693	1.89776	0.00425312
TAF1B	1.5179	1.07269	2.1479	0.0184665
VPS13B	1.36728	1.00608	1.85814	0.0456382
RSF1	1.51042	1.06155	2.14909	0.0219091
QSER1	1.55009	1.12849	2.1292	0.00680283
PHF6	1.46129	1.02377	2.08579	0.0366762
TANK	1.36904	1.01239	1.85133	0.0413554
NRIP1	1.27572	1.01357	1.60566	0.0380038
PPP2R5E	1.50037	1.023	2.2005	0.0378624
CTDSPL2	1.47673	1.05042	2.07605	0.0248979
ATP13A3	1.34903	1.03531	1.7578	0.0266279
PRKAA1	1.34453	1.02432	1.76484	0.032917
CGGBP1	1.44158	1.008	2.06165	0.04511
ATF2	1.3641	1.00052	1.85981	0.049619
HIPK3	1.45799	1.11349	1.90908	0.00611392
ZFAND4	0.634002	0.42872	0.93758	0.0224397
OXR1	1.40209	1.09789	1.79058	0.0067607
NBN	1.42541	1.05894	1.91869	0.0194047
STRN	1.46351	1.12156	1.9097	0.00503331
NFAT5	1.35846	1.08365	1.70297	0.00789266
NLK	0.665422	0.457223	0.968425	0.0333748
ZBTB39	0.733699	0.54503	0.987678	0.0411799
NEK7	1.58913	1.23483	2.04507	0.000319508
SOCS7	0.691217	0.493146	0.968843	0.032057
ATP9A	0.784065	0.625237	0.98324	0.0351771
FANCC	0.67365	0.457593	0.99172	0.0452736
PIK3CA	1.47038	1.11779	1.93418	0.00585118
XPO1	1.50476	1.03312	2.19172	0.033189
FYTTD1	1.51897	1.09158	2.11368	0.013146
SLC12A6	1.40381	1.04285	1.8897	0.0253107
OTUD4	1.49605	1.06994	2.09184	0.0185108
DHX15	1.46727	1.02738	2.09551	0.0349882
C16orf87	1.93213	1.2933	2.88651	0.00130103
ARRDC3	1.28549	1.04034	1.58842	0.0200032
UBXN7	1.40003	1.01641	1.92845	0.0394389
SF3B1	1.53658	1.09482	2.15659	0.0130008
PPP1CB	1.51364	1.08155	2.11835	0.0156451
RNF2	1.50115	1.05242	2.1412	0.0249654
CD2AP	1.35938	1.06304	1.73832	0.0143943
BIRC2	1.48633	1.07041	2.06387	0.0179719
ACTR2	1.39758	1.0582	1.84581	0.0183478
ARHGAP29	1.43667	1.12067	1.84177	0.00425125
EML4	1.43432	1.04581	1.96716	0.0252284
PHLPP2	0.712817	0.510234	0.995834	0.0472072
HS2ST1	1.44221	1.05879	1.96447	0.0202174
RBM7	1.50959	1.05423	2.16162	0.0245582
MALT1	1.34532	1.02283	1.76949	0.0338887
WDR26	1.48358	1.00241	2.19572	0.0486076
TASP1	1.48577	1.03904	2.12457	0.0300177
TAB2	1.39519	1.00798	1.93115	0.0446568
BICD1	1.46907	1.11807	1.93027	0.0057599
DPP8	1.46384	1.03605	2.06828	0.0307131
DGKH	1.30294	1.02116	1.66246	0.0333027
PDP1	1.41919	1.11966	1.79886	0.003799
PLEKHA5	1.3561	1.03387	1.77875	0.0277633
WWC2	1.48931	1.14867	1.93097	0.0026474
ANP32E	1.3756	1.00457	1.88367	0.0467683
SLAIN2	1.57204	1.08434	2.27911	0.0169754
STT3B	1.44703	1.04013	2.01312	0.0282704
UCHL5	1.49525	1.03876	2.15233	0.0304188
KDM3A	1.45753	1.07068	1.98416	0.0166687
PPP4R2	1.44523	1.0031	2.08224	0.0480925
FOXN2	1.31948	1.00281	1.73616	0.0477065
ANKRD50	1.38116	1.09404	1.74362	0.00661097
MSH2	1.32936	1.00291	1.76208	0.0476858
DSG2	1.23789	1.03198	1.48488	0.0214966
EIF4G3	1.38591	1.00902	1.90359	0.0438631
EIF2AK2	1.38839	1.04726	1.84066	0.0225538
PTPRK	1.26122	1.01487	1.56737	0.0363429
DCUN1D1	1.45309	1.01293	2.0845	0.04238
HIF1A	1.30678	1.0288	1.65987	0.0283332
CCDC82	1.42565	1.00679	2.01877	0.045707
SMAD2	1.59865	1.00434	2.54463	0.0479016
B3GNT2	1.56588	1.13551	2.15936	0.00623757
ARHGAP42	1.29758	1.04717	1.60787	0.0172529
CEP170	1.45195	1.12569	1.87277	0.00408192
ATF7	1.75682	1.22521	2.51909	0.00217986
MAML2	1.54037	1.21504	1.95282	0.000358321
SNX6	1.4896	1.11074	1.99766	0.0077814
MEMO1	2.08242	1.22599	3.53711	0.00665235
PPAT	1.3682	1.0095	1.85436	0.0432919
CDKL5	1.43584	1.02407	2.01317	0.0359152
SECISBP2	0.658803	0.449859	0.964792	0.0320241
HIPK2	0.762357	0.620522	0.936612	0.00978137
RLF	1.39775	1.01693	1.92118	0.0390761
SESTD1	1.45437	1.09807	1.92629	0.00898972
PIEZO1	1.47652	1.18075	1.84637	0.00063366
RASA1	1.28682	1.01753	1.62737	0.0352858
LIN9	1.37433	1.04193	1.81277	0.0244046
DYNC1I2	1.39918	1.00637	1.94531	0.0457461
PIGA	1.37795	1.01545	1.86986	0.0395496
BACH1	1.39498	1.09213	1.78183	0.00768338
PEX13	1.46165	1.06886	1.99879	0.0174533
BAG4	1.60195	1.18523	2.16519	0.00217337
NIN	1.26105	1.00052	1.58943	0.0494836
STK3	1.79566	1.27888	2.52127	0.000723451
ARAP2	1.40674	1.10254	1.79487	0.00604747
IPO7	1.59483	1.14686	2.21777	0.00552939
SPICE1	1.60608	1.1637	2.21663	0.00394914
