# Supplementary material for: An m5C methylation regulator-associated signature predicts prognosis and therapy response in pancreatic cancer
Source: Front Cell Dev Biol. 2022 Aug 19;10:975684. doi: 10.3389/fcell.2022.975684 (PMC9437259; doi:10.3389/fcell.2022.975684)
Supplement: Supplementary file 7 [file Table11.XLSX]

## Sheet: Table S11
Table S11: KEGG pathway analysis between high-m5-Cscore and low-m5C-score group
ID	Description	GeneRatio	BgRatio	pvalue	p.adjust	qvalue	geneID	Count
hsa04510	Focal adhesion	79/895	201/8115	4.01014e-26	1.26319e-23	9.07558e-24	ITGB1/VCL/LAMA4/FN1/PDGFC/ITGA2/THBS1/MET/CAV2/THBS2/PARVA/ACTN1/CAPN2/ITGB5/COL6A3/ITGA1/ITGAV/FLNB/CTNNB1/ITGA5/LAMA3/FLNC/COL4A1/LAMC1/MYL12A/LAMC2/COL1A2/PIK3CA/ITGA6/ITGA11/ACTN4/COL4A2/FLNA/COL1A1/BIRC2/ITGB6/LAMB3/CAV1/MYLK/LAMB2/PAK2/PPP1CB/RAP1B/ITGB3/GSK3B/MAPK1/ACTG1/ILK/PDGFRB/PPP1R12A/ARHGAP5/EGFR/RAP1A/DOCK1/IBSP/MAP2K1/ROCK2/RHOA/ITGB4/RAC1/ROCK1/CDC42/ITGA3/COL4A5/SHC1/FLT1/ACTB/M…	79
hsa05205	Proteoglycans in cancer	68/895	205/8115	6.65559e-18	1.04826e-15	7.53133e-16	ITGB1/FN1/KRAS/PLAU/ITGA2/THBS1/MET/CAV2/ITGB5/FZD6/ITGAV/FLNB/PLAUR/CTNNB1/ITGA5/FLNC/IQGAP1/TWIST1/COL1A2/PIK3CA/TIMP3/FZD7/WNT5A/RRAS2/MAPK14/FLNA/COL1A1/WNT2/FGF2/CAV1/FZD1/PPP1CB/ITGB3/HSPG2/MAPK1/TGFB2/ACTG1/PPP1R12A/LUM/HIF1A/EGFR/CTTN/NRAS/MAP2K1/ROCK2/MMP2/EZR/RHOA/RAC1/ROCK1/MSN/CDC42/ACTB/RDX/MRAS/SOS1/PIK3CB/VTN/DCN/WNT10A/PRKCA/WNT7A/SMAD2/VEGFA/CD44/CAMK2A/NUDT16L1/ARHGEF12	68
hsa04810	Regulation of actin cytoskeleton	69/895	218/8115	6.28985e-17	6.60434e-15	4.74498e-15	ITGB1/VCL/FN1/KRAS/PDGFC/DIAPH2/ITGA2/ACTR3/ACTN1/ITGB5/ITGA1/ITGAV/NCKAP1/ITGA5/ENAH/IQGAP1/ACTR2/MYL12A/DIAPH3/MYH9/PIK3CA/GNA13/ARPC2/ITGA6/RRAS2/ITGA11/ACTN4/WASL/ITGB6/FGF2/ARPC5/MYLK/PAK2/PPP1CB/SSH1/ITGB3/MAPK1/ACTG1/PDGFRB/PPP1R12A/EGFR/DOCK1/NRAS/MAP2K1/F2R/ROCK2/LPAR4/FGF1/EZR/RHOA/ITGB4/RAC1/ROCK1/MSN/CYFIP2/CDC42/ITGA3/ACTB/MYL9/GNG12/RDX/MRAS/MYL12B/SOS1/PIK3CB/LIMK1/ARHGEF7/ABI2/ARH…	69
hsa04390	Hippo signaling pathway	50/895	157/8115	1.06684e-12	8.40138e-11	6.03608e-11	FRMD6/LATS2/YAP1/STK3/BMPR2/TEAD1/GLI2/FZD6/CTNNB1/WWTR1/PPP2CA/TP53BP2/TGFBR1/YWHAG/CTNNA1/PRKCI/YWHAZ/TEAD3/FZD7/WNT5A/SERPINE1/BIRC2/WNT2/FZD1/PPP1CB/GSK3B/NKD1/TGFB2/ACTG1/YWHAQ/FGF1/LEF1/SAV1/GDF6/BMP4/SNAI2/ACTB/DLG1/SMAD7/PARD6A/DLG5/BMP8A/WNT10A/PARD6B/WNT7A/SMAD3/SMAD2/TGFBR2/PPP2R2A/YWHAB	50
hsa05132	Salmonella infection	66/895	249/8115	3.72429e-12	2.3463e-10	1.68573e-10	AHNAK2/ARL8B/RALA/DYNC1I2/ACTR3/RIPK2/KPNA4/FLNB/NCKAP1/CTNNB1/RAB5A/FLNC/AHNAK/SNX9/ACTR2/KPNA1/MYL12A/KPNA3/PIK3CA/RAB7A/ARPC2/MAPK14/FLNA/TUBB3/BIRC2/WASL/KIF5B/ARPC5/CASP4/DYNLT3/MAPK1/ARF6/ACTG1/PIK3C2A/TUBB6/TAB2/MAP2K1/TRAF6/ROCK2/DYNC1LI2/LEF1/RHOA/RAC1/ANXA2/RELA/TNFRSF10B/CYTH3/CYFIP2/CDC42/DCTN6/ACTB/MYL9/TUBB/NOD1/MYL12B/RAB9A/ABI1/PIK3CB/GCC2/S100A10/SNX18/MAPK8/PODXL/RAB5C/GAPDH/EXO…	66
hsa04512	ECM-receptor interaction	34/895	88/8115	1.18049e-11	6.19759e-10	4.45274e-10	ITGB1/LAMA4/FN1/ITGA2/THBS1/THBS2/ITGB5/COL6A3/ITGA1/ITGAV/ITGA5/LAMA3/COL4A1/LAMC1/LAMC2/COL1A2/ITGA6/ITGA11/COL4A2/COL1A1/ITGB6/LAMB3/LAMB2/ITGB3/HSPG2/IBSP/ITGB4/ITGA3/COL4A5/VTN/COL6A1/COL6A2/CD44/LAMB1	34
hsa04151	PI3K-Akt signaling pathway	81/895	354/8115	5.03542e-11	2.26594e-09	1.62799e-09	ITGB1/LAMA4/FN1/KRAS/PDGFC/EREG/ITGA2/THBS1/OSMR/MET/THBS2/ITGB5/COL6A3/ITGA1/ITGAV/TGFA/ITGA5/LAMA3/PPP2CA/IRS1/COL4A1/LAMC1/YWHAG/LAMC2/COL1A2/PIK3CA/YWHAZ/ITGA6/ATF2/PPP2R5E/ITGA11/COL4A2/COL1A1/BDNF/ITGB6/LAMB3/EPHA2/FGF2/PPP2R3A/CDK6/LAMB2/CREB1/ITGB3/GSK3B/MAPK1/GNG7/YWHAQ/PDGFRB/EGFR/G6PC3/IBSP/PRKAA1/NRAS/MAP2K1/F2R/LPAR4/FGF1/ANGPT2/ITGB4/RAC1/RELA/GNB4/GNB1/ITGA3/COL4A5/FLT1/EIF4E/GNG12…	81
hsa05165	Human papillomavirus infection	77/895	331/8115	6.70536e-11	2.64024e-09	1.89691e-09	ITGB1/LAMA4/FN1/KRAS/ITGA2/THBS1/THBS2/PTGS2/ITGB5/COL6A3/ITGA1/FZD6/ITGAV/MAML2/CTNNB1/ITGA5/LAMA3/ATP6V0E2/PPP2CA/COL4A1/LAMC1/LAMC2/COL1A2/PRKCI/PIK3CA/EIF2AK2/CSNK1A1/ITGA6/FZD7/WNT5A/PPP2R5E/ITGA11/COL4A2/COL1A1/ITGB6/LAMB3/WNT2/PPP2R3A/CDK6/LAMB2/FZD1/CREB1/ITGB3/GSK3B/NOTCH3/MAPK1/JAG1/PDGFRB/EGFR/IBSP/NRAS/MAP2K1/NOTCH2/ITGB4/TBK1/RELA/ATP6V1C1/CDC42/ITGA3/COL4A5/DLG1/PSMC1/PARD6A/SOS1/PI…	77
hsa04144	Endocytosis	61/895	251/8115	1.15155e-09	4.03043e-08	2.89571e-08	CHMP2B/RAB31/NEDD4/ACTR3/PSD3/CAV2/SNX6/ASAP2/RAB5A/VPS35/ARAP2/SH3GLB1/ACTR2/CAPZA2/ASAP1/TGFBR1/CHMP1B/ARF4/PRKCI/RAB7A/ARPC2/ITCH/SMURF1/PDCD6IP/WASL/RUFY2/KIF5B/RAB10/CAV1/ARPC5/STAMBP/VPS26A/ARF6/SMURF2/AP2B1/EGFR/STAM/RAB11FIP5/RAB22A/STAM2/TRAF6/CAPZA1/ZFYVE16/WWP1/RHOA/LDLR/CYTH3/VPS37C/CDC42/ARFGEF1/EEA1/CLTC/PARD6A/ACAP2/GRK1/PARD6B/SMAD3/SMAD2/TSG101/TGFBR2/RAB5C	61
hsa04933	AGE-RAGE signaling pathway in diabetic complications	32/895	100/8115	1.18166e-08	3.72224e-07	2.67429e-07	FN1/KRAS/NOX4/COL3A1/COL4A1/TGFBR1/COL1A2/PIK3CA/PIM1/SERPINE1/COL4A2/MAPK14/COL1A1/IL1A/MAPK1/TGFB2/F3/ICAM1/NRAS/MMP2/RAC1/RELA/CDC42/COL4A5/PIK3CB/VEGFC/PRKCA/MAPK8/SMAD3/SMAD2/TGFBR2/VEGFA	32
hsa05100	Bacterial invasion of epithelial cells	27/895	77/8115	1.85342e-08	5.30752e-07	3.81326e-07	ITGB1/VCL/FN1/ACTR3/MET/CAV2/CTNNB1/ITGA5/ACTR2/CTNNA1/PIK3CA/ARPC2/WASL/CAV1/ARPC5/CD2AP/ACTG1/ILK/DOCK1/CTTN/RHOA/RAC1/CDC42/SHC1/ACTB/CLTC/PIK3CB	27
hsa04014	Ras signaling pathway	54/895	232/8115	5.1981e-08	1.3645e-06	9.80344e-07	RASAL2/KRAS/PDGFC/RALA/MET/RASA1/TGFA/RALB/RAB5A/NF1/PIK3CA/RALBP1/CALM2/ABL2/RRAS2/BDNF/RASA2/EPHA2/FGF2/PAK2/RAP1B/MAPK1/GNG7/ARF6/REL/PDGFRB/EGFR/RAP1A/RASA3/NRAS/MAP2K1/FGF1/RHOA/ANGPT2/RAC1/TBK1/RELA/GNB4/GNB1/CDC42/SHC1/FLT1/GNG12/SHOC2/MRAS/SOS1/PIK3CB/VEGFC/RASGRF2/PRKCA/MAPK8/KITLG/VEGFA/RAB5C	54
hsa04360	Axon guidance	45/895	182/8115	1.06635e-07	2.58384e-06	1.85639e-06	SEMA3C/ITGB1/KRAS/BMPR2/GNAI3/MET/RASA1/NCK1/UNC5B/PPP3CA/ENAH/ABLIM3/MYL12A/PIK3CA/EFNB2/WNT5A/RYK/EPHA2/PAK2/SSH1/SEMA3A/GSK3B/MAPK1/ILK/NRAS/ROCK2/RHOA/RAC1/ROCK1/SEMA7A/CDC42/TRPC3/PLXNA1/NRP1/MYL9/SRGAP2/MYL12B/PARD6A/PIK3CB/PPP3R1/PARD6B/PRKCA/LIMK1/CAMK2A/ARHGEF12	45
hsa04350	TGF-beta signaling pathway	29/895	94/8115	1.4059e-07	3.16327e-06	2.27269e-06	INHBA/GREM1/BMPR2/THBS1/ACVR1/FBN1/PPP2CA/TGFBR1/LTBP1/NOG/TGIF1/SMURF1/MAPK1/TGFB2/SMURF2/ZFYVE16/RHOA/GDF6/BMP4/ROCK1/CDKN2B/PITX2/SMAD7/INHBB/BMP8A/DCN/SMAD3/SMAD2/TGFBR2	29
hsa04010	MAPK signaling pathway	62/895	294/8115	2.52004e-07	4.80874e-06	3.4549e-06	IL1RAP/STK3/KRAS/PDGFC/EREG/MET/RASA1/FLNB/PPP3CA/TGFA/MAP4K4/FLNC/NF1/MAP3K2/TGFBR1/ATF2/RRAS2/MAPK14/FLNA/GADD45G/BDNF/RASA2/EPHA2/FGF2/IL1A/PAK2/MAP3K8/RAP1B/DUSP5/MAPK1/TGFB2/PDGFRB/PTPRR/EGFR/RAP1A/TAB2/NRAS/MAP2K1/TRAF6/FGF1/DUSP7/ANGPT2/RAC1/MAP4K3/RELA/CDC42/FLT1/GNG12/DUSP10/MRAS/SOS1/PPP3R1/VEGFC/RASGRF2/PRKCA/MAPK8/TAOK1/RAPGEF2/KITLG/TGFBR2/MAPK7/VEGFA	62
hsa04520	Adherens junction	24/895	71/8115	2.53097e-07	4.80874e-06	3.4549e-06	VCL/FER/MET/ACTN1/CTNNB1/IQGAP1/LMO7/TGFBR1/CTNNA1/TJP1/ACTN4/WASL/MAPK1/ACTG1/YES1/EGFR/LEF1/RHOA/RAC1/SNAI2/CDC42/ACTB/SMAD3/TGFBR2	24
hsa05212	Pancreatic cancer	25/895	76/8115	2.59519e-07	4.80874e-06	3.4549e-06	KRAS/RALA/TGFA/RALB/TGFBR1/PIK3CA/RALBP1/GADD45G/CDK6/MAPK1/TGFB2/EGFR/MAP2K1/BRCA2/RAC1/RELA/E2F3/POLK/CDC42/PIK3CB/MAPK8/SMAD3/SMAD2/TGFBR2/VEGFA	25
hsa05130	Pathogenic Escherichia coli infection	46/895	197/8115	4.66549e-07	8.16461e-06	5.86597e-06	ITGB1/MYO1E/ACTR3/NCK1/NCKAP1/ACTR2/MYH9/TJP1/GNA13/ARPC2/MAPK14/TUBB3/WASL/SEC24B/ARPC5/CASP4/PAK2/MAPK1/SEC24A/ARF6/ACTG1/TUBB6/CTTN/TAB2/RAB1A/TRAF6/F2R/ROCK2/LPAR4/EZR/RHOA/RAC1/ROCK1/RELA/TNFRSF10B/CYTH3/CYFIP2/CDC42/ACTB/TUBB/CLDN3/SEC24D/ABI1/MAPK8/GAPDH/ARHGEF12	46
hsa04530	Tight junction	41/895	169/8115	6.77492e-07	1.12321e-05	8.06985e-06	ITGB1/RUNX1/NEDD4/ACTR3/ACTN1/PPP2CA/ACTR2/MYL12A/MYH9/PRKCI/TJP1/ARPC2/RAP2C/ACTN4/ARPC5/AMOTL2/ACTG1/RAP1A/RAB8B/CTTN/PRKAA1/ROCK2/EZR/RHOA/MPDZ/RAC1/ROCK1/MSN/CDC42/ACTB/MYL9/RDX/DLG1/CLDN3/AMOTL1/MYL12B/PARD6A/PARD6B/MAPK8/RAPGEF2/PPP2R2A	41
hsa04926	Relaxin signaling pathway	34/895	129/8115	8.03309e-07	1.26521e-05	9.09007e-06	KRAS/GNAI3/MMP13/COL3A1/COL4A1/TGFBR1/COL1A2/PIK3CA/ACTA2/ATF2/COL4A2/MAPK14/COL1A1/CREB1/MAPK1/GNG7/EGFR/NRAS/MAP2K1/MMP2/RELA/GNB4/GNB1/COL4A5/SHC1/GNG12/SOS1/PIK3CB/VEGFC/PRKCA/MAPK8/SMAD2/TGFBR2/VEGFA	34
hsa05210	Colorectal cancer	26/895	86/8115	9.62062e-07	1.44309e-05	1.03681e-05	KRAS/EREG/RALA/TGFA/RALB/CTNNB1/TGFBR1/PIK3CA/GADD45G/GSK3B/MAPK1/TGFB2/EGFR/NRAS/MAP2K1/PMAIP1/LEF1/RHOA/RAC1/POLK/SOS1/PIK3CB/MAPK8/SMAD3/SMAD2/TGFBR2	26
hsa05222	Small cell lung cancer	27/895	92/8115	1.14525e-06	1.63978e-05	1.17812e-05	ITGB1/LAMA4/FN1/ITGA2/PTGS2/ITGAV/LAMA3/COL4A1/LAMC1/LAMC2/PIK3CA/ITGA6/COL4A2/GADD45G/BIRC2/LAMB3/CDK6/LAMB2/TRAF6/RELA/E2F3/POLK/ITGA3/COL4A5/CDKN2B/PIK3CB/LAMB1	27
hsa05131	Shigellosis	52/895	247/8115	2.51872e-06	3.44955e-05	2.47838e-05	ITGB1/VCL/ACTR3/RIPK2/ACTN1/CAPN2/CAST/ITGA5/ACTR2/MYL12A/ATG12/HK2/PIK3CA/ARPC2/ACTN4/MAPK14/WASL/ARPC5/CBX3/CASP4/RRAGC/UBE2D3/GSK3B/MAPK1/ARF6/ACTG1/ILK/EGFR/DOCK1/CTTN/TAB2/TRAF6/UBE2D1/UBE2V2/WIPI1/ROCK2/RHOA/RAC1/ROCK1/TBK1/RELA/CYTH3/CDC42/ACTB/MYL9/NOD1/MYL12B/MALT1/PIK3CB/MAPK8/MAP1LC3B/CD44	52
hsa05225	Hepatocellular carcinoma	39/895	168/8115	4.05867e-06	5.327e-05	3.82725e-05	KRAS/MET/FZD6/TGFA/CTNNB1/TGFBR1/PIK3CA/CSNK1A1/FZD7/WNT5A/GADD45G/WNT2/CDK6/FZD1/GSK3B/ACTL6A/MAPK1/TGFB2/ACTG1/EGFR/TXNRD1/NFE2L2/FRAT1/NRAS/MAP2K1/LEF1/E2F3/POLK/SHC1/ACTB/SOS1/PIK3CB/WNT10A/PBRM1/PRKCA/WNT7A/SMAD3/SMAD2/TGFBR2	39
hsa05412	Arrhythmogenic right ventricular cardiomyopathy	23/895	77/8115	5.08606e-06	6.40844e-05	4.60422e-05	ITGB1/ITGA2/ITGB5/ITGA1/ITGAV/CTNNB1/ITGA5/GJA1/CTNNA1/ITGA6/ITGA11/ATP2A3/ITGB6/DSG2/ITGB3/ACTG1/LEF1/ITGB4/SGCD/ITGA3/ACTB/SGCB/JUP	23
hsa04015	Rap1 signaling pathway	45/895	210/8115	7.37598e-06	8.93629e-05	6.42039e-05	ITGB1/KRAS/PDGFC/RALA/GNAI3/THBS1/MET/RALB/CTNNB1/ENAH/PRKCI/PIK3CA/CALM2/MAPK14/EPHA2/FGF2/RAP1B/ITGB3/MAPK1/ACTG1/PDGFRB/EGFR/PRKD1/RAP1A/NRAS/MAP2K1/F2R/LPAR4/FGF1/RHOA/ANGPT2/RAC1/ADORA2B/CDC42/FLT1/ACTB/MRAS/PARD6A/PIK3CB/VEGFC/PARD6B/PRKCA/RAPGEF2/KITLG/VEGFA	45
hsa05226	Gastric cancer	35/895	149/8115	9.55382e-06	0.000109449	7.86347e-05	KRAS/MET/FZD6/CTNNB1/TGFBR1/CTNNA1/PIK3CA/CSNK1A1/FZD7/WNT5A/GADD45G/WNT2/FGF2/FZD1/GSK3B/MAPK1/TGFB2/EGFR/FRAT1/NRAS/MAP2K1/FGF1/LEF1/E2F3/POLK/SHC1/CDKN2B/SOS1/PIK3CB/WNT10A/WNT7A/SMAD3/SMAD2/TGFBR2/JUP	35
hsa05135	Yersinia infection	33/895	137/8115	9.72876e-06	0.000109449	7.86347e-05	ITGB1/FN1/ACTR3/SKAP2/ITGA5/ACTR2/PIK3CA/ARPC2/MAPK14/WASL/ARPC5/GSK3B/MAPK1/ARF6/ACTG1/DOCK1/TAB2/MAP2K1/TRAF6/ROCK2/RHOA/RAC1/ROCK1/TBK1/RELA/CDC42/ACTB/PKN2/PIK3CB/MAPK8/LIMK1/ARHGEF7/ARHGEF12	33
hsa04670	Leukocyte transendothelial migration	29/895	114/8115	1.09264e-05	0.000118684	8.52698e-05	ITGB1/VCL/GNAI3/ACTN1/CTNNB1/MYL12A/CTNNA1/PIK3CA/ACTN4/MAPK14/RAP1B/ACTG1/ICAM1/ARHGAP5/RAP1A/ROCK2/MMP2/EZR/RHOA/RAC1/ROCK1/MSN/CDC42/ACTB/MYL9/CLDN3/MYL12B/PIK3CB/PRKCA	29
hsa04550	Signaling pathways regulating pluripotency of stem cells	33/895	143/8115	2.52383e-05	0.000265002	0.000190394	INHBA/KRAS/BMPR2/RIF1/FZD6/CTNNB1/SKIL/ACVR1/REST/LIF/PIK3CA/FZD7/WNT5A/MAPK14/WNT2/FGF2/FZD1/GSK3B/MAPK1/HOXA1/NRAS/MAP2K1/BMP4/PCGF6/INHBB/DLX5/PIK3CB/WNT10A/WNT7A/SMAD3/SMAD2/ZFHX3/TBX3	33
hsa04071	Sphingolipid signaling pathway	29/895	119/8115	2.63787e-05	0.000268042	0.000192578	SGMS2/KRAS/GNAI3/PPP2CA/PIK3CA/GNA13/PPP2R5E/MAPK14/PPP2R3A/MAPK1/NRAS/MAP2K1/ROCK2/RHOA/RAC1/ROCK1/RELA/SPHK1/SMPD2/SPTLC3/PIK3CB/PRKCA/MAPK8/SPTLC1/SGPP2/S1PR3/PPP2R2A/ABCC1/SPTLC2	29
hsa05146	Amoebiasis	26/895	102/8115	2.9716e-05	0.000292517	0.000210162	VCL/LAMA4/FN1/ACTN1/LAMA3/RAB5A/COL3A1/COL4A1/LAMC1/LAMC2/COL1A2/PIK3CA/RAB7A/ACTN4/COL4A2/COL1A1/LAMB3/LAMB2/TGFB2/RELA/COL4A5/PIK3CB/PRKCA/SERPINB3/RAB5C/LAMB1	26
hsa04611	Platelet activation	29/895	124/8115	5.95762e-05	0.000568682	0.000408577	ITGB1/GNAI3/ITGA2/COL3A1/MYL12A/COL1A2/PRKCI/PIK3CA/GNA13/MAPK14/COL1A1/MYLK/PPP1CB/RAP1B/ITGB3/PRKG1/MAPK1/ACTG1/PPP1R12A/RAP1A/SNAP23/F2R/ROCK2/RHOA/ROCK1/ACTB/MYL12B/PIK3CB/ARHGEF12	29
hsa04722	Neurotrophin signaling pathway	28/895	119/8115	7.09025e-05	0.000656891	0.000471951	KRAS/RIPK2/IRS1/PIK3CA/CALM2/MAPK14/BDNF/RAP1B/GSK3B/MAPK1/RAP1A/NRAS/MAP2K1/TRAF6/IRAK2/RHOA/RAC1/KIDINS220/RELA/CDC42/SHC1/IRAK3/SOS1/PIK3CB/MAPK8/MAPK7/PSEN1/CAMK2A	28
hsa05230	Central carbon metabolism in cancer	19/895	70/8115	0.000140758	0.00126682	0.000910166	LDHA/KRAS/MET/PGAM1/LDHAL6B/HK2/PIK3CA/SLC2A1/PDK1/MAPK1/PDGFRB/HIF1A/EGFR/PFKP/NRAS/MAP2K1/GLS/SLC16A3/PIK3CB	19
hsa05224	Breast cancer	31/895	147/8115	0.000258476	0.00221937	0.00159454	KRAS/FZD6/CTNNB1/PIK3CA/CSNK1A1/FZD7/WNT5A/GADD45G/WNT2/FGF2/CDK6/FZD1/GSK3B/NOTCH3/MAPK1/JAG1/EGFR/FRAT1/NRAS/MAP2K1/NOTCH2/BRCA2/FGF1/LEF1/E2F3/POLK/SHC1/SOS1/PIK3CB/WNT10A/WNT7A	31
hsa01521	EGFR tyrosine kinase inhibitor resistance	20/895	79/8115	0.000266224	0.00221937	0.00159454	KRAS/PDGFC/AXL/MET/TGFA/NF1/PIK3CA/FGF2/GSK3B/MAPK1/PDGFRB/EGFR/NRAS/MAP2K1/SHC1/EIF4E/SOS1/PIK3CB/PRKCA/VEGFA	20
hsa04310	Wnt signaling pathway	34/895	167/8115	0.000268945	0.00221937	0.00159454	FZD6/PPP3CA/CTNNB1/PPARD/CSNK1A1/FZD7/WNT5A/RYK/FOSL1/WNT2/FZD1/GSK3B/NKD1/FRAT1/ROCK2/VANGL1/LEF1/RHOA/RAC1/DKK1/SFRP2/PRICKLE1/GPC4/PPP3R1/CTBP2/DKK2/WNT10A/PRKCA/WNT7A/MAPK8/SMAD3/PSEN1/CAMK2A/TBL1XR1	34
hsa04140	Autophagy - animal	30/895	141/8115	0.000274779	0.00221937	0.00159454	KRAS/PPP2CA/SH3GLB1/IRS1/ATG12/PIK3CA/RAB7A/TANK/RRAS2/NRBF2/RB1CC1/RRAGC/EIF2S1/MAPK1/HIF1A/RAB1A/PRKAA1/NRAS/MAP2K1/TRAF6/WIPI1/TBK1/MRAS/VMP1/WDR41/PIK3CB/EIF2AK4/CTSB/MAPK8/MAP1LC3B	30
hsa05211	Renal cell carcinoma	18/895	69/8115	0.000358432	0.00282265	0.00202797	KRAS/MET/TGFA/PIK3CA/SLC2A1/PAK2/RAP1B/MAPK1/TGFB2/HIF1A/RAP1A/NRAS/MAP2K1/RAC1/CDC42/SOS1/PIK3CB/VEGFA	18
hsa05220	Chronic myeloid leukemia	19/895	76/8115	0.000446778	0.00343256	0.00246617	KRAS/RUNX1/TGFBR1/PIK3CA/GADD45G/CDK6/MAPK1/TGFB2/NRAS/MAP2K1/RELA/E2F3/POLK/SHC1/SOS1/PIK3CB/CTBP2/SMAD3/TGFBR2	19
hsa05418	Fluid shear stress and atherosclerosis	29/895	139/8115	0.000487176	0.00365382	0.00262513	BMPR2/CAV2/ITGAV/CTNNB1/ACVR1/PIK3CA/MEF2A/CALM2/MAPK14/PLAT/CAV1/IL1A/ITGB3/ACTG1/ICAM1/NFE2L2/PRKAA1/MMP2/RHOA/BMP4/RAC1/RELA/ACTB/SUMO2/PIK3CB/MAPK8/SUMO3/MAPK7/VEGFA	29
hsa05410	Hypertrophic cardiomyopathy	21/895	90/8115	0.000622281	0.00455857	0.00327516	ITGB1/TPM4/ITGA2/ITGB5/ITGA1/ITGAV/ITGA5/TPM1/ITGA6/ITGA11/ATP2A3/ITGB6/ITGB3/TGFB2/ACTG1/PRKAA1/ITGB4/SGCD/ITGA3/ACTB/SGCB	21
hsa04392	Hippo signaling pathway - multiple species	10/895	29/8115	0.000711506	0.00509373	0.00365966	FRMD6/LATS2/YAP1/STK3/TEAD1/WWTR1/TEAD3/SAV1/DCHS1/FAT4	10
hsa04218	Cellular senescence	31/895	156/8115	0.000759918	0.00531943	0.00382181	KRAS/HIPK3/CAPN2/IGFBP3/PPP3CA/TGFBR1/PIK3CA/CALM2/SERPINE1/RRAS2/MAPK14/GADD45G/ZFP36L1/IL1A/CDK6/PPP1CB/MAPK1/TGFB2/NRAS/MAP2K1/NBN/RELA/E2F3/CDKN2B/MRAS/HIPK2/PIK3CB/PPP3R1/SMAD3/SMAD2/TGFBR2	31
hsa00532	Glycosaminoglycan biosynthesis - chondroitin sulfate / dermatan sulfate	8/895	20/8115	0.000792995	0.00543029	0.00390146	CHSY3/CSGALNACT2/CHST11/CHSY1/CHST3/CHST15/XYLT1/DSE	8
hsa05217	Basal cell carcinoma	16/895	63/8115	0.00102881	0.00689522	0.00495396	GLI2/FZD6/CTNNB1/FZD7/WNT5A/HHIP/GADD45G/WNT2/FZD1/GSK3B/LEF1/GLI3/BMP4/POLK/WNT10A/WNT7A	16
hsa05214	Glioma	18/895	75/8115	0.00105093	0.00689671	0.00495503	KRAS/TGFA/PIK3CA/CALM2/GADD45G/CDK6/MAPK1/PDGFRB/EGFR/NRAS/MAP2K1/E2F3/POLK/SHC1/SOS1/PIK3CB/PRKCA/CAMK2A	18
hsa05213	Endometrial cancer	15/895	58/8115	0.00119799	0.00770139	0.00553316	KRAS/CTNNB1/CTNNA1/PIK3CA/GADD45G/GSK3B/MAPK1/ILK/EGFR/NRAS/MAP2K1/LEF1/POLK/SOS1/PIK3CB	15
hsa04370	VEGF signaling pathway	15/895	59/8115	0.00144612	0.00911053	0.00654558	KRAS/PTGS2/PPP3CA/PIK3CA/MAPK14/MAPK1/NRAS/MAP2K1/RAC1/CDC42/SPHK1/PIK3CB/PPP3R1/PRKCA/VEGFA	15
hsa05414	Dilated cardiomyopathy	21/895	96/8115	0.00150888	0.00918626	0.00659998	ITGB1/TPM4/ITGA2/ITGB5/ITGA1/ITGAV/ITGA5/TPM1/ITGA6/ITGA11/ATP2A3/ITGB6/ITGB3/TGFB2/ACTG1/ITGB4/SGCD/ITGA3/ACTB/PLN/SGCB	21
hsa04120	Ubiquitin mediated proteolysis	28/895	142/8115	0.00151646	0.00918626	0.00659998	UBE2E1/NEDD4/UBA6/TRIP12/PIAS3/UBE2Q2/CDC27/ITCH/SMURF1/BIRC2/UBE2B/UBA3/UBE2D3/SMURF2/UBE2K/HERC4/UBE2W/UBE2E2/UBR5/TRAF6/UBE2D1/WWP1/CUL4B/UBE2A/UBA2/UBE2H/CUL4A/ANAPC10	28
hsa05216	Thyroid cancer	11/895	37/8115	0.00157913	0.00938542	0.00674308	KRAS/CTNNB1/GADD45G/MAPK1/PPARG/NRAS/MAP2K1/LEF1/POLK/TPR/TFG	11
hsa05215	Prostate cancer	21/895	97/8115	0.0017309	0.00994333	0.00714392	KRAS/PDGFC/PLAU/TGFA/CTNNB1/ZEB1/PIK3CA/PLAT/CREB1/GSK3B/MAPK1/PDGFRB/EGFR/NRAS/MAP2K1/LEF1/RELA/E2F3/SOS1/PIK3CB/MMP3	21
hsa05218	Melanoma	17/895	72/8115	0.00173614	0.00994333	0.00714392	KRAS/PDGFC/MET/PIK3CA/MITF/GADD45G/FGF2/CDK6/MAPK1/PDGFRB/EGFR/NRAS/MAP2K1/FGF1/E2F3/POLK/PIK3CB	17
hsa04141	Protein processing in endoplasmic reticulum	32/895	171/8115	0.00179549	0.0100996	0.00725622	SEC23A/SSR4/UGGT2/CAPN2/SAR1A/EIF2AK2/DNAJA2/SEC24B/STT3B/UBE2D3/EIF2S1/SEC24A/SSR3/TRAM1/UBXN4/MBTPS2/NFE2L2/UBE2D1/EDEM1/BAG2/UBXN2A/DNAJC3/YOD1/UGGT1/SEC24D/SEC62/HSPH1/EIF2AK4/MAPK8/SEC31A/ERP29/UBQLN1	32
hsa04068	FoxO signaling pathway	26/895	131/8115	0.00199743	0.0110384	0.0079307	KRAS/HOMER1/IRS1/TGFBR1/ATG12/PIK3CA/FBXO32/MAPK14/GADD45G/CCNG2/MAPK1/TGFB2/EGFR/PLK3/G6PC3/PRKAA1/NRAS/MAP2K1/SETD7/CDKN2B/SOS1/PIK3CB/MAPK8/SMAD3/TGFBR2/PLK4	26
hsa00010	Glycolysis / Gluconeogenesis	16/895	67/8115	0.00206977	0.011241	0.00807625	LDHA/PGAM1/LDHAL6B/HK2/ADH5/PGM2/PGK1/PFKP/G6PC3/ALDH3B1/BPGM/DLAT/ALDH1B1/PGM1/ACSS1/GAPDH	16
hsa04668	TNF signaling pathway	23/895	112/8115	0.00223879	0.0119529	0.00858768	BAG4/PTGS2/LIF/PIK3CA/MMP14/ATF2/ITCH/MAPK14/NOD2/BIRC2/MAP3K8/CREB1/MAPK1/JAG1/ICAM1/DNM1L/TAB2/MAP2K1/RELA/PIK3CB/VEGFC/MAPK8/MMP3	23
hsa04916	Melanogenesis	21/895	101/8115	0.00291743	0.0152141	0.0109307	KRAS/GNAI3/FZD6/CTNNB1/CALM2/FZD7/WNT5A/MITF/WNT2/FZD1/CREB1/GSK3B/MAPK1/NRAS/MAP2K1/LEF1/WNT10A/PRKCA/WNT7A/KITLG/CAMK2A	21
hsa04919	Thyroid hormone signaling pathway	24/895	121/8115	0.00294622	0.0152141	0.0109307	KRAS/ITGAV/CTNNB1/PIK3CA/SLC2A1/DIO2/ATP2A3/ITGB3/GSK3B/NOTCH3/MAPK1/ACTG1/HIF1A/PFKP/NRAS/MAP2K1/NOTCH2/BMP4/ATP1B3/ACTB/RCAN1/PIK3CB/PRKCA/PLN	24
hsa04066	HIF-1 signaling pathway	22/895	109/8115	0.00345572	0.0175432	0.0126041	LDHA/LDHAL6B/HK2/PIK3CA/SLC2A1/SERPINE1/PGK1/PDK1/MAPK1/HIF1A/EGFR/PFKP/MAP2K1/ANGPT2/RELA/FLT1/EIF4E/PIK3CB/PRKCA/VEGFA/CAMK2A/GAPDH	22
hsa05160	Hepatitis C	29/895	157/8115	0.00350864	0.0175432	0.0126041	KRAS/CTNNB1/PPP2CA/YWHAG/PIK3CA/YWHAZ/EIF2AK2/CDK6/EIF2S1/GSK3B/MAPK1/YWHAQ/EGFR/NRAS/MAP2K1/TRAF6/TBK1/RELA/E2F3/LDLR/RSAD2/CLDN3/SOS1/OAS3/PIK3CB/EIF2AK4/PPP2R2A/YWHAB/EIF3E	29
hsa04974	Protein digestion and absorption	21/895	103/8115	0.00372987	0.0183579	0.0131895	COL10A1/COL11A1/COL12A1/COL5A2/COL6A3/COL3A1/COL8A1/COL4A1/COL5A1/COL1A2/COL4A2/COL1A1/COL5A3/COL24A1/COL17A1/COL8A2/ATP1B3/COL4A5/COL6A1/COL6A2/SLC38A2	21
hsa05223	Non-small cell lung cancer	16/895	72/8115	0.00448238	0.0217223	0.0156067	KRAS/MET/TGFA/PIK3CA/GADD45G/KIF5B/CDK6/MAPK1/EGFR/NRAS/MAP2K1/E2F3/POLK/SOS1/PIK3CB/PRKCA	16
hsa04012	ErbB signaling pathway	18/895	85/8115	0.00460079	0.0218939	0.01573	KRAS/EREG/NCK1/TGFA/PIK3CA/ABL2/PAK2/GSK3B/MAPK1/EGFR/NRAS/MAP2K1/SHC1/SOS1/PIK3CB/PRKCA/MAPK8/CAMK2A	18
hsa04371	Apelin signaling pathway	26/895	139/8115	0.0046568	0.0218939	0.01573	KRAS/GNAI3/TGFBR1/GNA13/MEF2A/CALM2/ACTA2/SERPINE1/RRAS2/PLAT/MYLK/NOTCH3/MAPK1/GNG7/JAG1/PRKAA1/NRAS/MAP2K1/GNB4/GNB1/SPHK1/GNG12/MRAS/SMAD3/SMAD2/MAP1LC3B	26
hsa04072	Phospholipase D signaling pathway	27/895	148/8115	0.00564885	0.0261675	0.0188003	KRAS/PDGFC/RALA/DGKI/RALB/PIK3CA/GNA13/RRAS2/DGKH/MAPK1/ARF6/PDGFRB/EGFR/NRAS/MAP2K1/F2R/LPAR4/RHOA/CYTH3/SPHK1/SHC1/AGPAT4/MRAS/SOS1/PIK3CB/PRKCA/KITLG	27
hsa04150	mTOR signaling pathway	28/895	156/8115	0.00615008	0.0279177	0.0200578	KRAS/FZD6/IRS1/CAB39/PIK3CA/FZD7/WNT5A/WNT2/FNIP1/RRAGC/FZD1/GSK3B/MAPK1/CLIP1/PRKAA1/NRAS/MAP2K1/RHOA/PRR5L/ATP6V1C1/EIF4E/SOS1/PIK3CB/WNT10A/PRKCA/WNT7A/RICTOR/ATP6V1E1	28
hsa04380	Osteoclast differentiation	24/895	128/8115	0.00620393	0.0279177	0.0200578	PPP3CA/TGFBR1/FOSL2/PIK3CA/MITF/MAPK14/FOSL1/IL1A/CREB1/ITGB3/MAPK1/TGFB2/PPARG/CTSK/TAB2/MAP2K1/TRAF6/RAC1/RELA/FHL2/PIK3CB/PPP3R1/MAPK8/TGFBR2	24
hsa04540	Gap junction	18/895	88/8115	0.00672199	0.0298229	0.0214267	KRAS/PDGFC/GNAI3/MAP3K2/GJA1/TJP1/TUBB3/PRKG1/MAPK1/PDGFRB/EGFR/TUBB6/NRAS/MAP2K1/TUBB/SOS1/PRKCA/MAPK7	18
hsa05167	Kaposi sarcoma-associated herpesvirus infection	33/895	194/8115	0.00723426	0.0316499	0.0227393	KRAS/PTGS2/PPP3CA/CTNNB1/PIK3CA/EIF2AK2/CALM2/MAPK14/FGF2/CDK6/CREB1/GSK3B/MAPK1/GNG7/ICAM1/HIF1A/NRAS/MAP2K1/LEF1/ANGPT2/RAC1/TBK1/RELA/E2F3/GNB4/GNB1/GNG12/RCAN1/PIK3CB/PPP3R1/MAPK8/MAP1LC3B/VEGFA	33
hsa05163	Human cytomegalovirus infection	37/895	225/8115	0.00807504	0.034547	0.0248207	KRAS/GNAI3/PTGS2/ITGAV/PPP3CA/CTNNB1/PIK3CA/GNA13/CALM2/ATF2/MAPK14/CDK6/CREB1/ITGB3/GSK3B/MAPK1/GNG7/EGFR/NRAS/MAP2K1/ROCK2/RHOA/RAC1/ROCK1/TBK1/RELA/E2F3/GNB4/GNB1/GNG12/SOS1/AKAP13/PIK3CB/PPP3R1/PRKCA/VEGFA/ARHGEF12	37
hsa04145	Phagosome	27/895	152/8115	0.00811579	0.034547	0.0248207	ITGB1/DYNC1I2/ITGA2/THBS1/THBS2/ITGB5/PLA2R1/ITGAV/ITGA5/RAB5A/ATP6V0E2/RAB7A/VAMP3/TUBB3/ITGB3/ACTG1/MRC2/COLEC12/TUBB6/DYNC1LI2/RAC1/ATP6V1C1/ACTB/EEA1/TUBB/ATP6V1E1/RAB5C	27
hsa04660	T cell receptor signaling pathway	20/895	104/8115	0.00897026	0.0376751	0.0270682	KRAS/NCK1/PPP3CA/PIK3CA/MAPK14/PAK2/MAP3K8/GSK3B/MAPK1/NRAS/MAP2K1/RHOA/RELA/CDC42/DLG1/SOS1/MALT1/PIK3CB/PPP3R1/MAPK8	20
hsa05231	Choline metabolism in cancer	19/895	98/8115	0.00981169	0.0406669	0.0292176	KRAS/PDGFC/DGKI/LYPLA1/SLC44A1/PIK3CA/DGKH/GPCPD1/MAPK1/PDGFRB/HIF1A/EGFR/NRAS/MAP2K1/RAC1/SOS1/PIK3CB/PRKCA/MAPK8	19
hsa04110	Cell cycle	23/895	126/8115	0.0100749	0.0412153	0.0296117	YWHAG/YWHAZ/CDC27/GADD45G/CDK6/PRKDC/MCM6/WEE1/GSK3B/TGFB2/YWHAQ/STAG1/MCM4/E2F3/CDKN2B/BUB1/CDK7/RAD21/SMAD3/SMAD2/SMC3/ANAPC10/YWHAB	23
hsa05010	Alzheimer disease	57/895	384/8115	0.0111854	0.0451719	0.0324543	SLC39A10/ADAM10/RTN4/KRAS/PTGS2/CAPN2/NOX4/FZD6/PPP3CA/CTNNB1/PSMD7/IRS1/PIK3CA/EIF2AK2/CALM2/CSNK1A1/FZD7/WNT5A/NRBF2/ATP2A3/TUBB3/KIF5B/WNT2/PSMD14/ADAM17/IL1A/RB1CC1/FZD1/EIF2S1/GSK3B/PSMA1/MAPK1/PSMA6/COX6B2/TUBB6/PSMD1/FRAT1/NRAS/MAP2K1/WIPI1/PSMC6/RELA/PSMD11/DKK1/PSMD2/LRP1/TUBB/PSMC1/SLC39A3/PIK3CB/PPP3R1/DKK2/WNT10A/WNT7A/MAPK8/PSEN1/GAPDH	57
hsa00500	Starch and sucrose metabolism	9/895	36/8115	0.0139972	0.0558117	0.0400986	PYGL/UGP2/GBE1/HK2/PGM2L1/PGM2/G6PC3/GANC/PGM1	9
hsa00052	Galactose metabolism	8/895	31/8115	0.0165929	0.0653345	0.0469404	UGP2/HK2/PGM2/PFKP/G6PC3/GALT/GANC/PGM1	8
hsa04921	Oxytocin signaling pathway	26/895	154/8115	0.0174338	0.0677981	0.0487104	KRAS/GNAI3/PTGS2/PPP3CA/CALM2/MYLK/PPP1CB/MAPK1/ACTG1/PPP1R12A/EGFR/PRKAA1/NRAS/MAP2K1/ROCK2/RHOA/ROCK1/OXTR/ACTB/NPR2/MYL9/RCAN1/PPP3R1/PRKCA/MAPK7/CAMK2A	26
