# Supplementary material for: An m5C methylation regulator-associated signature predicts prognosis and therapy response in pancreatic cancer
Source: Front Cell Dev Biol. 2022 Aug 19;10:975684. doi: 10.3389/fcell.2022.975684 (PMC9437259; doi:10.3389/fcell.2022.975684)
Supplement: Supplementary file 8 [file Table4.XLSX]

## Sheet: Table S4
Table S4-1 :Differential expression genes (DEGs) between m5C-cluster A and B									Table S4-2 :Differential expression genes (DEGs) between m5C-cluster A and C									Table S4-3 :Differential expression genes (DEGs) between m5C-cluster B and C									Table S4-4 :Intersect genes among 3 groups of DEGs
id	logFC	AveExpr	t	P.Value	adj.P.Val	B			id	logFC	AveExpr	t	P.Value	adj.P.Val	B			id	logFC	AveExpr	t	P.Value	adj.P.Val	B				TET2
TET2	0.507708	3.81645	9.28202	1.0473e-17	9.57267e-14	29.525			SETD5	-0.886261	5.79683	-11.6834	3.03762e-25	5.27118e-21	46.5524			TET2	-0.969586	3.81645	-13.6127	1.26732e-31	1.27656e-27	61.1013				STAG2
LCORL	0.586562	3.32591	9.27447	1.10329e-17	9.57267e-14	29.4747			INO80	-0.695855	4.88768	-10.9285	8.23213e-23	7.14261e-19	41.0821			THOC2	-0.9428	5.08644	-13.5933	1.47129e-31	1.27656e-27	60.9545				NHLRC2
STAG2	0.594354	5.84004	9.07611	4.30442e-17	2.01145e-13	28.1596			SRRM1	-0.763061	6.0336	-10.6201	7.84679e-22	4.53884e-18	38.8807			PPP6R3	-0.795393	5.83538	-13.474	3.69017e-31	2.13452e-27	60.05				UBR3
N4BP2	0.591735	3.44365	9.06522	4.63656e-17	2.01145e-13	28.0879			ILF3	-0.582921	6.93429	-10.4764	2.22804e-21	9.6658e-18	37.8618			YTHDC1	-0.759665	5.76278	-13.3358	1.06788e-30	4.63274e-27	59.0048				TCP11L2
SNX13	0.539525	4.14204	8.78403	3.11524e-16	1.08117e-12	26.2482			SETD1A	-0.622753	5.64016	-10.4434	2.82848e-21	9.81651e-18	37.6289			C2CD3	-0.792384	3.76262	-12.8178	5.66343e-29	1.93383e-25	55.0986				BCLAF1
UFL1	0.636846	5.28945	8.51738	1.84573e-15	5.07511e-12	24.5306			C2CD3	-0.612364	3.76262	-10.4	3.86995e-21	1.11925e-17	37.3228			SETD2	-1.00088	5.52297	-12.796	6.68644e-29	1.93383e-25	54.9352				ZBTB33
ANKRD12	0.610356	4.6878	8.50173	2.04724e-15	5.07511e-12	24.4306			CELF1	-0.676612	6.03486	-10.2804	9.169e-21	2.01746e-17	36.4808			TAF1	-0.95637	4.05022	-12.7751	7.84484e-29	1.94474e-25	54.778				NCOA2
RFX3	0.568227	2.58779	8.37359	4.76252e-15	9.72757e-12	23.6158			GPBP1L1	-0.670623	6.67721	-10.2784	9.30082e-21	2.01746e-17	36.4669			ZNF41	-0.938801	3.38973	-12.7479	9.65669e-29	2.09466e-25	54.5736				FBXL4
PPM1A	0.493565	4.89554	8.3648	5.04513e-15	9.72757e-12	23.5602			CHD2	-0.719232	5.35277	-10.1293	2.71057e-20	4.72537e-17	35.4228			UBXN4	-0.95742	6.95603	-12.7281	1.12277e-28	2.16483e-25	54.4253				STAU2
NHLRC2	0.48522	4.23404	8.31661	6.91761e-15	1.20041e-11	23.2556			SF1	-0.599222	7.0386	-10.1286	2.72308e-20	4.72537e-17	35.4183			ZFR	-0.96589	5.68928	-12.5922	3.16523e-28	5.49262e-25	53.4058				VPS13C
ZDHHC21	0.577388	3.86644	8.29833	7.79513e-15	1.22972e-11	23.1404			DHX38	-0.666215	5.92496	-10.1026	3.28007e-20	5.17446e-17	35.2367			PHF6	-0.932751	4.10337	-12.5553	4.19176e-28	6.55196e-25	53.1295				CREB1
SP4	0.716847	3.11409	8.19244	1.55317e-14	2.24602e-11	22.4753			THRAP3	-0.649374	6.92487	-10.0169	6.04419e-20	8.7404e-17	34.6401			RICTOR	-1.00793	4.29497	-12.5395	4.72588e-28	6.55196e-25	53.0115				ZNF254
UBR3	0.525827	4.35432	8.17107	1.78398e-14	2.2816e-11	22.3416			SRRM2	-0.925476	7.33365	-10.0038	6.63814e-20	8.86089e-17	34.5486			ZNF507	-0.820996	3.73031	-12.5346	4.9084e-28	6.55196e-25	52.9742				PUS7L
TCP11L2	0.648241	2.65718	8.16623	1.84074e-14	2.2816e-11	22.3114			SZT2	-0.69772	3.60979	-9.99197	7.21964e-20	8.94874e-17	34.4667			OTUD4	-1.05281	4.81178	-12.4868	7.05933e-28	8.75004e-25	52.6167				ZNF507
ZBTB41	0.589067	4.27845	8.14504	2.11128e-14	2.44247e-11	22.1792			ATXN2L	-0.78656	6.52923	-9.89531	1.43435e-19	1.61936e-16	33.7967			CHD2	-0.929058	5.35277	-12.4624	8.494e-28	9.82643e-25	52.4347				ZNF292
BCLAF1	0.452905	5.90386	8.11796	2.51513e-14	2.72782e-11	22.0103			FNBP4	-0.774596	5.64603	-9.88965	1.4931e-19	1.61936e-16	33.7575			PUM1	-0.94805	6.70269	-12.3203	2.49845e-27	2.70972e-24	51.3734				ZFR
ZBTB33	0.470723	4.59253	8.09705	2.87828e-14	2.93804e-11	21.8803			HP1BP3	-0.79098	6.59177	-9.83874	2.141e-19	2.05791e-16	33.4058			VPS13B	-1.03089	3.83119	-12.1735	7.59559e-27	7.75332e-24	50.2797				ZNF611
CPEB4	0.710065	4.52158	8.07567	3.30347e-14	3.18473e-11	21.7474			SNRNP200	-0.656794	6.74434	-9.83661	2.17348e-19	2.05791e-16	33.3911			USP24	-0.922142	4.88903	-12.1493	9.12274e-27	8.79482e-24	50.0995				NSUN3
ANKRD46	0.520269	4.21994	8.03757	4.22031e-14	3.85448e-11	21.5112			BRD4	-0.641967	5.45148	-9.83152	2.25323e-19	2.05791e-16	33.356			SF3B1	-0.977658	7.38611	-12.0533	1.88278e-26	1.68946e-23	49.3868				CASP8AP2
NCOA2	0.613419	3.97667	8.01713	4.81193e-14	4.17507e-11	21.3847			CASP2	-0.719401	4.63165	-9.8226	2.39987e-19	2.08225e-16	33.2944			MYSM1	-1.10815	4.03159	-12.0489	1.94717e-26	1.68946e-23	49.3537				ZNF713
PDIK1L	0.522304	4.33679	7.98616	5.86768e-14	4.84866e-11	21.1934			SRSF11	-0.763917	6.46328	-9.81439	2.54322e-19	2.10155e-16	33.2378			ITCH	-0.984116	5.3516	-12.0382	2.10982e-26	1.74342e-23	49.2748				AKAP9
FBXL4	0.453236	4.0222	7.95534	7.14553e-14	5.6362e-11	21.0034			KDM2A	-0.757773	6.28282	-9.79537	2.90889e-19	2.29445e-16	33.1067			PHF8	-0.792281	4.14994	-12.0186	2.44604e-26	1.92937e-23	49.1293				G2E3
FNDC3A	0.711155	6.2955	7.93901	7.93024e-14	5.9832e-11	20.903			TNPO3	-0.697167	6.47579	-9.77452	3.36989e-19	2.54251e-16	32.9632			INO80D	-0.86583	3.78386	-11.9887	3.065e-26	2.31247e-23	48.9075				TRIM33
STAU2	0.450375	4.44486	7.92485	8.67932e-14	6.27551e-11	20.8159			EDC4	-0.767219	5.35302	-9.75666	3.82203e-19	2.7534e-16	32.8403			SETD5	-0.952168	5.79683	-11.9557	3.93182e-26	2.67402e-23	48.6625				TNKS2
DTWD2	0.554471	3.16632	7.91419	9.2888e-14	6.44754e-11	20.7505			ANKRD11	-0.731724	5.16276	-9.75139	3.96675e-19	2.7534e-16	32.8041			SRRM1	-0.901796	6.0336	-11.9544	3.9681e-26	2.67402e-23	48.6535				YIPF4
VPS13C	0.551988	4.50457	7.79504	1.97712e-13	1.31958e-10	20.0224			POLG	-0.75202	6.00753	-9.62616	9.56415e-19	6.38333e-16	31.9454			VPS13C	-1.10221	4.50457	-11.9532	4.00648e-26	2.67402e-23	48.644				SLC25A40
THAP9	0.469764	2.73973	7.78548	2.10015e-13	1.34977e-10	19.9642			NFRKB	-0.593499	4.47888	-9.57577	1.361e-18	8.74719e-16	31.6012			THRAP3	-0.813	6.92487	-11.9449	4.26478e-26	2.74099e-23	48.5825				FAM199X
CREB1	0.465734	4.85999	7.77881	2.19034e-13	1.35746e-10	19.9237			USP42	-0.555905	3.64414	-9.5676	1.44107e-18	8.93103e-16	31.5455			LRIG2	-0.739251	3.96193	-11.9351	4.58907e-26	2.84408e-23	48.5104				UBE2W
ZNF254	0.470123	3.27475	7.74152	2.77008e-13	1.65756e-10	19.6974			ARHGEF7	-0.56334	4.78402	-9.55591	1.56369e-18	9.35677e-16	31.4658			SOS1	-0.945763	4.6378	-11.9277	4.8537e-26	2.90435e-23	48.4553				BRWD1
EFCAB7	0.462555	3.27069	7.70846	3.40936e-13	1.91677e-10	19.4973			NSUN2	-0.655903	6.89399	-9.53089	1.86221e-18	1.07716e-15	31.2954			GPBP1L1	-0.813218	6.67721	-11.8715	7.40842e-26	4.28528e-23	48.0394				XIAP
ZNF624	0.527188	2.74487	7.70777	3.42419e-13	1.91677e-10	19.4931			LRCH3	-0.758378	3.65379	-9.51739	2.04615e-18	1.12951e-15	31.2035			RSF1	-0.904682	4.90345	-11.867	7.66395e-26	4.29008e-23	48.006				ZNF41
LMBRD1	0.513789	7.27119	7.69772	3.64684e-13	1.97761e-10	19.4324			SAMD4B	-0.886276	6.20065	-9.51484	2.08288e-18	1.12951e-15	31.1861			TAF2	-1.06036	5.08295	-11.8355	9.70814e-26	5.26454e-23	47.7735				ZNF627
PUS7L	0.494071	3.10074	7.69047	3.81623e-13	2.00676e-10	19.3887			CIAO1	-0.52726	6.34002	-9.49998	2.31031e-18	1.21487e-15	31.085			STAG2	-1.00351	5.84004	-11.7681	1.61089e-25	8.47087e-23	47.2754				AASDHPPT
SMAD5	0.578294	5.21553	7.66905	4.36403e-13	2.22732e-10	19.2594			HUWE1	-0.684699	6.16092	-9.47286	2.7906e-18	1.36955e-15	30.9008			SMG1	-1.04849	5.28185	-11.763	1.67279e-25	8.53764e-23	47.2383				KLHL11
ZNF678	0.36292	2.55405	7.65259	4.837e-13	2.38806e-10	19.1603			SPEN	-0.76254	5.41293	-9.4712	2.82316e-18	1.36955e-15	30.8895			TPP2	-0.831033	5.70175	-11.7516	1.82246e-25	9.03577e-23	47.154				ZNF280C
ZNF507	0.384622	3.73031	7.64667	5.01911e-13	2.38806e-10	19.1247			NOM1	-0.6024	4.143	-9.46894	2.8678e-18	1.36955e-15	30.8742			HUWE1	-0.890038	6.16092	-11.7285	2.16803e-25	1.04505e-22	46.9832				RPS6KA3
ZNF292	0.534998	4.40451	7.64076	5.20774e-13	2.38806e-10	19.0891			SRSF4	-0.676741	7.30717	-9.46634	2.92015e-18	1.36955e-15	30.8565			XPO1	-0.896598	6.33734	-11.676	3.21188e-25	1.47391e-22	46.5967				ZNF91
RRM2B	0.571669	5.44752	7.64009	5.22943e-13	2.38806e-10	19.0851			PPP6R3	-0.531257	5.83538	-9.44858	3.30415e-18	1.50887e-15	30.736			NCOA2	-1.16326	3.97667	-11.6753	3.22761e-25	1.47391e-22	46.5919				ZNF567
ZFR	0.449664	5.68928	7.63365	5.44406e-13	2.42233e-10	19.0464			DDX55	-0.686192	4.57119	-9.415	4.17249e-18	1.80409e-15	30.5084			SCAF11	-0.971609	5.73738	-11.6628	3.54492e-25	1.57731e-22	46.4996				SEPSECS
ZNF611	0.50584	2.76518	7.62678	5.68212e-13	2.46504e-10	19.0052			RPAP1	-0.587133	4.85573	-9.41294	4.23261e-18	1.80409e-15	30.4945			CREB1	-0.907914	4.85999	-11.6453	4.04217e-25	1.7128e-22	46.3705				DPY19L4
NSUN3	0.390687	3.88217	7.59979	6.72234e-13	2.84519e-10	18.8432			EHMT1	-0.617266	4.45128	-9.41192	4.26252e-18	1.80409e-15	30.4876			SRSF11	-0.951648	6.46328	-11.6451	4.04683e-25	1.7128e-22	46.3694				GABPA
C8orf37	0.435768	2.42913	7.57917	7.64191e-13	3.15738e-10	18.7197			NSUN4	-0.547264	4.23019	-9.37225	5.61254e-18	2.29967e-15	30.2192			PPFIA1	-0.884047	5.0728	-11.6395	4.22115e-25	1.74404e-22	46.3279				RAPGEF2
CASP8AP2	0.498471	3.6748	7.5747	7.8569e-13	3.17072e-10	18.693			NFATC2IP	-0.771757	5.81737	-9.36852	5.75949e-18	2.29967e-15	30.194			FBXO38	-0.793317	5.02811	-11.6231	4.77021e-25	1.92506e-22	46.2076				LTN1
APC	0.555247	4.07943	7.5442	9.49359e-13	3.71613e-10	18.5107			EP400	-0.648623	4.08911	-9.36674	5.831e-18	2.29967e-15	30.182			ARFGEF2	-1.10606	5.25305	-11.5771	6.73115e-25	2.65467e-22	45.869				ARID2
ATP7A	0.551535	3.95953	7.54178	9.6367e-13	3.71613e-10	18.4963			GATAD2A	-0.629809	6.26474	-9.35007	6.5442e-18	2.52359e-15	30.0694			HP1BP3	-0.975334	6.59177	-11.5552	7.92374e-25	3.05557e-22	45.7085				THOC2
PTAR1	0.508643	4.46424	7.53724	9.9115e-13	3.72828e-10	18.4693			TUG1	-0.654168	6.70664	-9.33187	7.42238e-18	2.80001e-15	29.9466			FBXO11	-1.03082	4.74435	-11.5514	8.15217e-25	3.07532e-22	45.6806				TAOK1
DENND1B	0.503716	3.29645	7.53423	1.00979e-12	3.72828e-10	18.4513			EWSR1	-0.563875	6.64471	-9.32774	7.63771e-18	2.80087e-15	29.9187			BRAF	-0.81956	4.23169	-11.5338	9.29657e-25	3.43241e-22	45.5514				PHF3
LMBRD2	0.619342	4.15046	7.51817	1.11528e-12	4.03195e-10	18.3556			RBM28	-0.526447	3.66504	-9.32567	7.74747e-18	2.80087e-15	29.9048			GTF2I	-1.32336	4.18981	-11.5298	9.58022e-25	3.46345e-22	45.5218				NPAT
MANEA	0.735934	4.27961	7.51282	1.15281e-12	4.08259e-10	18.3237			YTHDC1	-0.505083	5.76278	-9.30914	8.68481e-18	3.07566e-15	29.7934			WDR11	-0.880514	5.00004	-11.5064	1.14031e-24	4.03834e-22	45.3505				PTPN4
ZNF713	0.317503	1.56686	7.49358	1.29823e-12	4.49855e-10	18.2093			LRIG2	-0.54837	3.96193	-9.29519	9.5632e-18	3.319e-15	29.6995			NFAT5	-1.34097	4.30548	-11.4882	1.30614e-24	4.53307e-22	45.217				CNOT6L
AKAP9	0.561738	4.7048	7.49034	1.32449e-12	4.49855e-10	18.1901			RBM33	-0.601557	4.47151	-9.28663	1.01455e-17	3.45205e-15	29.6418			NIPBL	-0.86094	5.52429	-11.4491	1.74842e-24	5.94908e-22	44.9302				APAF1
G2E3	0.509257	3.47503	7.48704	1.35169e-12	4.49855e-10	18.1705			ASB7	-0.60421	4.27661	-9.25561	1.25652e-17	4.18596e-15	29.4332			ACAP2	-1.01017	4.86494	-11.4258	2.08018e-24	6.94179e-22	44.7593				GMCL1
TRIM33	0.437128	4.96755	7.48249	1.3902e-12	4.49855e-10	18.1434			KANSL3	-0.569154	5.7729	-9.2516	1.29168e-17	4.18596e-15	29.4063			DHX9	-0.886351	6.84947	-11.4058	2.41301e-24	7.90056e-22	44.6134				CUL5
FBXO3	0.440737	4.72283	7.48136	1.39988e-12	4.49855e-10	18.1368			UBE2G2	-0.576049	5.47571	-9.25038	1.30261e-17	4.18596e-15	29.3981			BPTF	-0.962977	4.8369	-11.3874	2.76767e-24	8.89396e-22	44.4785				SMARCAD1
TNKS2	0.508861	5.78047	7.47683	1.43957e-12	4.53127e-10	18.1098			LRRC41	-0.550752	5.24838	-9.24364	1.36445e-17	4.30496e-15	29.3529			USP42	-0.693894	3.64414	-11.3749	3.03797e-24	9.58506e-22	44.3869				IKZF5
YIPF4	0.387818	5.01887	7.47429	1.46229e-12	4.53127e-10	18.0948			AKAP8	-0.516422	5.77726	-9.23291	1.46914e-17	4.5525e-15	29.2808			DNMT3A	-0.761353	4.8418	-11.3682	3.19183e-24	9.89069e-22	44.3383				PIKFYVE
SLC25A40	0.498504	4.13312	7.47067	1.4952e-12	4.55197e-10	18.0733			ZC3H18	-0.60776	5.37679	-9.21539	1.65729e-17	5.04543e-15	29.1633			SOS2	-1.05395	4.65334	-11.3606	3.37847e-24	1.02854e-21	44.2824				IPMK
FAM199X	0.458823	5.63952	7.46767	1.5231e-12	4.55695e-10	18.0555			HCFC1	-0.6007	5.66592	-9.20171	1.82067e-17	5.44725e-15	29.0716			ARID1A	-1.02015	5.58135	-11.3445	3.80703e-24	1.13902e-21	44.165				RIF1
ZBTB10	0.663927	3.84339	7.46063	1.59063e-12	4.66258e-10	18.0138			PPFIA1	-0.665162	5.0728	-9.19465	1.91122e-17	5.62124e-15	29.0243			INO80	-0.756905	4.88768	-11.3223	4.49097e-24	1.32088e-21	44.0025				MED23
UBE2W	0.459306	4.81282	7.45844	1.61214e-12	4.66258e-10	18.0008			UBN1	-0.715332	5.47097	-9.17345	2.21069e-17	6.39369e-15	28.8823			BRWD3	-0.897125	3.81673	-11.3097	4.93061e-24	1.42601e-21	43.9107				PGGT1B
BRWD1	0.395786	4.37183	7.45386	1.65827e-12	4.71736e-10	17.9737			AKT2	-0.674426	5.02568	-9.1678	2.29807e-17	6.53743e-15	28.8445			FAM199X	-0.904628	5.63952	-11.3068	5.03652e-24	1.43277e-21	43.8898				ZNF654
XIAP	0.471027	5.15619	7.44254	1.77779e-12	4.97581e-10	17.9066			CPSF7	-0.562981	6.76977	-9.16049	2.41615e-17	6.7625e-15	28.7957			ATAD2B	-0.847828	3.72124	-11.3045	5.12312e-24	1.4339e-21	43.873				RICTOR
ZNF41	0.419205	3.38973	7.41244	2.13863e-12	5.89073e-10	17.7287			TCOF1	-0.602264	4.53849	-9.14791	2.63375e-17	7.25451e-15	28.7116			NFRKB	-0.734779	4.47888	-11.2918	5.63173e-24	1.55123e-21	43.7799				USP37
ZNF627	0.420153	4.73863	7.40241	2.2743e-12	6.16655e-10	17.6695			SENP5	-0.610653	5.09626	-9.14492	2.68837e-17	7.28926e-15	28.6916			IPP	-0.898025	3.84656	-11.2779	6.24043e-24	1.69203e-21	43.679				PCMTD1
SHPRH	0.461041	2.40959	7.39627	2.36144e-12	6.22138e-10	17.6333			SART3	-0.614316	5.65296	-9.1416	2.75016e-17	7.34207e-15	28.6694			YY1	-0.737331	5.94007	-11.2692	6.65573e-24	1.77687e-21	43.6156				ZNF236
AASDHPPT	0.44129	4.90908	7.39594	2.36623e-12	6.22138e-10	17.6314			TCERG1	-0.662662	5.27544	-9.13914	2.79697e-17	7.35392e-15	28.653			ZNF638	-0.699779	5.30393	-11.2557	7.35544e-24	1.93392e-21	43.5173				DST
KLHL11	0.570754	2.05155	7.38384	2.54806e-12	6.59947e-10	17.5601			BRD9	-0.705018	4.63305	-9.13186	2.93985e-17	7.50497e-15	28.6044			RALGAPB	-0.801177	5.19759	-11.2483	7.77414e-24	2.0135e-21	43.4629				DNAJB14
ZNF280C	0.416374	3.20225	7.37457	2.69669e-12	6.88172e-10	17.5055			PHF12	-0.539984	4.57174	-9.13181	2.94092e-17	7.50497e-15	28.604			ZNF292	-1.02313	4.40451	-11.2213	9.4932e-24	2.42258e-21	43.2665				CEP57
RPS6KA3	0.561678	5.73718	7.36806	2.80616e-12	7.05728e-10	17.4672			DNAJC9	-0.621985	4.07657	-9.12769	3.02513e-17	7.60798e-15	28.5765			BRD2	-0.788946	7.54405	-11.2021	1.09458e-23	2.75278e-21	43.1264				SPAST
ZNF91	0.578518	3.41936	7.35665	3.00866e-12	7.45848e-10	17.4002			RREB1	-0.617562	4.3744	-9.10674	3.49139e-17	8.65516e-15	28.4368			ARHGEF7	-0.693218	4.78402	-11.2001	1.11069e-23	2.75339e-21	43.1121				RNF6
ZNF567	0.435081	2.88065	7.35386	3.06027e-12	7.47955e-10	17.3838			ZNF609	-0.738231	4.84716	-9.09756	3.71746e-17	9.08578e-15	28.3756			FNBP4	-0.920262	5.64603	-11.191	1.18822e-23	2.90411e-21	43.0457				ARHGEF12
SEPSECS	0.467431	4.08828	7.3447	3.23624e-12	7.79979e-10	17.33			OTUD4	-0.729646	4.81178	-9.08573	4.03049e-17	9.71404e-15	28.2968			NF1	-0.867721	4.46663	-11.1735	1.35237e-23	3.25941e-21	42.9185				GTF2A1
NSUN5	-0.525411	5.79842	-7.33997	3.33098e-12	7.82576e-10	17.3022			PHF8	-0.57011	4.14994	-9.07996	4.19263e-17	9.94426e-15	28.2583			DNAJC16	-0.720148	4.08924	-11.1624	1.46822e-23	3.49014e-21	42.8377				RBAK
DPY19L4	0.568803	4.59823	7.33966	3.33721e-12	7.82576e-10	17.3004			BRD2	-0.608981	7.54405	-9.07829	4.24062e-17	9.94426e-15	28.2472			ZNF33A	-0.810263	4.89264	-11.1385	1.75206e-23	4.10858e-21	42.6639				ZNF484
WDFY3	0.519711	4.54337	7.33216	3.49334e-12	8.08267e-10	17.2564			AMBRA1	-0.59784	4.8854	-9.04848	5.1974e-17	1.1913e-14	28.0489			PDS5A	-0.80102	5.61835	-11.1317	1.84238e-23	4.26277e-21	42.6145				SENP7
ARL5A	0.495193	5.23136	7.32486	3.65202e-12	8.33863e-10	17.2137			N4BP1	-0.616964	5.58584	-9.0461	5.2823e-17	1.1913e-14	28.0331			TNRC6B	-0.83566	4.06098	-11.1296	1.87042e-23	4.27071e-21	42.5996				USP38
SCAI	0.36541	2.42935	7.31537	3.86915e-12	8.71912e-10	17.1581			GTF3C2	-0.590193	5.35683	-9.046	5.28614e-17	1.1913e-14	28.0324			CDC5L	-0.8309	5.51253	-11.1275	1.89934e-23	4.28042e-21	42.5845				LIN54
GABPA	0.51865	4.80026	7.31326	3.91916e-12	8.71912e-10	17.1457			DDX27	-0.637457	6.17965	-9.00828	6.83472e-17	1.52055e-14	27.7819			MLLT10	-0.830568	4.31008	-11.1127	2.11994e-23	4.68673e-21	42.4765				CAPN7
RAPGEF2	0.44524	4.39202	7.30602	4.09562e-12	8.99637e-10	17.1033			CCNK	-0.677575	3.92893	-8.98894	7.79535e-17	1.71231e-14	27.6537			ZNF609	-0.946674	4.84716	-11.1118	2.13365e-23	4.68673e-21	42.4701				ZNF141
LTN1	0.534471	4.4228	7.30221	4.19151e-12	9.09191e-10	17.0811			EIF1AD	-0.582023	5.78838	-8.98623	7.94049e-17	1.71494e-14	27.6357			BCLAF1	-0.806341	5.90386	-11.0991	2.34342e-23	5.05816e-21	42.3779				UBXN4
ARID2	0.445424	4.49312	7.29721	4.32094e-12	9.12519e-10	17.0518			SRCAP	-0.600524	5.43437	-8.98504	8.00497e-17	1.71494e-14	27.6278			NPAT	-0.945923	4.34566	-11.0981	2.36104e-23	5.05816e-21	42.3706				RAB3GAP2
CHIC1	0.504241	3.51741	7.29478	4.38523e-12	9.12519e-10	17.0376			RBM19	-0.587617	4.8661	-8.97001	8.8656e-17	1.87616e-14	27.5283			TNKS2	-0.983173	5.78047	-11.0937	2.43779e-23	5.1589e-21	42.3391				ZNF81
SLC2A13	0.828011	3.96463	7.29366	4.41502e-12	9.12519e-10	17.0311			TGFBRAP1	-0.686486	5.08293	-8.96382	9.246e-17	1.93308e-14	27.4873			RAPGEF2	-0.879092	4.39202	-11.0777	2.74394e-23	5.73683e-21	42.2228				ZNF608
THOC2	0.388475	5.08644	7.29358	4.4172e-12	9.12519e-10	17.0306			LSM14B	-0.625432	5.9774	-8.95224	1.00022e-16	2.06628e-14	27.4107			QSER1	-0.923486	4.17012	-11.0749	2.8013e-23	5.77869e-21	42.2024				RAD21
POLK	0.49943	4.04879	7.28824	4.56281e-12	9.14476e-10	16.9994			GON4L	-0.653327	4.57036	-8.94218	1.0708e-16	2.18608e-14	27.3442			AFF1	-1.05249	5.41739	-11.0721	2.85963e-23	5.77869e-21	42.1822				PDS5B
TAOK1	0.553798	5.18288	7.28701	4.59699e-12	9.14476e-10	16.9922			GMEB1	-0.538034	4.19436	-8.91051	1.32711e-16	2.67784e-14	27.1351			HERC3	-1.0814	4.2567	-11.0719	2.86387e-23	5.77869e-21	42.1807				ZBTB26
PHF3	0.491599	5.49592	7.28677	4.60366e-12	9.14476e-10	16.9908			PRDM15	-0.417149	2.76703	-8.90807	1.34922e-16	2.69114e-14	27.119			XIAP	-0.911318	5.15619	-11.058	3.17441e-23	6.304e-21	42.0795				ATE1
IMPA1	0.583125	5.6599	7.28403	4.68095e-12	9.14476e-10	16.9748			INPPL1	-0.700487	6.11675	-8.90044	1.42067e-16	2.80147e-14	27.0687			ZC3H11A	-0.831981	6.95452	-11.057	3.19687e-23	6.304e-21	42.0726				TRIP11
NPAT	0.476702	4.34566	7.28298	4.71077e-12	9.14476e-10	16.9687			SETD2	-0.661422	5.52297	-8.87811	1.65221e-16	3.22144e-14	26.9215			SPEN	-0.933619	5.41293	-11.0449	3.49416e-23	6.81282e-21	41.9851				PDS5A
PTPN4	0.394213	3.81589	7.28021	4.79068e-12	9.14476e-10	16.9525			SRRT	-0.567355	6.14733	-8.85949	1.87373e-16	3.61276e-14	26.7989			DICER1	-0.945198	5.22447	-11.0392	3.64404e-23	7.02611e-21	41.9438				IREB2
RAB11FIP2	0.54869	4.60995	7.28004	4.79556e-12	9.14476e-10	16.9515			HNRNPL	-0.609488	6.81363	-8.83087	2.2727e-16	4.33387e-14	26.6108			UBXN7	-0.936841	4.93424	-11.036	3.73161e-23	7.09356e-21	41.9205				ARID4A
TMEM106B	0.565756	5.33947	7.26989	5.09998e-12	9.61956e-10	16.8923			SMARCC1	-0.704005	6.34191	-8.81009	2.61414e-16	4.90248e-14	26.4744			ELF2	-0.749247	4.57658	-11.035	3.76078e-23	7.09356e-21	41.9128				ZNF148
MBLAC2	0.556381	3.38332	7.25736	5.50195e-12	1.02662e-09	16.8193			NASP	-0.677654	5.7021	-8.80934	2.62739e-16	4.90248e-14	26.4694			TRIM33	-0.838001	4.96755	-11.0157	4.33448e-23	8.08776e-21	41.7733				CPEB2
TBC1D15	0.408058	5.17666	7.25208	5.68072e-12	1.0487e-09	16.7885			MARK2	-0.672254	5.74291	-8.79818	2.83244e-16	5.18154e-14	26.3962			APAF1	-1.03397	4.12444	-11.0109	4.48892e-23	8.28684e-21	41.7388				IKZF2
CNOT6L	0.476006	4.64186	7.24369	5.9765e-12	1.09169e-09	16.7397			CDK13	-0.558566	5.44755	-8.79796	2.83666e-16	5.18154e-14	26.3948			ATF7IP	-0.943283	5.27271	-11.0015	4.81194e-23	8.78964e-21	41.6705				APOOL
APAF1	0.521172	4.12444	7.22712	6.60596e-12	1.1941e-09	16.6433			SF3B1	-0.678093	7.38611	-8.77726	3.26031e-16	5.89335e-14	26.2591			BIRC6	-0.939986	5.5667	-10.9525	6.90087e-23	1.2474e-20	41.316				SMC5
GMCL1	0.536899	4.45521	7.20948	7.34823e-12	1.31458e-09	16.5409			CHERP	-0.559708	5.39092	-8.77141	3.39096e-16	6.06632e-14	26.2208			STAG1	-1.0958	4.24214	-10.951	6.9763e-23	1.24804e-20	41.3053				MIB1
RCHY1	0.371539	4.39657	7.19583	7.97837e-12	1.41274e-09	16.4617			POLR3E	-0.493035	4.99064	-8.76961	3.43219e-16	6.07742e-14	26.209			KIDINS220	-0.996185	4.99752	-10.9476	7.15474e-23	1.2669e-20	41.2805				PRPF4B
CUL5	0.408281	5.12048	7.18611	8.45911e-12	1.48274e-09	16.4055			UNC45A	-0.594962	5.68665	-8.76277	3.59367e-16	6.29909e-14	26.1642			SMARCC1	-0.917883	6.34191	-10.9407	7.52683e-23	1.31932e-20	41.2307				NIPBL
SMARCAD1	0.4532	5.04322	7.17376	9.11153e-12	1.58112e-09	16.334			MTA2	-0.597357	6.15278	-8.75535	3.77718e-16	6.55455e-14	26.1157			BAZ2A	-0.993027	6.08191	-10.935	7.84483e-23	1.35867e-20	41.19				ATAD2B
ZDHHC17	0.532476	4.5295	7.16848	9.40517e-12	1.61579e-09	16.3035			NAA40	-0.666528	4.35372	-8.73975	4.19391e-16	7.20563e-14	26.0137			TTLL5	-0.711782	3.93467	-10.9339	7.90787e-23	1.35867e-20	41.1821				ERCC6
IKZF5	0.415633	4.51021	7.16685	9.49754e-12	1.61579e-09	16.2941			TCF20	-0.6957	5.02115	-8.7264	4.58642e-16	7.80276e-14	25.9266			CLASP1	-0.805163	4.59051	-10.9276	8.28405e-23	1.40934e-20	41.1364				STAM2
PIKFYVE	0.475723	4.18423	7.15617	1.01268e-11	1.70611e-09	16.2324			CEP85	-0.673563	4.20965	-8.71758	4.86562e-16	8.19738e-14	25.869			CCDC93	-0.779862	5.08928	-10.9247	8.46234e-23	1.4257e-20	41.1155				RMI1
ABHD13	0.483955	4.82647	7.14687	1.07083e-11	1.78674e-09	16.1787			GPATCH8	-0.680537	5.68996	-8.71562	4.92994e-16	8.2259e-14	25.8562			GPATCH8	-0.894982	5.68996	-10.9172	8.94183e-23	1.492e-20	41.0613				TAF1B
IPMK	0.517424	3.3411	7.13346	1.1605e-11	1.90412e-09	16.1013			DPP9	-0.677409	5.44573	-8.71399	4.98426e-16	8.23731e-14	25.8455			PHF12	-0.675885	4.57174	-10.8868	1.11774e-22	1.84725e-20	40.8419				HEATR5A
ZNF136	0.426771	3.8797	7.13308	1.16312e-11	1.90412e-09	16.0992			WIZ	-0.548446	5.13378	-8.69211	5.77033e-16	9.44647e-14	25.7028			KLHL28	-1.03764	4.14883	-10.8855	1.12872e-22	1.8478e-20	40.8323				PIK3C2A
RIF1	0.448542	4.86667	7.12594	1.21394e-11	1.93443e-09	16.058			NUMA1	-0.791664	6.51398	-8.68958	5.86862e-16	9.51758e-14	25.6864			ZNF608	-1.24928	4.38907	-10.8811	1.16563e-22	1.89039e-20	40.8007				CDC5L
DMXL1	0.510009	4.39065	7.12589	1.21428e-11	1.93443e-09	16.0578			TTLL5	-0.538134	3.93467	-8.67899	6.2991e-16	1.01211e-13	25.6174			MTF2	-0.866575	4.35686	-10.8738	1.22991e-22	1.97618e-20	40.7479				PAPOLA
MED23	0.468871	4.76241	7.12496	1.22109e-11	1.93443e-09	16.0524			PRPF38B	-0.661494	5.91357	-8.6678	6.78795e-16	1.08065e-13	25.5446			RBM12B	-0.851849	3.61649	-10.8672	1.29053e-22	2.05455e-20	40.7006				VPS13B
TRIM23	0.52379	3.89826	7.12302	1.23534e-11	1.93443e-09	16.0412			NSD1	-0.685269	4.90313	-8.6536	7.46344e-16	1.17739e-13	25.4522			PNN	-0.842329	6.8323	-10.8608	1.35253e-22	2.13368e-20	40.6545				THAP6
PGGT1B	0.393937	4.22578	7.12275	1.23737e-11	1.93443e-09	16.0396			DVL3	-0.622814	6.20435	-8.65223	7.53196e-16	1.1775e-13	25.4433			RBAK	-0.799466	3.96188	-10.858	1.3811e-22	2.15913e-20	40.6339				SMARCE1
ZNF654	0.490955	3.99768	7.11835	1.27032e-11	1.95259e-09	16.0144			ZMIZ2	-0.74848	6.46829	-8.64042	8.14927e-16	1.26263e-13	25.3665			TCERG1	-0.826106	5.27544	-10.8518	1.44535e-22	2.23938e-20	40.5892				SMCHD1
ARL6	0.482076	3.38153	7.11784	1.27424e-11	1.95259e-09	16.0114			RBM25	-0.693139	6.18683	-8.62649	8.94221e-16	1.36514e-13	25.2761			CASP8AP2	-0.929492	3.6748	-10.8468	1.49895e-22	2.30188e-20	40.5534				RSF1
RICTOR	0.439299	4.29497	7.11673	1.28275e-11	1.95259e-09	16.005			ANKRD27	-0.714184	5.16762	-8.62605	8.96826e-16	1.36514e-13	25.2732			HIPK1	-1.00881	5.42753	-10.8375	1.60502e-22	2.44315e-20	40.4862				SPOPL
SGMS1	0.592668	4.47305	7.11115	1.32623e-11	2.00123e-09	15.9729			SETD1B	-0.621389	5.05186	-8.61615	9.5794e-16	1.44549e-13	25.209			USP33	-0.837925	5.7835	-10.8262	1.7429e-22	2.62995e-20	40.4052				ZNF33A
USP37	0.506726	3.48283	7.10682	1.36101e-11	2.03601e-09	15.9481			DNAJC11	-0.647226	4.796	-8.61229	9.82924e-16	1.4704e-13	25.1839			TUG1	-0.795168	6.70664	-10.8041	2.04862e-22	3.04889e-20	40.2463				ACAP2
PCMTD1	0.437666	6.08227	7.09507	1.46004e-11	2.16547e-09	15.8805			INTS4	-0.514342	4.18801	-8.60905	1.00434e-15	1.4896e-13	25.1629			CPSF7	-0.697027	6.76977	-10.8025	2.07264e-22	3.04889e-20	40.2348				TAB3
ZNF236	0.429589	3.29733	7.09128	1.49344e-11	2.19624e-09	15.8588			SLC9A8	-0.663072	4.59851	-8.60634	1.02263e-15	1.50387e-13	25.1454			PAPOLA	-0.729972	6.33477	-10.8025	2.07324e-22	3.04889e-20	40.2345				ZNF430
KIAA0825	0.295351	1.46613	7.08881	1.51564e-11	2.21015e-09	15.8446			UBR4	-0.680114	5.19432	-8.59792	1.08156e-15	1.57717e-13	25.0908			DDX17	-0.864321	7.85652	-10.795	2.19007e-22	3.19364e-20	40.1807				PHF20L1
RALGAPA1	0.418057	3.63604	7.08243	1.57442e-11	2.27674e-09	15.808			PTBP1	-0.475444	7.57081	-8.58919	1.14622e-15	1.65753e-13	25.0342			ZNF567	-0.82974	2.88065	-10.77	2.62915e-22	3.78426e-20	40.001				DMXL2
LYSMD3	0.609727	4.90263	7.06874	1.70834e-11	2.44999e-09	15.7295			TAF1	-0.612266	4.05022	-8.58673	1.16513e-15	1.67094e-13	25.0183			CDK13	-0.717787	5.44755	-10.7685	2.65902e-22	3.78426e-20	39.9899				FAM91A1
ARHGAP5	0.613897	5.70624	7.06302	1.76752e-11	2.51408e-09	15.6967			UBAP2L	-0.606817	6.47607	-8.57785	1.23594e-15	1.75798e-13	24.9608			HNRNPK	-0.681047	8.70801	-10.7684	2.66052e-22	3.78426e-20	39.9894				ANKRD26
DST	0.553275	4.8461	7.05668	1.83551e-11	2.5795e-09	15.6605			BAZ2A	-0.741479	6.08191	-8.57247	1.28087e-15	1.80706e-13	24.926			CEP192	-0.863834	3.65194	-10.7591	2.84734e-22	4.01707e-20	39.9226				IPP
KLHL15	0.45097	3.55878	7.05597	1.84324e-11	2.5795e-09	15.6564			MBTPS1	-0.590368	5.94839	-8.57043	1.29836e-15	1.81698e-13	24.9128			PRPF38B	-0.861479	5.91357	-10.7517	3.00493e-22	4.2052e-20	39.8697				BAZ2B
ARMCX5	0.381934	4.65981	7.05057	1.90349e-11	2.6425e-09	15.6255			UBE3B	-0.560011	4.6422	-8.56052	1.38669e-15	1.92505e-13	24.8487			RSBN1L	-0.731747	4.6763	-10.7495	3.05447e-22	4.22781e-20	39.8536				PPIP5K2
TTC33	0.566368	4.52247	7.044	1.97937e-11	2.72603e-09	15.5879			NAT10	-0.630171	6.00871	-8.55557	1.43301e-15	1.97358e-13	24.8167			TLK1	-0.76329	5.06297	-10.7488	3.06981e-22	4.22781e-20	39.8487				NF1
DNAJB14	0.473992	4.68745	7.03213	2.12401e-11	2.9022e-09	15.5201			DHX16	-0.520959	6.16264	-8.54576	1.52934e-15	2.08966e-13	24.7533			DNAJC14	-0.946618	5.29422	-10.7472	3.10676e-22	4.24501e-20	39.8369				MYSM1
EXOC5	0.554449	4.51254	7.02615	2.20067e-11	2.98346e-09	15.486			SMG1	-0.725258	5.28185	-8.54271	1.56058e-15	2.11568e-13	24.7336			RBL2	-1.09746	5.99167	-10.7384	3.31389e-22	4.48731e-20	39.7735				CPNE3
CEP57	0.414252	5.21594	7.02051	2.27562e-11	3.02271e-09	15.4538			PXN	-0.83493	6.82764	-8.54018	1.58697e-15	2.13478e-13	24.7173			DYNC1LI2	-1.22156	6.25075	-10.7374	3.33581e-22	4.48731e-20	39.767				DENND4C
SPAST	0.442586	5.05648	7.02025	2.27911e-11	3.02271e-09	15.4523			TBRG1	-0.595625	5.16322	-8.53443	1.64863e-15	2.20067e-13	24.6802			RBBP6	-0.701012	5.15853	-10.7332	3.44133e-22	4.59364e-20	39.7364				RBM12B
ZNF280D	0.349008	3.80507	7.02005	2.28188e-11	3.02271e-09	15.4512			BMS1	-0.534118	5.87532	-8.53107	1.6858e-15	2.23311e-13	24.6584			ZNF81	-0.766536	2.47833	-10.7305	3.5091e-22	4.64836e-20	39.7172				C5orf24
RNF6	0.457037	4.86426	7.01691	2.3247e-11	3.0561e-09	15.4333			FAM193A	-0.58992	4.93517	-8.52337	1.77398e-15	2.33212e-13	24.6088			SLC25A40	-0.931031	4.13312	-10.7148	3.93514e-22	5.14606e-20	39.6046				NEDD1
PHIP	0.489545	5.25872	7.00121	2.55148e-11	3.32901e-09	15.3438			SFSWAP	-0.608469	4.93291	-8.51545	1.86956e-15	2.43928e-13	24.5577			ZBTB44	-0.870312	4.74331	-10.7145	3.94413e-22	5.14606e-20	39.6023				ZNF283
ZNF852	0.343106	1.99511	6.99971	2.57429e-11	3.33371e-09	15.3353			ZNF234	-0.669667	4.12859	-8.51271	1.90373e-15	2.46533e-13	24.54			C18orf25	-0.766706	4.22504	-10.7125	4.00309e-22	5.184e-20	39.5878				QSER1
MBTPS2	0.452819	4.2066	6.99795	2.60113e-11	3.34351e-09	15.3253			UNKL	-0.628593	3.51934	-8.50543	1.99769e-15	2.53413e-13	24.4931			TCP11L2	-1.10658	2.65718	-10.7053	4.21855e-22	5.39203e-20	39.5362				VPS54
ARHGEF12	0.501795	5.55016	6.9921	2.69278e-11	3.43587e-09	15.292			IGHMBP2	-0.600964	4.26223	-8.50531	1.99933e-15	2.53413e-13	24.4923			CHD7	-0.898642	4.01341	-10.7051	4.22587e-22	5.39203e-20	39.5345				RFX7
GTF2A1	0.48825	4.9063	6.98818	2.75605e-11	3.4869e-09	15.2697			PLCG1	-0.719322	5.26498	-8.5044	2.01136e-15	2.53413e-13	24.4865			ZNF326	-0.706459	3.82706	-10.6989	4.42077e-22	5.59953e-20	39.4902				STAG1
TXNDC16	0.523845	3.7969	6.98714	2.77296e-11	3.4869e-09	15.2638			XPO6	-0.578447	6.19725	-8.50309	2.0288e-15	2.53413e-13	24.4781			PRDM10	-0.730725	4.09229	-10.6974	4.46861e-22	5.61912e-20	39.4796				TAF2
RBAK	0.394926	3.96188	6.98448	2.81697e-11	3.51675e-09	15.2487			ZNF587	-0.745728	3.49509	-8.50301	2.02987e-15	2.53413e-13	24.4776			PIAS1	-0.870566	5.34486	-10.6868	4.82866e-22	6.02819e-20	39.4034				CCP110
ZNF484	0.422905	3.35313	6.97926	2.90532e-11	3.59835e-09	15.219			NKTR	-0.834183	4.66631	-8.49946	2.07818e-15	2.57591e-13	24.4546			TCF20	-0.894088	5.02115	-10.6818	5.0063e-22	6.17644e-20	39.3679				FAM76B
UBL3	0.598143	6.61592	6.97819	2.9238e-11	3.59835e-09	15.2129			E2F4	-0.566073	6.68407	-8.49096	2.19831e-15	2.6897e-13	24.3999			ZNF12	-0.800172	5.31368	-10.6815	5.0186e-22	6.17644e-20	39.3655				BBX
SENP7	0.491007	4.49155	6.97653	2.95255e-11	3.60814e-09	15.2035			PDCD11	-0.587796	5.09418	-8.49022	2.20909e-15	2.6897e-13	24.3952			MAPK14	-0.756303	5.6688	-10.6781	5.14376e-22	6.25891e-20	39.3413				ZNF566
USP38	0.455911	5.06801	6.95336	3.38539e-11	4.10816e-09	15.072			RANBP10	-0.556328	4.91784	-8.48931	2.2224e-15	2.6897e-13	24.3893			USP28	-0.779708	4.29204	-10.6777	5.15775e-22	6.25891e-20	39.3386				RSBN1
CCDC126	0.479349	3.9427	6.94791	3.49585e-11	4.21274e-09	15.0412			STK4	-0.753141	5.42866	-8.48866	2.23199e-15	2.6897e-13	24.3851			SLC12A6	-1.00558	4.60048	-10.6762	5.21527e-22	6.28476e-20	39.3277				MAML3
PREPL	0.547715	4.97646	6.94506	3.55521e-11	4.25473e-09	15.025			ZNF646	-0.564147	4.0817	-8.48366	2.30697e-15	2.75255e-13	24.3529			LATS1	-0.943439	3.38079	-10.6732	5.33075e-22	6.37962e-20	39.3062				KIAA0586
LIN54	0.42403	4.0476	6.9438	3.58157e-11	4.25692e-09	15.0179			WDR73	-0.456666	2.8998	-8.48308	2.31587e-15	2.75255e-13	24.3492			SBNO1	-0.823622	4.52511	-10.6669	5.58111e-22	6.62937e-20	39.2611				MFSD8
PGAP1	0.58498	3.29489	6.93671	3.73426e-11	4.38371e-09	14.9778			ZDHHC8	-0.707064	4.72116	-8.48187	2.33444e-15	2.75575e-13	24.3414			NSUN3	-0.714006	3.88217	-10.6661	5.61585e-22	6.62937e-20	39.255				GCC2
LZTFL1	0.426751	4.67267	6.93651	3.73878e-11	4.38371e-09	14.9766			CAD	-0.708381	4.92348	-8.47293	2.47636e-15	2.90353e-13	24.2839			G3BP1	-0.868078	6.47715	-10.6605	5.84595e-22	6.85438e-20	39.2155				ELMOD2
CAPN7	0.439756	4.70496	6.92943	3.89781e-11	4.53951e-09	14.9366			CC2D1B	-0.531446	4.76793	-8.47115	2.50565e-15	2.91815e-13	24.2725			ZNF611	-0.919812	2.76518	-10.6502	6.30464e-22	7.29951e-20	39.1413				PRDM10
ZNF141	0.476553	2.76303	6.92307	4.04649e-11	4.68125e-09	14.9006			RNF40	-0.697619	5.93048	-8.4601	2.69524e-15	3.11803e-13	24.2014			ASB7	-0.729934	4.27661	-10.6501	6.30973e-22	7.29951e-20	39.1405				ZNF510
MIA2	0.493874	2.29357	6.92145	4.08529e-11	4.68961e-09	14.8914			YY1	-0.526559	5.94007	-8.44944	2.89163e-15	3.32308e-13	24.1329			ZNF587	-0.98038	3.49509	-10.6473	6.43975e-22	7.40059e-20	39.1204				BPTF
UBXN4	0.399737	6.95603	6.92003	4.11954e-11	4.68961e-09	14.8834			CHD7	-0.675403	4.01341	-8.44723	2.93406e-15	3.34966e-13	24.1188			MED1	-0.893072	4.91	-10.6462	6.48859e-22	7.40767e-20	39.113				LANCL1
SESN3	0.818532	4.21104	6.9194	4.13479e-11	4.68961e-09	14.8799			USP24	-0.610006	4.88903	-8.43792	3.11971e-15	3.53833e-13	24.059			TAF1B	-0.857295	3.64341	-10.6443	6.58043e-22	7.46341e-20	39.0992				CLOCK
RAB3GAP2	0.432482	5.14336	6.918	4.16893e-11	4.69763e-09	14.8719			USP36	-0.616396	5.06021	-8.43034	3.27933e-15	3.68114e-13	24.0104			MED14	-0.826444	4.53899	-10.6403	6.77548e-22	7.63474e-20	39.0705				ELF2
ZNF81	0.379256	2.47833	6.91339	4.28341e-11	4.79548e-09	14.8459			CHD4	-0.579048	7.1985	-8.42937	3.30036e-15	3.68114e-13	24.0042			SNRNP200	-0.743308	6.74434	-10.6032	8.87575e-22	9.93683e-20	38.8051				TRAPPC8
IRAK1BP1	0.460164	2.5911	6.90468	4.50836e-11	4.99504e-09	14.7967			DNMT1	-0.684184	5.47754	-8.42896	3.30927e-15	3.68114e-13	24.0016			YLPM1	-0.780106	4.79276	-10.6002	9.06907e-22	1.00882e-19	38.7839				ZNRF2
COG6	0.507071	4.89339	6.90427	4.51922e-11	4.99504e-09	14.7944			CLCN7	-0.611823	5.24734	-8.42255	3.452e-15	3.81545e-13	23.9605			POU2F1	-0.655632	3.99292	-10.5858	1.00748e-21	1.11355e-19	38.6805				BRWD3
CHM	0.548308	4.72439	6.90277	4.55922e-11	5.00736e-09	14.786			ERCC3	-0.538053	5.1393	-8.42016	3.5066e-15	3.85127e-13	23.9452			BAZ2B	-0.848678	4.34106	-10.5842	1.01904e-21	1.1192e-19	38.6693				LYST
ZNF608	0.607152	4.38907	6.88623	5.02349e-11	5.48255e-09	14.6928			ZNF526	-0.53419	4.2272	-8.41726	3.57431e-15	3.8919e-13	23.9266			AKAP9	-1.03311	4.7048	-10.579	1.05829e-21	1.155e-19	38.6322				ZNF227
RAD21	0.5084	6.98961	6.8817	5.15872e-11	5.59495e-09	14.6673			XPO5	-0.575435	4.84718	-8.41666	3.58846e-15	3.8919e-13	23.9227			DDX46	-0.70046	5.59802	-10.5718	1.11515e-21	1.20945e-19	38.5807				ZBTB34
PDS5B	0.391273	4.53933	6.87855	5.25478e-11	5.66374e-09	14.6495			KDM4A	-0.64101	5.48136	-8.40325	3.91921e-15	4.21917e-13	23.8369			ASXL2	-0.992325	4.26751	-10.5695	1.13391e-21	1.22216e-19	38.5643				ARID4B
ZBTB26	0.435606	3.58471	6.87091	5.4953e-11	5.88642e-09	14.6065			RNF10	-0.506312	7.09832	-8.40208	3.94967e-15	4.21917e-13	23.8293			RSRC2	-0.744989	5.96598	-10.5661	1.16224e-21	1.24496e-19	38.5401				GXYLT1
ETNK1	0.655368	5.56875	6.86948	5.54134e-11	5.89932e-09	14.5985			ZNF500	-0.529573	3.8651	-8.40156	3.96315e-15	4.21917e-13	23.826			TRPM7	-0.862657	4.45154	-10.5627	1.1908e-21	1.26772e-19	38.5162				CEP350
ZNF253	0.528825	4.08042	6.86843	5.57556e-11	5.89955e-09	14.5926			PHRF1	-0.678841	5.85048	-8.39633	4.10173e-15	4.27859e-13	23.7925			RLF	-0.935221	4.57669	-10.5572	1.23999e-21	1.31205e-19	38.4764				TOP2B
BTBD3	0.6087	5.61819	6.86493	5.69085e-11	5.98505e-09	14.5729			FIP1L1	-0.517291	4.99721	-8.39553	4.12339e-15	4.27859e-13	23.7874			ZNF280C	-0.775191	3.20225	-10.5437	1.36772e-21	1.43843e-19	38.3801				ITCH
MED13	0.47734	5.26421	6.85581	6.00269e-11	6.26817e-09	14.5217			DLST	-0.652737	7.35656	-8.39524	4.13118e-15	4.27859e-13	23.7856			RAD21	-1.01412	6.98961	-10.5417	1.38769e-21	1.44317e-19	38.3658				ZNF543
B4GALT6	0.589523	2.6186	6.85399	6.06676e-11	6.26817e-09	14.5115			LSG1	-0.571819	5.60793	-8.39515	4.13358e-15	4.27859e-13	23.785			PIK3C2A	-1.06018	4.7041	-10.5416	1.38886e-21	1.44317e-19	38.365				KLHDC10
CCDC121	0.488894	2.93115	6.85395	6.06842e-11	6.26817e-09	14.5112			CDAN1	-0.504157	4.15381	-8.39483	4.14224e-15	4.27859e-13	23.783			PIKFYVE	-0.912319	4.18423	-10.5391	1.41408e-21	1.4547e-19	38.3473				ELF1
TRDMT1	0.330686	2.15527	6.85206	6.13551e-11	6.29997e-09	14.5007			THOC2	-0.554324	5.08644	-8.39111	4.2448e-15	4.35858e-13	23.7591			CEP350	-0.877523	4.93315	-10.5388	1.41732e-21	1.4547e-19	38.3451				TRUB1
RPRD1A	0.442415	4.88711	6.85099	6.17424e-11	6.30244e-09	14.4946			RAF1	-0.518116	6.4502	-8.37506	4.71655e-15	4.81449e-13	23.6565			USP8	-0.778909	4.35993	-10.538	1.42511e-21	1.4547e-19	38.3397				SUZ12
ATE1	0.466133	4.38215	6.83874	6.63184e-11	6.72996e-09	14.4259			ZNF202	-0.50555	4.35668	-8.37401	4.7493e-15	4.81957e-13	23.6498			ZBTB26	-0.867061	3.58471	-10.5027	1.84157e-21	1.86881e-19	38.0877				MBNL2
TRIP11	0.444439	4.72217	6.83654	6.71748e-11	6.77724e-09	14.4136			NONO	-0.501824	8.34248	-8.37138	4.83191e-15	4.87489e-13	23.633			ZNF551	-0.900914	2.85799	-10.4994	1.88607e-21	1.90285e-19	38.0642				UBE3A
GCNT4	0.662618	2.25914	6.82704	7.10018e-11	7.11905e-09	14.3604			VHL	-0.686936	5.09775	-8.36868	4.91835e-15	4.93342e-13	23.6157			UPF3B	-0.738447	5.28461	-10.4922	1.98683e-21	1.99291e-19	38.0131				ZNF45
MIER3	0.475875	5.01229	6.82613	7.13833e-11	7.11905e-09	14.3553			ASXL1	-0.536296	5.78017	-8.35786	5.28e-15	5.24013e-13	23.5467			SART3	-0.740191	5.65296	-10.4912	2.00107e-21	1.99567e-19	38.0061				SACM1L
PDS5A	0.37676	5.61835	6.81793	7.48763e-11	7.4216e-09	14.3094			TRIM65	-0.631176	5.50363	-8.35768	5.28643e-15	5.24013e-13	23.5455			FIP1L1	-0.678532	4.99721	-10.489	2.033e-21	1.99867e-19	37.9905				AFF1
MLLT3	0.570228	4.34058	6.81702	7.52724e-11	7.4216e-09	14.3043			SIN3A	-0.571826	5.56925	-8.35686	5.31472e-15	5.24013e-13	23.5403			ARHGEF12	-0.980193	5.55016	-10.4887	2.03706e-21	1.99867e-19	37.9885				RSBN1L
IREB2	0.451477	4.79495	6.81306	7.70271e-11	7.5517e-09	14.2822			BSDC1	-0.517908	5.93748	-8.3558	5.35204e-15	5.24712e-13	23.5335			NPEPPS	-0.800964	5.88466	-10.4886	2.03863e-21	1.99867e-19	37.9878				SPIN3
FAM161A	0.454684	2.89832	6.81152	7.77231e-11	7.57713e-09	14.2735			C2orf68	-0.525726	5.51574	-8.34364	5.79596e-15	5.63738e-13	23.4559			DST	-1.07054	4.8461	-10.4856	2.08445e-21	2.0321e-19	37.9659				GTF2I
TSPAN12	0.784611	5.23693	6.80927	7.87456e-11	7.63392e-09	14.261			PITPNM1	-0.832584	5.49083	-8.34271	5.83112e-15	5.63738e-13	23.45			NAA40	-0.837526	4.35372	-10.46	2.50899e-21	2.43232e-19	37.7837				PCMTD2
ARID4A	0.478086	4.67902	6.80812	7.92766e-11	7.6427e-09	14.2545			TOP1	-0.778013	7.57392	-8.34228	5.84757e-15	5.63738e-13	23.4473			NSD1	-0.869494	4.90313	-10.4581	2.54292e-21	2.44277e-19	37.7705				THAP5
ZNF148	0.413541	4.78354	6.80204	8.21317e-11	7.8462e-09	14.2205			ATF6B	-0.591864	7.05622	-8.34007	5.93284e-15	5.68799e-13	23.4332			TAOK1	-1.03494	5.18288	-10.4578	2.54792e-21	2.44277e-19	37.7686				NBEAL1
CPEB2	0.485544	4.14786	6.8017	8.22917e-11	7.8462e-09	14.2187			FBXO38	-0.541899	5.02811	-8.33574	6.10365e-15	5.81959e-13	23.4055			EP300	-1.05201	5.94933	-10.4478	2.74004e-21	2.61252e-19	37.6972				ZBTB44
RPS6KA5	0.37288	1.97702	6.79907	8.35629e-11	7.92238e-09	14.2039			KPNA6	-0.644593	6.07032	-8.32783	6.42795e-15	6.09532e-13	23.3551			NHLRC2	-0.793221	4.23404	-10.4408	2.88325e-21	2.73404e-19	37.6471				DICER1
PCGF5	0.462767	5.32507	6.79816	8.40038e-11	7.92238e-09	14.1989			MOV10	-0.665151	5.81459	-8.32126	6.71035e-15	6.32852e-13	23.3133			TUBGCP3	-0.723322	4.44715	-10.4286	3.14796e-21	2.96883e-19	37.5608				TNPO1
IKZF2	0.539069	3.1187	6.79537	8.5376e-11	8.00827e-09	14.1833			SUPT6H	-0.528181	6.09074	-8.31676	6.91047e-15	6.44403e-13	23.2847			RC3H2	-0.879856	4.6126	-10.4242	3.25097e-21	3.04941e-19	37.5291				NDUFS1
HOOK1	0.652451	4.37612	6.79214	8.69954e-11	8.08346e-09	14.1653			CCDC142	-0.643337	3.36674	-8.31648	6.9234e-15	6.44403e-13	23.2828			BRWD1	-0.719877	4.37183	-10.4114	3.56553e-21	3.32649e-19	37.4384				PLEKHA1
CCDC85B	-0.819096	5.25448	-6.79191	8.71092e-11	8.08346e-09	14.164			ARIH2	-0.549129	5.45653	-8.31602	6.94424e-15	6.44403e-13	23.2799			SMARCAD1	-0.855977	5.04322	-10.4051	3.7296e-21	3.44941e-19	37.3942				SMARCA5
APOOL	0.395255	4.46396	6.78333	9.15627e-11	8.41361e-09	14.1161			BECN1	-0.621506	5.63534	-8.31376	7.04757e-15	6.49182e-13	23.2655			ERCC6	-0.637767	3.0048	-10.4048	3.73839e-21	3.44941e-19	37.3918				PHF6
ABCB10	0.528452	5.22565	6.78319	9.16367e-11	8.41361e-09	14.1154			BCL9L	-1.09601	5.11788	-8.31326	7.07056e-15	6.49182e-13	23.2624			FRYL	-0.903217	4.46284	-10.4037	3.76793e-21	3.44941e-19	37.3841				TANK
SMC5	0.442506	5.39597	6.77131	9.81794e-11	8.96688e-09	14.0491			ZNFX1	-0.751349	5.7971	-8.31116	7.16857e-15	6.54717e-13	23.249			CEP85	-0.843931	4.20965	-10.4034	3.7768e-21	3.44941e-19	37.3818				NRIP1
ZSCAN12	0.458389	3.33528	6.76466	1.02038e-10	9.27048e-09	14.0121			CLASP1	-0.583061	4.59051	-8.30815	7.31064e-15	6.64196e-13	23.2299			IREB2	-0.897246	4.79495	-10.398	3.92871e-21	3.56936e-19	37.343				ZNF322
MIB1	0.5766	5.02708	6.76058	1.04479e-10	9.44279e-09	13.9894			PNN	-0.612104	6.8323	-8.28619	8.43836e-15	7.6266e-13	23.0902			ZNF654	-0.933716	3.99768	-10.3964	3.97302e-21	3.59082e-19	37.332				KLHL28
PRPF4B	0.432918	5.47482	6.75274	1.09327e-10	9.82979e-09	13.9459			CSNK1G1	-0.559168	4.02838	-8.2839	8.56532e-15	7.70124e-13	23.0757			DNAJB14	-0.912356	4.68745	-10.3947	4.02337e-21	3.60177e-19	37.3196				UEVLD
CEP78	0.342268	3.01466	6.75072	1.10616e-10	9.8944e-09	13.9346			ARID1A	-0.709335	5.58135	-8.28176	8.68588e-15	7.76938e-13	23.0621			STK4	-0.968216	5.42866	-10.3941	4.04015e-21	3.60177e-19	37.3156				MBTD1
KRBA2	0.280027	1.36094	6.7495	1.114e-10	9.91349e-09	13.9278			TAOK2	-0.582763	5.19588	-8.27843	8.87668e-15	7.88017e-13	23.0409			AFTPH	-0.684592	5.8781	-10.3938	4.04739e-21	3.60177e-19	37.3138				MTM1
NIPBL	0.389392	5.52429	6.74304	1.15643e-10	1.02385e-08	13.8919			ELL	-0.559678	4.92186	-8.27727	8.9439e-15	7.88017e-13	23.0336			CHD4	-0.749344	7.1985	-10.3899	4.16288e-21	3.67033e-19	37.2861				PUM2
ATAD2B	0.388173	3.72124	6.73969	1.17904e-10	1.03858e-08	13.8733			RNF44	-0.730506	6.31393	-8.27724	8.94596e-15	7.88017e-13	23.0333			VHL	-0.895397	5.09775	-10.3898	4.16674e-21	3.67033e-19	37.2852				KIAA1109
ARMCX3	0.4262	6.27167	6.73655	1.20064e-10	1.05226e-08	13.8559			PTPN1	-0.750217	6.39559	-8.27538	9.05485e-15	7.9358e-13	23.0216			RCOR3	-0.746885	4.82031	-10.387	4.25155e-21	3.70946e-19	37.2654				PUM1
FBXL17	0.459284	4.40245	6.73391	1.21912e-10	1.05941e-08	13.8413			RBBP6	-0.514286	5.15853	-8.26716	9.5535e-15	8.33075e-13	22.9694			THAP6	-0.642853	3.62856	-10.3869	4.25392e-21	3.70946e-19	37.2649				FMR1
ERCC6	0.316962	3.0048	6.73364	1.22101e-10	1.05941e-08	13.8398			KHSRP	-0.513455	7.29808	-8.26444	9.72481e-15	8.43773e-13	22.9521			EP400	-0.755103	4.08911	-10.3861	4.2788e-21	3.7125e-19	37.2592				STX17
ZNF100	0.408319	2.92528	6.7296	1.24986e-10	1.07904e-08	13.8173			NUMB	-0.662312	5.76966	-8.26015	1.00001e-14	8.63339e-13	22.9249			IPMK	-0.980935	3.3411	-10.3854	4.30143e-21	3.71357e-19	37.254				USP8
STAM2	0.432636	5.07246	6.72341	1.29529e-10	1.11273e-08	13.7831			RBM39	-0.532447	7.49419	-8.25693	1.02124e-14	8.73847e-13	22.9045			SIN3A	-0.74536	5.56925	-10.3752	4.62951e-21	3.97703e-19	37.1817				SOS2
LNX2	0.513021	5.42002	6.71238	1.38044e-10	1.18004e-08	13.7219			ADAT1	-0.631752	5.04599	-8.25678	1.02225e-14	8.73847e-13	22.9035			TAB3	-0.729643	4.31797	-10.373	4.7045e-21	4.02153e-19	37.166				SOS1
RMI1	0.489478	4.34355	6.70708	1.42324e-10	1.21066e-08	13.6926			ZNF142	-0.549083	4.60923	-8.25022	1.06686e-14	9.0751e-13	22.8619			ZNF550	-0.870327	3.58592	-10.3708	4.77833e-21	4.04809e-19	37.1506				ZNF326
TAF1B	0.41472	3.64341	6.7052	1.43873e-10	1.2153e-08	13.6822			ACIN1	-0.563108	6.26778	-8.24854	1.0786e-14	9.13018e-13	22.8513			NCOA3	-0.93675	5.59831	-10.3707	4.78221e-21	4.04809e-19	37.1499				MED21
HEATR5A	0.44706	4.00353	6.70473	1.4427e-10	1.2153e-08	13.6796			NUP93	-0.564318	5.097	-8.24758	1.08539e-14	9.14307e-13	22.8452			PWWP2A	-0.801196	4.33771	-10.351	5.51526e-21	4.64593e-19	37.0097				SMC2
TMEM65	0.522528	4.68199	6.70382	1.45024e-10	1.21575e-08	13.6746			KIAA0556	-0.539662	4.54754	-8.24017	1.139e-14	9.5483e-13	22.7982			BDP1	-0.951287	3.98963	-10.3478	5.64187e-21	4.71162e-19	36.9874				CCNT2
PIK3C2A	0.516164	4.7041	6.68319	1.63309e-10	1.36246e-08	13.5606			DYNC1H1	-0.652601	6.95998	-8.2354	1.17489e-14	9.80187e-13	22.768			UBN2	-0.764659	3.82633	-10.3477	5.64754e-21	4.71162e-19	36.9864				ZNF619
CDC5L	0.382698	5.51253	6.67387	1.72302e-10	1.41991e-08	13.5091			LARP1	-0.601992	7.30922	-8.23464	1.18073e-14	9.80347e-13	22.7632			ATXN7L1	-0.6974	2.94103	-10.3196	6.9139e-21	5.74052e-19	36.7876				CHD1
SMPDL3A	0.658192	5.67518	6.67333	1.72838e-10	1.41991e-08	13.5062			ZNF182	-0.537646	4.48171	-8.23149	1.20512e-14	9.95835e-13	22.7433			NKTR	-1.06266	4.66631	-10.3128	7.26209e-21	6.00091e-19	36.7393				KIDINS220
PAPOLA	0.346281	6.33477	6.67294	1.73219e-10	1.41991e-08	13.5041			MED26	-0.42345	3.56879	-8.23039	1.21383e-14	9.98278e-13	22.7363			KIAA0753	-0.726857	4.50887	-10.3091	7.45866e-21	6.13413e-19	36.7131				NFXL1
VPS13B	0.433936	3.83119	6.67269	1.73469e-10	1.41991e-08	13.5027			PRRC2A	-0.638517	6.87049	-8.22483	1.25853e-14	1.03015e-12	22.7011			RBM28	-0.610692	3.66504	-10.3038	7.74489e-21	6.33949e-19	36.6761				NAA16
THAP6	0.316962	3.62856	6.66889	1.77295e-10	1.44441e-08	13.4817			PATL1	-0.803632	5.70288	-8.2206	1.29356e-14	1.05386e-12	22.6744			ZNF8	-0.735623	3.21877	-10.3028	7.8012e-21	6.3556e-19	36.669				TPP2
SMARCE1	0.36418	5.45306	6.65908	1.87566e-10	1.52095e-08	13.4277			NUP62	-0.561034	6.26817	-8.21248	1.36368e-14	1.10579e-12	22.623			FMR1	-0.741529	5.4717	-10.2959	8.19742e-21	6.64719e-19	36.6203				SCAF11
SMCHD1	0.535679	4.84865	6.65614	1.90755e-10	1.53962e-08	13.4115			CDC42BPB	-0.788782	6.05009	-8.20639	1.41868e-14	1.14311e-12	22.5845			CNOT1	-0.95765	6.1841	-10.2863	8.78359e-21	7.08938e-19	36.5524				TMF1
KBTBD3	0.369623	3.01185	6.65123	1.9621e-10	1.57631e-08	13.3844			SIN3B	-0.646151	5.11593	-8.20594	1.42288e-14	1.14311e-12	22.5816			STAU2	-0.76083	4.44486	-10.281	9.12939e-21	7.33436e-19	36.5145				VPS41
RSF1	0.389255	4.90345	6.64889	1.98856e-10	1.59021e-08	13.3716			DNMT3A	-0.5234	4.8418	-8.20519	1.42977e-14	1.14335e-12	22.5769			DNMT1	-0.875727	5.47754	-10.2759	9.46681e-21	7.57039e-19	36.4788				MAPK8
SPOPL	0.495845	5.0846	6.64628	2.01849e-10	1.60673e-08	13.3572			EXOSC10	-0.527161	5.35668	-8.20339	1.4466e-14	1.14688e-12	22.5655			NR2C2	-0.958715	4.81597	-10.2723	9.71512e-21	7.72445e-19	36.4534				LCLAT1
MEGF9	0.560239	4.96055	6.64496	2.03387e-10	1.61159e-08	13.35			MED12	-0.654369	5.49061	-8.2033	1.4474e-14	1.14688e-12	22.565			TTC17	-0.745125	5.32025	-10.2719	9.74848e-21	7.72445e-19	36.45				CHD9
ZNF33A	0.37109	4.89264	6.64278	2.05943e-10	1.62442e-08	13.338			WDR55	-0.583814	5.17972	-8.2014	1.4654e-14	1.15193e-12	22.553			ZC3H13	-0.871685	5.22349	-10.2704	9.84746e-21	7.76741e-19	36.4401				CEP135
FSD1L	0.464936	2.39614	6.64068	2.08438e-10	1.63666e-08	13.3264			EIF4G1	-0.639443	7.95451	-8.20123	1.46704e-14	1.15193e-12	22.5519			ZNF182	-0.704172	4.48171	-10.2686	9.97847e-21	7.83513e-19	36.4271				METTL14
KLHL8	0.454744	4.06736	6.63846	2.11101e-10	1.64545e-08	13.3142			SH3BP2	-0.818888	4.69548	-8.1995	1.48355e-14	1.15876e-12	22.541			CIAO1	-0.597457	6.34002	-10.2531	1.11548e-20	8.71935e-19	36.3176				ZFP14
UPRT	0.393913	4.93373	6.63817	2.11453e-10	1.64545e-08	13.3126			NPEPPS	-0.596352	5.88466	-8.19893	1.4891e-14	1.15876e-12	22.5374			ZNF160	-0.901081	4.36171	-10.2384	1.24024e-20	9.65105e-19	36.2134				KIF2A
ACAP2	0.450533	4.86494	6.63571	2.14444e-10	1.65591e-08	13.2992			VAC14	-0.533388	5.07343	-8.18835	1.59487e-14	1.23552e-12	22.4706			EIF4G3	-0.92365	6.00103	-10.227	1.34576e-20	1.04254e-18	36.1332				CDC40
TAB3	0.358427	4.31797	6.63537	2.14866e-10	1.65591e-08	13.2973			USP40	-0.530585	4.74429	-8.18612	1.61818e-14	1.24732e-12	22.4565			RBM39	-0.692322	7.49419	-10.2259	1.35639e-20	1.04611e-18	36.1254				TTC37
ZNF430	0.422148	3.09121	6.63473	2.1566e-10	1.65591e-08	13.2937			AKT1	-0.539434	5.85108	-8.18552	1.62447e-14	1.24732e-12	22.4527			NSUN4	-0.626419	4.23019	-10.2179	1.436e-20	1.10261e-18	36.0694				PCNP
PHF20L1	0.385356	4.02483	6.63346	2.17224e-10	1.66057e-08	13.2868			ZNF384	-0.712359	5.01856	-8.16632	1.83969e-14	1.40635e-12	22.3316			ZNF776	-0.844041	4.12292	-10.2115	1.50387e-20	1.14958e-18	36.024				ATG2B
DMXL2	0.498689	3.44485	6.62624	2.26389e-10	1.72304e-08	13.2471			AARS2	-0.532468	4.87663	-8.16276	1.88265e-14	1.43288e-12	22.3091			ATF2	-0.934581	4.94645	-10.2107	1.51306e-20	1.14958e-18	36.018				KDM6A
ZNF614	0.446936	3.1886	6.62305	2.3056e-10	1.74712e-08	13.2296			ARHGAP17	-0.555001	5.00173	-8.15758	1.94681e-14	1.47524e-12	22.2765			ALMS1	-0.699309	3.45485	-10.2103	1.51705e-20	1.14958e-18	36.0155				GSTCD
DCLRE1A	0.420558	4.18531	6.62179	2.32224e-10	1.75208e-08	13.2227			NCOR2	-0.712711	6.10203	-8.15165	2.02294e-14	1.52626e-12	22.2392			CCAR1	-0.754096	6.1641	-10.2019	1.61107e-20	1.21552e-18	35.9564				ALS2
SOX6	0.548074	2.37262	6.61547	2.40761e-10	1.8016e-08	13.1881			THADA	-0.476899	3.90317	-8.15017	2.04243e-14	1.52907e-12	22.2299			FNIP1	-0.84475	4.39139	-10.1885	1.77315e-20	1.33201e-18	35.8622				TLK1
ZNF24	0.42562	5.28004	6.6154	2.40864e-10	1.8016e-08	13.1877			KLHL36	-0.561958	4.68305	-8.15003	2.04428e-14	1.52907e-12	22.229			BUD13	-0.615115	5.67961	-10.1862	1.80352e-20	1.34899e-18	35.8455				ARFGEF2
SWT1	0.35852	3.5032	6.61055	2.4762e-10	1.84418e-08	13.1611			ATG2A	-0.616802	5.08789	-8.1473	2.08069e-14	1.54962e-12	22.2118			TOPBP1	-0.832586	5.02239	-10.1803	1.88151e-20	1.40128e-18	35.8039				DLEU2L
CSRNP3	0.691021	2.34748	6.60447	2.56374e-10	1.90122e-08	13.1278			PHF6	-0.576238	4.10337	-8.14352	2.13226e-14	1.58124e-12	22.188			KIAA1109	-0.973802	4.93167	-10.1793	1.89459e-20	1.40499e-18	35.7971				PANK3
NSL1	0.363912	4.6956	6.6004	2.62399e-10	1.93762e-08	13.1055			ZNF8	-0.553652	3.21877	-8.14116	2.16493e-14	1.59864e-12	22.1732			ADNP	-0.855155	6.86602	-10.1734	1.97702e-20	1.45988e-18	35.7553				HERC3
FBXO8	0.472591	5.35542	6.59496	2.70666e-10	1.9902e-08	13.0757			MED15	-0.733205	6.04718	-8.13878	2.19853e-14	1.61198e-12	22.1582			GSTCD	-0.875566	3.39403	-10.1724	1.99076e-20	1.4638e-18	35.7485				CRBN
ING3	0.404939	3.90844	6.59348	2.72956e-10	1.99856e-08	13.0677			CABIN1	-0.595669	5.32563	-8.13857	2.20158e-14	1.61198e-12	22.1568			CCNT2	-0.809197	4.91528	-10.1712	2.00814e-20	1.47035e-18	35.7399				BDP1
RBM18	0.39844	5.13506	6.59215	2.75039e-10	2.00536e-08	13.0604			TNRC6B	-0.580608	4.06098	-8.11863	2.50422e-14	1.82587e-12	22.0315			GIGYF2	-0.773277	5.08453	-10.1652	2.09666e-20	1.52871e-18	35.6975				SNX4
CPD	0.617115	6.44386	6.58732	2.82705e-10	2.05263e-08	13.034			CCDC93	-0.551931	5.08928	-8.11757	2.52137e-14	1.83068e-12	22.0249			GTF2A1	-0.924474	4.9063	-10.1612	2.15649e-20	1.56108e-18	35.6699				PPP2R5E
PDCL	0.392231	5.51094	6.57603	3.01477e-10	2.1798e-08	12.9723			PBX2	-0.594172	6.64979	-8.11065	2.63653e-14	1.90632e-12	21.9814			RFX7	-0.789334	3.79182	-10.1611	2.15904e-20	1.56108e-18	35.6687				CERS6
FAM91A1	0.515483	5.19898	6.5752	3.02898e-10	2.18099e-08	12.9678			NUP188	-0.627631	5.36743	-8.10644	2.70916e-14	1.95071e-12	21.955			PRKDC	-1.05417	5.54903	-10.1599	2.17739e-20	1.56781e-18	35.6604				LCOR
ANKRD26	0.361193	2.9138	6.57405	3.04888e-10	2.18625e-08	12.9615			SSRP1	-0.556201	7.24608	-8.10397	2.75266e-14	1.97384e-12	21.9395			PBRM1	-0.875654	4.89536	-10.1564	2.23217e-20	1.60062e-18	35.636				TAF1
IPP	0.401735	3.84656	6.56978	3.12399e-10	2.23089e-08	12.9382			PEX26	-0.502946	4.06838	-8.09779	2.86471e-14	2.03851e-12	21.9006			HIPK3	-1.01514	5.33746	-10.1496	2.34427e-20	1.67408e-18	35.5879				ZNF674
ATRX	0.494795	4.98693	6.56684	3.1765e-10	2.25764e-08	12.9222			LUC7L2	-0.461411	5.58254	-8.0977	2.86634e-14	2.03851e-12	21.9001			PHF3	-0.890994	5.49592	-10.1421	2.47269e-20	1.75855e-18	35.5355				CHD6
SNX16	0.539233	4.2157	6.56624	3.18747e-10	2.25764e-08	12.9189			TTC31	-0.560218	5.22185	-8.09151	2.98302e-14	2.11283e-12	21.8613			CELF1	-0.70067	6.03486	-10.1399	2.5121e-20	1.77929e-18	35.5199				NAA30
FAM122A	0.419954	4.76026	6.55752	3.34931e-10	2.34936e-08	12.8714			USP10	-0.562218	5.7393	-8.09025	3.00732e-14	2.12138e-12	21.8534			DCAF12	-0.880728	5.79415	-10.1353	2.59635e-20	1.83148e-18	35.4875				MYO6
BAZ2B	0.403784	4.34106	6.55743	3.35112e-10	2.34936e-08	12.8708			IST1	-0.498182	7.0643	-8.08532	3.10431e-14	2.17781e-12	21.8225			DIP2B	-1.00746	4.78241	-10.1317	2.66307e-20	1.87094e-18	35.4626				ARL5B
PPIP5K2	0.396255	4.19994	6.55709	3.35758e-10	2.34936e-08	12.869			HNRNPK	-0.487026	8.70801	-8.08492	3.11241e-14	2.17781e-12	21.8199			ITSN2	-0.788969	4.41522	-10.131	2.67678e-20	1.87299e-18	35.4575				ASXL2
GPRIN3	0.689684	3.71114	6.55414	3.41435e-10	2.37949e-08	12.8529			DEPDC5	-0.54467	3.74556	-8.07585	3.29963e-14	2.29954e-12	21.7631			CEP135	-0.84097	3.54159	-10.1286	2.72286e-20	1.89759e-18	35.4408				BTBD8
NF1	0.390692	4.46663	6.55109	3.47398e-10	2.41136e-08	12.8363			TAF4	-0.530351	4.21996	-8.06731	3.48608e-14	2.41124e-12	21.7096			PKN2	-1.01857	5.58733	-10.1255	2.78429e-20	1.93263e-18	35.4188				ZNF461
ZHX1	0.496121	5.08834	6.54815	3.53231e-10	2.44208e-08	12.8203			DDX17	-0.615216	7.85652	-8.06723	3.48771e-14	2.41124e-12	21.7092			BCOR	-0.970847	5.086	-10.1157	2.9871e-20	2.06514e-18	35.3498				MPHOSPH9
MYSM1	0.462334	4.03159	6.54598	3.57614e-10	2.46257e-08	12.8085			VPS52	-0.541592	6.16634	-8.06643	3.50572e-14	2.41407e-12	21.7042			CLOCK	-0.889587	4.37799	-10.1103	3.10456e-20	2.13784e-18	35.3119				HIPK1
CPNE3	0.483191	6.48317	6.5409	3.68064e-10	2.52451e-08	12.7809			XPO1	-0.589381	6.33734	-8.05826	3.69499e-14	2.53435e-12	21.653			PUM2	-0.749487	7.07734	-10.1096	3.11958e-20	2.13969e-18	35.3071				ZNF714
DENND4C	0.565581	4.90019	6.54007	3.69804e-10	2.52646e-08	12.7763			FBXL18	-0.573823	3.03362	-8.05644	3.73853e-14	2.55412e-12	21.6416			ZNF234	-0.834637	4.12859	-10.1055	3.21308e-20	2.19514e-18	35.2781				UBE4A
ATF1	0.482808	5.22602	6.53264	3.85708e-10	2.62402e-08	12.736			UIMC1	-0.486891	5.19385	-8.05314	3.81857e-14	2.59858e-12	21.621			CTCF	-0.731566	6.50068	-10.0994	3.3556e-20	2.28352e-18	35.2355				FBXO11
PIK3C3	0.359221	4.25947	6.532	3.87109e-10	2.62402e-08	12.7325			KIAA0100	-0.603758	6.54777	-8.05154	3.85814e-14	2.61525e-12	21.611			MFSD8	-0.756988	4.4221	-10.0921	3.53688e-20	2.39748e-18	35.1838				CEP44
LRP6	0.468012	4.54621	6.52182	4.10083e-10	2.76193e-08	12.6772			COPS7B	-0.567708	5.38845	-8.04802	3.94647e-14	2.66471e-12	21.5889			SMCHD1	-1.05724	4.84865	-10.0884	3.63061e-20	2.45144e-18	35.1581				LATS1
SLC10A5	0.34695	1.53277	6.52158	4.10636e-10	2.76193e-08	12.6759			PARP14	-0.928153	6.14161	-8.04504	4.02274e-14	2.70568e-12	21.5703			BECN1	-0.791254	5.63534	-10.0814	3.81738e-20	2.56756e-18	35.1088				ZNF644
RBM12B	0.392502	3.61649	6.52029	4.1364e-10	2.77139e-08	12.6689			SMARCD1	-0.526693	6.01888	-8.04182	4.10685e-14	2.75159e-12	21.5502			PDS5B	-0.746557	4.53933	-10.0788	3.88797e-20	2.60494e-18	35.0908				CEP192
C5orf24	0.514912	5.55956	6.51358	4.29646e-10	2.86756e-08	12.6325			ADAM17	-0.877111	4.77379	-8.0395	4.16835e-14	2.78205e-12	21.5357			EIF2AK2	-0.997349	5.77606	-10.0738	4.03051e-20	2.69005e-18	35.0554				ZC3H13
CCDC112	0.464401	3.89922	6.50882	4.41361e-10	2.93446e-08	12.6067			USPL1	-0.581461	4.57133	-8.03838	4.19839e-14	2.79136e-12	21.5287			RNF6	-0.853512	4.86426	-10.0631	4.34759e-20	2.89057e-18	34.981				BIRC6
NEDD1	0.474635	4.61457	6.50489	4.51286e-10	2.989e-08	12.5854			EIF2B5	-0.508781	5.603	-8.03676	4.24229e-14	2.80274e-12	21.5186			DMXL2	-0.98568	3.44485	-10.0578	4.51679e-20	2.9916e-18	34.9435				CBR4
ZNF283	0.298806	2.52739	6.50389	4.53849e-10	2.99399e-08	12.5799			PCIF1	-0.534247	6.16773	-8.03656	4.24781e-14	2.80274e-12	21.5174			PCMTD1	-0.807803	6.08227	-10.0565	4.55744e-20	3.00705e-18	34.9347				TMEM161B
ZNF708	0.42497	3.32973	6.50325	4.55491e-10	2.99399e-08	12.5765			RNF123	-0.6306	4.70113	-8.03347	4.33295e-14	2.83943e-12	21.4981			ANKRD17	-0.875176	5.88039	-10.0491	4.80722e-20	3.15984e-18	34.8823				CTDSPL2
QSER1	0.416329	4.17012	6.50155	4.59872e-10	3.01138e-08	12.5673			ZC3H7B	-0.632019	5.28031	-8.03335	4.33614e-14	2.83943e-12	21.4973			SMARCA5	-0.802701	6.41662	-10.0439	4.9881e-20	3.26636e-18	34.846				VCPIP1
LCA5	0.633408	3.12159	6.49943	4.65411e-10	3.03619e-08	12.5558			DLG5	-0.932741	4.78348	-8.03193	4.37607e-14	2.85481e-12	21.4884			HNRNPL	-0.72759	6.81363	-10.041	5.09224e-20	3.32202e-18	34.8257				AFTPH
VPS54	0.347072	5.35259	6.49634	4.73618e-10	3.07816e-08	12.539			CHD8	-0.61541	5.70777	-8.03093	4.40422e-14	2.86241e-12	21.4822			FAN1	-0.769773	4.02171	-10.0379	5.20446e-20	3.38251e-18	34.8043				CPSF6
RFX7	0.387295	3.79182	6.49218	4.84859e-10	3.13946e-08	12.5165			STX16	-0.646726	6.44085	-8.02566	4.55575e-14	2.94985e-12	21.4493			ARID2	-0.797296	4.49312	-10.0307	5.47802e-20	3.54702e-18	34.754				ATP13A3
CLCN3	0.537316	6.41071	6.48837	4.95397e-10	3.19577e-08	12.4959			VTI1A	-0.56318	3.96988	-8.02201	4.66343e-14	3.00835e-12	21.4265			FBXL4	-0.744011	4.0222	-10.0287	5.55944e-20	3.58635e-18	34.7395				DNAAF2
LAMP2	0.462178	7.43076	6.48614	5.01681e-10	3.22192e-08	12.4838			WDR11	-0.583559	5.00004	-8.00642	5.15372e-14	3.31232e-12	21.3293			ILF3	-0.585569	6.93429	-10.0237	5.75798e-20	3.70067e-18	34.705				L2HGDH
ZFYVE16	0.421691	4.88369	6.48561	5.03164e-10	3.22192e-08	12.481			DHX9	-0.592358	6.84947	-8.00302	5.26713e-14	3.37271e-12	21.3081			RIF1	-0.820855	4.86667	-10.0146	6.14438e-20	3.93444e-18	34.6412				ZNF230
ZNF571	0.392474	2.54734	6.48376	5.08458e-10	3.23599e-08	12.471			ZNF160	-0.670812	4.36171	-8.00232	5.29086e-14	3.37545e-12	21.3038			KDM4A	-0.801532	5.48136	-10.0082	6.43337e-20	4.10435e-18	34.5961				PRRC1
STAG1	0.498219	4.24214	6.48354	5.0909e-10	3.23599e-08	12.4698			SPG7	-0.572268	4.94179	-7.99957	5.38485e-14	3.42283e-12	21.2866			ATF7	-0.819853	4.26072	-10.0069	6.49094e-20	4.12591e-18	34.5873				SLC9A6
TAF2	0.445954	5.08295	6.4818	5.14104e-10	3.24433e-08	12.4604			LARP4B	-0.559569	5.04562	-7.99576	5.51815e-14	3.49476e-12	21.2628			SZT2	-0.73354	3.60979	-10.0056	6.55025e-20	4.14841e-18	34.5784				NEK4
CCP110	0.452369	3.85916	6.48179	5.14143e-10	3.24433e-08	12.4603			MYO19	-0.657124	4.63047	-7.98967	5.73727e-14	3.62032e-12	21.225			LCORL	-0.823922	3.32591	-10.0044	6.60833e-20	4.16998e-18	34.5697				KIAA0753
FAM76B	0.453892	4.34252	6.47807	5.25032e-10	3.30104e-08	12.4402			TAF8	-0.521794	3.86923	-7.98767	5.8113e-14	3.65375e-12	21.2125			RBM33	-0.679899	4.47151	-9.99717	6.95751e-20	4.37441e-18	34.5191				PPP6R3
MAN1A1	0.845148	6.51198	6.46443	5.66949e-10	3.55172e-08	12.3666			PPIL2	-0.499696	4.92939	-7.98674	5.84583e-14	3.66219e-12	21.2067			TANK	-0.941143	5.06623	-9.99277	7.17852e-20	4.49707e-18	34.4884				UTP14C
BBS10	0.527882	4.96867	6.4637	5.69258e-10	3.55336e-08	12.3627			HDAC6	-0.55698	5.50587	-7.98583	5.8802e-14	3.67047e-12	21.201			CSPP1	-0.81775	3.67675	-9.99153	7.24259e-20	4.52089e-18	34.4797				YTHDC1
BBX	0.482264	5.40945	6.46218	5.74146e-10	3.57103e-08	12.3545			MTA1	-0.672618	5.47356	-7.98502	5.91077e-14	3.67633e-12	21.196			AKAP11	-1.03388	5.29007	-9.98866	7.39175e-20	4.59746e-18	34.4597				CDK19
ZNF566	0.396543	2.85822	6.45716	5.90585e-10	3.66015e-08	12.3274			STAG3L3	-0.75362	3.3294	-7.98356	5.96612e-14	3.69751e-12	21.1869			N4BP2	-0.848941	3.44365	-9.98753	7.4515e-20	4.61807e-18	34.4518				ZNF223
DCK	0.57367	5.68081	6.45507	5.97595e-10	3.69042e-08	12.3161			PRR14	-0.53188	5.77381	-7.97479	6.31042e-14	3.89697e-12	21.1323			UBR2	-0.71461	5.76755	-9.97881	7.92821e-20	4.89602e-18	34.3909				ZNF780A
RSBN1	0.384476	4.74831	6.45421	6.00492e-10	3.69516e-08	12.3115			INE1	-0.839827	2.95335	-7.97213	6.41858e-14	3.9497e-12	21.1158			CCNK	-0.789659	3.92893	-9.97796	7.97616e-20	4.90817e-18	34.3849				PUS10
MAML3	0.480378	4.06139	6.45183	6.08556e-10	3.73154e-08	12.2987			RNPS1	-0.488129	6.87999	-7.97037	6.49112e-14	3.98023e-12	21.1049			ANKRD12	-0.93236	4.6878	-9.97326	8.2474e-20	5.05714e-18	34.3521				RCAN3
ZNF214	0.493048	2.58455	6.44915	6.17813e-10	3.77497e-08	12.2842			CNOT3	-0.539447	5.09163	-7.96717	6.6253e-14	4.0482e-12	21.085			ATXN3	-0.510487	3.32882	-9.97155	8.34866e-20	5.10121e-18	34.3401				TMEM209
KIAA0586	0.355831	3.69231	6.44302	6.39427e-10	3.89332e-08	12.2512			INO80D	-0.547919	3.78386	-7.96536	6.7024e-14	4.08094e-12	21.0737			MAPK8	-0.67138	4.46407	-9.96669	8.64212e-20	5.26199e-18	34.3062				RCOR3
MFSD8	0.370693	4.4221	6.4354	6.67384e-10	4.04934e-08	12.2102			MAN2C1	-0.751986	4.893	-7.95868	6.99466e-14	4.24055e-12	21.0322			SUPT16H	-0.778487	6.22149	-9.96212	8.92708e-20	5.41649e-18	34.2743				PRKAA1
SCOC	0.500549	6.49733	6.43033	6.86621e-10	4.15155e-08	12.183			RPRD1B	-0.606162	4.51273	-7.95826	7.01341e-14	4.24055e-12	21.0296			DYNC1H1	-0.828631	6.95998	-9.95977	9.07728e-20	5.48843e-18	34.2579				RLIM
FZD3	0.537813	2.52044	6.42877	6.92649e-10	4.16606e-08	12.1746			SGPL1	-0.603853	6.67713	-7.95569	7.12957e-14	4.29581e-12	21.0136			PAN3	-0.787068	6.15366	-9.95694	9.26193e-20	5.58063e-18	34.2381				ZNF550
GCC2	0.516708	5.26596	6.42847	6.93823e-10	4.16606e-08	12.173			REXO1	-0.633605	5.69538	-7.94253	7.75425e-14	4.65604e-12	20.9319			SNX13	-0.796017	4.14204	-9.95255	9.55562e-20	5.73767e-18	34.2075				CSPP1
ELMOD2	0.40497	4.85589	6.4262	7.02715e-10	4.19657e-08	12.1608			PCYT1A	-0.602369	5.40233	-7.94045	7.85745e-14	4.70174e-12	20.9191			RASA2	-1.07824	4.43204	-9.94678	9.95493e-20	5.95683e-18	34.1672				API5
PRDM10	0.337078	4.09229	6.42577	7.04402e-10	4.19657e-08	12.1585			PUM1	-0.581861	6.70269	-7.93887	7.93704e-14	4.73304e-12	20.9093			KDM2A	-0.807112	6.28282	-9.93726	1.06515e-19	6.35171e-18	34.1008				ERMP1
SREK1IP1	0.369914	4.19687	6.42496	7.07614e-10	4.19657e-08	12.1541			VPS39	-0.507707	5.61842	-7.92668	8.57875e-14	5.09626e-12	20.8337			ZBTB34	-0.756929	4.42371	-9.93526	1.08038e-19	6.42052e-18	34.0869				GNAQ
DIRAS2	0.688006	2.08823	6.42472	7.08577e-10	4.19657e-08	12.1528			TRA2A	-0.65283	6.8063	-7.9262	8.60488e-14	5.09626e-12	20.8307			FAM193A	-0.72184	4.93517	-9.93369	1.09248e-19	6.466e-18	34.0759				ZNF12
CEP97	0.460454	3.11971	6.42362	7.12971e-10	4.20822e-08	12.1469			ADPGK	-0.571421	6.2461	-7.92475	8.68471e-14	5.12605e-12	20.8217			ZNF800	-0.719207	4.51118	-9.93331	1.09549e-19	6.466e-18	34.0732				RB1CC1
GIN1	0.359541	3.50905	6.41927	7.30552e-10	4.29738e-08	12.1235			TRIT1	-0.493383	5.4704	-7.92319	8.7715e-14	5.15972e-12	20.812			RC3H1	-0.69122	4.56846	-9.92312	1.1776e-19	6.92711e-18	34.0022				ZNF221
ZNF510	0.418107	3.68673	6.41283	7.5735e-10	4.43996e-08	12.089			UPF3B	-0.530845	5.28461	-7.91886	9.01673e-14	5.28606e-12	20.7852			LIMD1	-0.758191	3.37736	-9.9174	1.2264e-19	7.18978e-18	33.9623				CDC42SE2
TEX9	0.415498	2.19984	6.40738	7.80832e-10	4.56221e-08	12.0597			GOLGA1	-0.504062	4.86432	-7.91502	9.24015e-14	5.3988e-12	20.7614			NCBP1	-0.699358	5.46112	-9.91331	1.26255e-19	7.37678e-18	33.9338				INO80D
KIF27	0.396305	2.4015	6.40036	8.12101e-10	4.72899e-08	12.0221			MAZ	-0.647521	5.74742	-7.90397	9.91327e-14	5.77265e-12	20.693			REV1	-0.742477	4.88153	-9.91266	1.26833e-19	7.38569e-18	33.9293				SPATA13
APPL1	0.444111	5.45663	6.39792	8.2324e-10	4.77782e-08	12.009			DHX37	-0.517775	4.81746	-7.89727	1.03446e-13	6.00366e-12	20.6516			CUL4B	-0.735452	5.93105	-9.90819	1.30925e-19	7.59845e-18	33.8981				CCNE2
BPTF	0.415425	4.8369	6.39693	8.27815e-10	4.78836e-08	12.0037			HNRNPH1	-0.602777	7.88905	-7.88963	1.08599e-13	6.28175e-12	20.6043			AASDHPPT	-0.769104	4.90908	-9.89883	1.39904e-19	8.09253e-18	33.833				C18orf25
LANCL1	0.41907	5.65518	6.39439	8.39616e-10	4.83227e-08	11.9902			NUP85	-0.591238	5.80144	-7.88737	1.10169e-13	6.3514e-12	20.5904			MED12	-0.828209	5.49061	-9.88911	1.49888e-19	8.63432e-18	33.7653				ZBTB11
CLOCK	0.43205	4.37799	6.3941	8.40976e-10	4.83227e-08	11.9886			GMEB2	-0.512018	4.84338	-7.88544	1.11529e-13	6.40846e-12	20.5785			BCL2L11	-0.924559	4.65128	-9.88868	1.50336e-19	8.63432e-18	33.7624				SCYL3
CPEB3	0.403737	3.23187	6.3921	8.50451e-10	4.87058e-08	11.9779			EHMT2	-0.596898	5.11687	-7.8849	1.11909e-13	6.40908e-12	20.5752			RBM25	-0.834173	6.18683	-9.88828	1.50763e-19	8.63432e-18	33.7596				ZNF776
ELF2	0.333209	4.57658	6.39047	8.5822e-10	4.89891e-08	11.9691			NCL	-0.572023	8.64258	-7.88183	1.14116e-13	6.48854e-12	20.5562			UBA6	-0.930208	4.73247	-9.88678	1.52381e-19	8.69823e-18	33.7491				SMC3
TRAPPC8	0.44774	4.64596	6.38506	8.84526e-10	5.02354e-08	11.9402			DNAJA3	-0.476338	5.85758	-7.88091	1.14782e-13	6.48854e-12	20.5505			LRCH3	-0.827026	3.65379	-9.8856	1.53661e-19	8.74258e-18	33.7409				ADNP
ZNRF2	0.389063	4.88118	6.38479	8.85844e-10	5.02354e-08	11.9388			BUD13	-0.453263	5.67961	-7.8805	1.15087e-13	6.48854e-12	20.5479			CHD6	-0.921865	4.5842	-9.88406	1.55342e-19	8.80933e-18	33.7302				KLHL24
BRWD3	0.388858	3.81673	6.3835	8.92252e-10	5.0434e-08	11.9319			RNF31	-0.66163	5.03916	-7.88045	1.15117e-13	6.48854e-12	20.5477			TRRAP	-0.882819	5.49261	-9.88258	1.56977e-19	8.84701e-18	33.7199				ZNF638
LYST	0.439753	3.80219	6.3803	9.08335e-10	5.0972e-08	11.9148			MYO18A	-0.698276	4.71601	-7.8803	1.15232e-13	6.48854e-12	20.5467			FNBP1L	-0.989902	6.39072	-9.88254	1.57026e-19	8.84701e-18	33.7196				ZCCHC2
ZNF227	0.349687	4.16168	6.38001	9.0983e-10	5.0972e-08	11.9132			CARM1	-0.631838	5.95552	-7.87988	1.1554e-13	6.48854e-12	20.5441			SASS6	-0.826294	3.59171	-9.87027	1.71289e-19	9.61933e-18	33.6342				SEC24B
ZBTB34	0.373264	4.42371	6.37986	9.10582e-10	5.0972e-08	11.9124			RNF213	-0.77031	5.28796	-7.87614	1.18314e-13	6.62292e-12	20.521			PTPN4	-0.695849	3.81589	-9.86865	1.73254e-19	9.69834e-18	33.623				STXBP3
ARID4B	0.388086	5.16331	6.37516	9.34743e-10	5.21562e-08	11.8873			FBRS	-0.566868	6.22173	-7.87442	1.19612e-13	6.67359e-12	20.5104			TRUB1	-0.879443	4.34914	-9.86761	1.74539e-19	9.73884e-18	33.6157				CUL4B
TMEM30A	0.460587	7.40749	6.37202	9.51255e-10	5.29075e-08	11.8705			MTF2	-0.59768	4.35686	-7.87393	1.19988e-13	6.67359e-12	20.5074			ARID4B	-0.781869	5.16331	-9.86341	1.79815e-19	9.95484e-18	33.5865				SIRT1
ASF1A	0.393113	5.07766	6.37134	9.54888e-10	5.29398e-08	11.8669			IPO9	-0.51103	4.95438	-7.86858	1.24133e-13	6.88207e-12	20.4743			ADAT1	-0.792329	5.04599	-9.86327	1.79987e-19	9.95484e-18	33.5855				WWP1
FBXL3	0.459656	5.49298	6.3678	9.73892e-10	5.38215e-08	11.848			ORC2	-0.567596	5.39295	-7.86786	1.24702e-13	6.89032e-12	20.4699			TMEM170A	-0.756186	5.01007	-9.86289	1.80466e-19	9.95484e-18	33.5829				CGGBP1
GXYLT1	0.39283	3.92595	6.36475	9.90566e-10	5.42928e-08	11.8317			SCAF4	-0.574091	4.93754	-7.86738	1.25076e-13	6.89032e-12	20.467			KDM3B	-0.817363	6.48254	-9.86271	1.80705e-19	9.95484e-18	33.5816				PLEKHF2
CEP350	0.406973	4.93315	6.36454	9.91738e-10	5.42928e-08	11.8306			PRR12	-0.638685	5.03402	-7.86241	1.29088e-13	7.07789e-12	20.4363			LTN1	-0.93988	4.4228	-9.86126	1.82573e-19	1.00259e-17	33.5715				KRR1
CNST	0.403103	4.59248	6.36453	9.91806e-10	5.42928e-08	11.8305			RAB8A	-0.537143	5.92937	-7.86215	1.29297e-13	7.07789e-12	20.4347			ZC3H7A	-0.690937	5.61993	-9.85792	1.8693e-19	1.02328e-17	33.5484				EXOC6B
TOP2B	0.391307	6.78961	6.35934	1.02089e-09	5.57093e-08	11.8028			ANKLE2	-0.68186	5.21441	-7.8599	1.31163e-13	7.15745e-12	20.4208			PTK2	-0.788025	5.32993	-9.85436	1.9171e-19	1.04615e-17	33.5236				PWWP2A
FBXL5	0.418871	6.65609	6.35789	1.02917e-09	5.59849e-08	11.7951			YWHAG	-0.631429	7.74155	-7.85407	1.36098e-13	7.40348e-12	20.3849			PHF20L1	-0.745172	4.02483	-9.85064	1.96818e-19	1.07065e-17	33.4977				ALKBH8
GRAMD1C	0.495546	3.39889	6.35601	1.03998e-09	5.63961e-08	11.7851			LRCH4	-0.73112	4.01487	-7.84614	1.43112e-13	7.7607e-12	20.336			UBE3B	-0.676109	4.6422	-9.84399	2.06291e-19	1.11868e-17	33.4516				XRN1
CD46	0.511402	7.23462	6.35519	1.04471e-09	5.64764e-08	11.7807			KDM5C	-0.697447	5.9511	-7.84217	1.4676e-13	7.93371e-12	20.3115			SF1	-0.611193	7.0386	-9.83995	2.12285e-19	1.14759e-17	33.4235				PIBF1
ITCH	0.398892	5.3516	6.35394	1.05205e-09	5.66962e-08	11.774			TTLL4	-0.644528	4.73496	-7.84034	1.4847e-13	7.9863e-12	20.3003			PPIP5K2	-0.774219	4.19994	-9.83852	2.14437e-19	1.15563e-17	33.4135				SCAF8
ZNF543	0.365171	2.82431	6.35325	1.05605e-09	5.67359e-08	11.7704			RLF	-0.661519	4.57669	-7.84015	1.48653e-13	7.9863e-12	20.2991			APOOL	-0.745814	4.46396	-9.82937	2.28776e-19	1.22909e-17	33.35				ATF2
KLHDC10	0.370168	5.46467	6.34472	1.10736e-09	5.93087e-08	11.7249			EYA3	-0.547806	4.53581	-7.83567	1.52923e-13	8.18353e-12	20.2715			SMC1A	-0.916289	5.42691	-9.8288	2.2969e-19	1.23019e-17	33.3461				DIP2B
CTBS	0.448742	4.60105	6.34223	1.12281e-09	5.99513e-08	11.7116			GOLGA3	-0.56691	5.66795	-7.83492	1.53653e-13	8.18353e-12	20.2669			CEPT1	-0.827855	4.55995	-9.82417	2.37341e-19	1.26725e-17	33.3139				EPG5
ZNF891	0.324852	2.10123	6.33981	1.13798e-09	6.0575e-08	11.6988			SLC4A2	-0.59638	6.78123	-7.83483	1.53739e-13	8.18353e-12	20.2664			C2orf49	-0.732467	4.857	-9.82105	2.42619e-19	1.29146e-17	33.2923				PBRM1
ELF1	0.524893	6.76673	6.33689	1.15661e-09	6.13781e-08	11.6832			FANCD2	-0.755552	3.22671	-7.83265	1.55881e-13	8.27219e-12	20.2529			FBXL20	-0.685075	4.09285	-9.81781	2.48243e-19	1.31736e-17	33.2698				SENP6
ZNF441	0.515586	3.02793	6.33531	1.16678e-09	6.16689e-08	11.6748			G3BP1	-0.60733	6.47715	-7.83059	1.57929e-13	8.35529e-12	20.2402			SGPL1	-0.782342	6.67713	-9.81736	2.49042e-19	1.31757e-17	33.2666				SETD2
KIAA1586	0.48907	3.42948	6.33494	1.1692e-09	6.16689e-08	11.6728			CLCN6	-0.596488	3.83322	-7.82608	1.62494e-13	8.55153e-12	20.2125			CPSF6	-0.730913	5.89033	-9.81344	2.56029e-19	1.34895e-17	33.2394				MAP4K3
TRUB1	0.433436	4.34914	6.33285	1.1828e-09	6.20587e-08	11.6618			RNF214	-0.514894	4.62003	-7.82596	1.62623e-13	8.55153e-12	20.2117			CREBZF	-0.85366	5.88888	-9.81316	2.56529e-19	1.34895e-17	33.2375				SMARCA2
SLAIN1	0.731389	3.59437	6.33195	1.18874e-09	6.20587e-08	11.657			UBE2Z	-0.538547	7.21118	-7.82474	1.63885e-13	8.59181e-12	20.2042			HELZ	-0.79497	4.41777	-9.8126	2.57555e-19	1.35026e-17	33.2336				MAN1A2
SUZ12	0.402391	5.699	6.33192	1.18893e-09	6.20587e-08	11.6568			AP2A1	-0.571435	6.07777	-7.81994	1.68931e-13	8.82971e-12	20.1747			ZNF566	-0.784577	2.85822	-9.81108	2.60337e-19	1.36004e-17	33.2231				FNIP1
MBNL2	0.534903	6.04452	6.33088	1.19581e-09	6.20587e-08	11.6513			CSNK1E	-0.64104	6.4887	-7.81376	1.75668e-13	9.15427e-12	20.1367			ANAPC1	-0.68233	3.08673	-9.81072	2.60989e-19	1.36004e-17	33.2206				TBCEL
UBE3A	0.339295	5.34001	6.33088	1.19583e-09	6.20587e-08	11.6513			RBM14	-0.561273	6.11524	-7.8075	1.82752e-13	9.49491e-12	20.0983			ZMYM2	-0.778733	5.31406	-9.80642	2.69047e-19	1.39784e-17	33.1907				TIA1
ZNF45	0.390221	4.49071	6.33055	1.19804e-09	6.20587e-08	11.6495			TTI1	-0.601056	5.33161	-7.80456	1.86183e-13	9.64427e-12	20.0802			ZNF451	-0.665665	4.0835	-9.80161	2.78335e-19	1.43804e-17	33.1574				MSH3
SACM1L	0.377735	5.89968	6.32557	1.23162e-09	6.36081e-08	11.623			ACACA	-0.638124	4.45393	-7.80175	1.89515e-13	9.78765e-12	20.0629			WAC	-0.651509	6.18004	-9.80156	2.78443e-19	1.43804e-17	33.157				PLEKHM3
AFF1	0.461589	5.41739	6.32324	1.24764e-09	6.40806e-08	11.6106			DGCR8	-0.584435	4.36033	-7.79875	1.93139e-13	9.94524e-12	20.0445			REL	-0.974158	3.24549	-9.80113	2.7929e-19	1.43814e-17	33.154				TWF1
RSBN1L	0.330549	4.6763	6.32316	1.24816e-09	6.40806e-08	11.6102			TRIO	-0.817152	4.98404	-7.79708	1.95182e-13	1.00207e-11	20.0343			ZNF827	-0.949678	4.34337	-9.79646	2.8865e-19	1.48193e-17	33.1217				FBXL20
RAB33B	0.44478	4.59431	6.32204	1.25592e-09	6.42889e-08	11.6043			SMARCC2	-0.768145	5.9894	-7.79102	2.02798e-13	1.0381e-11	19.9971			PPP2R5E	-0.745454	5.03971	-9.79437	2.92935e-19	1.4995e-17	33.1072				ARPP19
SPIN3	0.385403	3.6936	6.32062	1.2659e-09	6.46091e-08	11.5967			POLR3A	-0.532064	4.7356	-7.79015	2.03914e-13	1.04074e-11	19.9918			TNPO1	-0.827809	6.02082	-9.79359	2.94555e-19	1.50335e-17	33.1018				EPC2
ATRN	0.47813	5.34346	6.31747	1.28814e-09	6.55515e-08	11.58			HGS	-0.746372	5.30649	-7.78878	2.0568e-13	1.04668e-11	19.9834			SNX19	-0.742566	5.4927	-9.79009	3.0192e-19	1.53643e-17	33.0775				COG3
GTF2I	0.556614	4.18981	6.31493	1.30645e-09	6.62891e-08	11.5665			DIS3L2	-0.490858	3.9405	-7.78745	2.0742e-13	1.05245e-11	19.9752			DHX57	-0.608843	4.02398	-9.78682	3.08972e-19	1.56772e-17	33.0548				ZNF225
PCMTD2	0.442502	5.85631	6.3119	1.32855e-09	6.72135e-08	11.5504			EIF4ENIF1	-0.464265	4.8733	-7.7866	2.08526e-13	1.05497e-11	19.97			RPS6KA3	-0.971167	5.73718	-9.78338	3.16558e-19	1.60153e-17	33.031				FBXO48
RP2	0.558908	4.21377	6.31116	1.33401e-09	6.72937e-08	11.5465			UBXN4	-0.557682	6.95603	-7.78391	2.12095e-13	1.06991e-11	19.9535			USP10	-0.713093	5.7393	-9.77361	3.39161e-19	1.71089e-17	32.9633				HIPK3
KBTBD7	0.52297	3.78731	6.30938	1.34723e-09	6.77638e-08	11.5371			JAK1	-0.713871	7.18504	-7.78208	2.14568e-13	1.0773e-11	19.9422			ORC2	-0.740222	5.39295	-9.77304	3.40514e-19	1.71273e-17	32.9594				MORC3
THAP5	0.382137	4.34126	6.29678	1.44448e-09	7.24452e-08	11.4703			TET3	-0.681445	3.98742	-7.7819	2.14802e-13	1.0773e-11	19.9412			GMEB1	-0.619424	4.19436	-9.77083	3.45858e-19	1.72714e-17	32.9441				WDR48
NBEAL1	0.479349	2.81873	6.29262	1.47809e-09	7.36909e-08	11.4483			SNX19	-0.562046	5.4927	-7.77987	2.17575e-13	1.08638e-11	19.9287			PGGT1B	-0.703658	4.22578	-9.77039	3.4694e-19	1.72714e-17	32.941				RPAP3
MAP9	0.742227	4.01952	6.29226	1.48106e-09	7.36909e-08	11.4464			GRIPAP1	-0.612792	5.16351	-7.77966	2.17865e-13	1.08638e-11	19.9274			DEPDC5	-0.69183	3.74556	-9.77023	3.47329e-19	1.72714e-17	32.9399				FGFR1OP2
MON2	0.423286	4.70235	6.29171	1.48552e-09	7.36909e-08	11.4435			CKAP5	-0.653577	6.1963	-7.7777	2.2057e-13	1.09672e-11	19.9154			SUZ12	-0.808514	5.699	-9.77022	3.47359e-19	1.72714e-17	32.9398				ORC4
ZBTB44	0.392459	4.74331	6.29162	1.4863e-09	7.36909e-08	11.443			RAD54L2	-0.615036	4.01677	-7.77202	2.28607e-13	1.13343e-11	19.8806			TMEM209	-0.867652	4.36523	-9.76741	3.54324e-19	1.75674e-17	32.9203				ATF7IP
DICER1	0.413501	5.22447	6.28873	1.5102e-09	7.46576e-08	11.4277			ZNF335	-0.49895	4.6162	-7.76799	2.34494e-13	1.15931e-11	19.8559			MAML1	-0.725376	4.71429	-9.76511	3.601e-19	1.78029e-17	32.9045				POLR2M
PIGN	0.411204	4.88798	6.28823	1.5144e-09	7.46576e-08	11.425			YEATS2	-0.685061	5.2895	-7.76709	2.3582e-13	1.16255e-11	19.8504			PPIG	-0.741498	5.81081	-9.75551	3.85318e-19	1.89269e-17	32.838				ZNF468
USP45	0.373238	2.99758	6.28714	1.52354e-09	7.48771e-08	11.4193			DDX19A	-0.467598	5.14981	-7.76632	2.36972e-13	1.16492e-11	19.8457			ZNF227	-0.696255	4.16168	-9.75527	3.85974e-19	1.89269e-17	32.8363				WDPCP
TNPO1	0.408073	6.02082	6.28667	1.52749e-09	7.48771e-08	11.4168			DDX54	-0.532228	5.79948	-7.76358	2.411e-13	1.17918e-11	19.8289			PRPF4B	-0.814391	5.47482	-9.75522	3.86108e-19	1.89269e-17	32.836				SRFBP1
THAP2	0.434396	3.01898	6.28406	1.54966e-09	7.57501e-08	11.403			PTCD3	-0.454232	4.82908	-7.76349	2.41231e-13	1.17918e-11	19.8284			GTF3C4	-0.806443	4.53418	-9.75239	3.93879e-19	1.92535e-17	32.8164				ZNF17
NDUFS1	0.373498	4.73748	6.27852	1.59782e-09	7.78846e-08	11.3737			PIAS1	-0.602295	5.34486	-7.76251	2.42724e-13	1.18314e-11	19.8224			ZNF236	-0.769271	3.29733	-9.75171	3.95788e-19	1.92924e-17	32.8117				ZNF417
PLEKHA1	0.415266	4.59747	6.27221	1.65437e-09	8.04153e-08	11.3404			UBE2I	-0.503599	6.21541	-7.75646	2.52148e-13	1.22564e-11	19.7853			ZNF713	-0.537981	1.56686	-9.75075	3.98467e-19	1.93643e-17	32.805				MKLN1
ZNF527	0.333118	2.5795	6.27014	1.67335e-09	8.08937e-08	11.3294			USP39	-0.474252	6.12698	-7.75434	2.55545e-13	1.23868e-11	19.7723			GGNBP2	-0.605916	5.76474	-9.75038	3.99494e-19	1.93643e-17	32.8025				RB1
VPS13A	0.497991	4.24678	6.27012	1.67353e-09	8.08937e-08	11.3293			IWS1	-0.5347	6.23922	-7.75027	2.62173e-13	1.26727e-11	19.7474			MBTD1	-0.782606	4.67549	-9.7458	4.12603e-19	1.9944e-17	32.7708				BRAF
FBXO21	0.471033	5.83652	6.26772	1.6959e-09	8.17473e-08	11.3166			ZNF551	-0.633247	2.85799	-7.74822	2.65582e-13	1.28018e-11	19.7349			UBR3	-0.81623	4.35432	-9.74042	4.28537e-19	2.06567e-17	32.7336				ZNF780B
YAF2	0.33458	3.65884	6.26643	1.70796e-09	8.21002e-08	11.3098			DYNC1LI2	-0.839434	6.25075	-7.74676	2.68025e-13	1.28838e-11	19.726			PAXIP1	-0.64809	3.89913	-9.73983	4.30323e-19	2.06853e-17	32.7295				HOOK3
SCAMP1	0.529534	5.81688	6.26295	1.741e-09	8.34574e-08	11.2915			TRIM56	-0.683303	5.92362	-7.74463	2.71647e-13	1.30218e-11	19.7129			CHD8	-0.78334	5.70777	-9.7365	4.40539e-19	2.10754e-17	32.7065				ARFGEF1
SMARCA5	0.384274	6.41662	6.26122	1.75771e-09	8.40263e-08	11.2823			DIABLO	-0.442418	3.94632	-7.74056	2.78677e-13	1.3322e-11	19.6881			NONO	-0.612775	8.34248	-9.73639	4.40867e-19	2.10754e-17	32.7057				ZNF845
JAZF1	0.521112	4.90738	6.25493	1.81968e-09	8.66123e-08	11.2492			CDK5RAP2	-0.529769	4.81358	-7.73991	2.79817e-13	1.33397e-11	19.6841			JMJD1C	-1.0035	5.67332	-9.73575	4.42856e-19	2.11123e-17	32.7013				C1D
EEA1	0.536003	4.33719	6.25472	1.82179e-09	8.66123e-08	11.248			PHF21A	-0.549432	4.55137	-7.73799	2.83225e-13	1.34064e-11	19.6724			TGFBRAP1	-0.78267	5.08293	-9.73399	4.48392e-19	2.13177e-17	32.6891				KLHDC2
RCBTB1	0.494412	5.28398	6.25184	1.8509e-09	8.77559e-08	11.2329			WAC	-0.489893	6.18004	-7.73793	2.8334e-13	1.34064e-11	19.672			GTF3C2	-0.666637	5.35683	-9.73203	4.54641e-19	2.15557e-17	32.6755				UTP23
PHF6	0.356513	4.10337	6.24894	1.88061e-09	8.89214e-08	11.2176			MAST2	-0.761855	5.59215	-7.73782	2.83533e-13	1.34064e-11	19.6713			RBM41	-0.908764	3.8604	-9.73053	4.59466e-19	2.17204e-17	32.6652				DCP2
TANK	0.451928	5.06623	6.24842	1.88604e-09	8.89359e-08	11.2149			SUGP2	-0.716067	5.39137	-7.73702	2.84959e-13	1.34372e-11	19.6664			EYA3	-0.714194	4.53581	-9.73009	4.60884e-19	2.17204e-17	32.6621				MBD5
TDP2	0.392562	6.49439	6.24126	1.96177e-09	9.20211e-08	11.1772			SLC25A13	-0.584537	5.83945	-7.73269	2.92813e-13	1.37701e-11	19.64			ASH1L	-0.993613	5.16746	-9.72978	4.6187e-19	2.17204e-17	32.66				HSD17B4
SYNJ1	0.460096	4.1296	6.24123	1.96207e-09	9.20211e-08	11.177			ZNF598	-0.647545	5.5259	-7.73175	2.94544e-13	1.38141e-11	19.6343			ACAD8	-0.631296	4.19235	-9.72663	4.72255e-19	2.20925e-17	32.6382				MAP3K2
NRIP1	0.585696	5.35726	6.23928	1.98324e-09	9.26857e-08	11.1667			RELA	-0.590993	6.34066	-7.72318	3.10838e-13	1.45081e-11	19.5819			ZBTB37	-0.894236	2.95859	-9.7266	4.72329e-19	2.20925e-17	32.6381				ZNF800
ZNF322	0.41188	2.9887	6.23894	1.98692e-09	9.26857e-08	11.165			PRPF38A	-0.501318	5.62182	-7.72309	3.11014e-13	1.45081e-11	19.5814			CEP57	-0.747059	5.21594	-9.72274	4.85349e-19	2.26405e-17	32.6113				ZFAND4
RNF138	0.458254	4.44463	6.22726	2.11857e-09	9.85616e-08	11.1035			HNRNPUL1	-0.504713	7.57275	-7.72038	3.16359e-13	1.47179e-11	19.5648			CASP2	-0.747397	4.63165	-9.71981	4.95454e-19	2.30146e-17	32.5911				ZNF675
DPY19L2P3	0.239577	1.42882	6.22583	2.13523e-09	9.87688e-08	11.096			SP1	-0.762304	6.23023	-7.71757	3.21996e-13	1.49401e-11	19.5477			IKZF2	-1.00404	3.1187	-9.71965	4.96022e-19	2.30146e-17	32.59				ZNF28
SLCO4C1	0.644248	1.56616	6.22572	2.13655e-09	9.87688e-08	11.0954			TRIM41	-0.495012	4.22885	-7.71085	3.35851e-13	1.55414e-11	19.5067			PUS7L	-0.813014	3.10074	-9.71831	5.00703e-19	2.31699e-17	32.5808				OXR1
KLHL28	0.455721	4.14883	6.22542	2.1401e-09	9.87688e-08	11.0938			DENND4B	-0.624084	6.01035	-7.7063	3.45575e-13	1.59488e-11	19.479			NAA35	-0.645042	5.01731	-9.7147	5.13618e-19	2.37043e-17	32.5558				USP25
UEVLD	0.458801	4.59558	6.22318	2.1665e-09	9.97222e-08	11.0821			TBC1D22B	-0.494249	5.50092	-7.70544	3.47452e-13	1.59929e-11	19.4737			STX17	-0.850551	4.48513	-9.71234	5.22203e-19	2.40366e-17	32.5395				TTC21B
FAM169A	0.603504	2.27357	6.2197	2.2083e-09	1.01378e-07	11.0638			KPNB1	-0.534985	7.3876	-7.70406	3.50462e-13	1.60746e-11	19.4653			BRD3	-0.862744	5.10438	-9.70917	5.33978e-19	2.45135e-17	32.5176				NBN
MBTD1	0.383166	4.67549	6.21343	2.28551e-09	1.04645e-07	11.0309			NFAT5	-0.856488	4.30548	-7.70378	3.51078e-13	1.60746e-11	19.4636			BTBD7	-0.821569	4.60072	-9.70476	5.50782e-19	2.52183e-17	32.4872				UBR5
MTM1	0.506139	4.70116	6.21185	2.30534e-09	1.05275e-07	11.0226			PSMD11	-0.549563	6.55067	-7.69826	3.63463e-13	1.65978e-11	19.4299			AQR	-0.736603	4.76777	-9.70319	5.56931e-19	2.54327e-17	32.4763				LARP4
PUM2	0.35356	7.07734	6.21019	2.32651e-09	1.0593e-07	11.0139			CNOT1	-0.682399	6.1841	-7.69559	3.69591e-13	1.67927e-11	19.4137			UBR5	-0.90373	5.80305	-9.69722	5.80806e-19	2.64533e-17	32.435				TMED5
KIAA1109	0.456202	4.93167	6.20976	2.33189e-09	1.0593e-07	11.0117			RPS6KB2	-0.496944	4.83593	-7.69556	3.69666e-13	1.67927e-11	19.4135			ELF1	-1.04584	6.76673	-9.69617	5.8508e-19	2.65783e-17	32.4278				RAPGEF6
USO1	0.429713	6.70061	6.2085	2.34805e-09	1.06386e-07	11.0051			MGRN1	-0.585821	6.19709	-7.68718	3.89569e-13	1.76506e-11	19.3625			CSNK1G1	-0.686937	4.02838	-9.69305	5.98059e-19	2.70969e-17	32.4063				AP3B1
TTC30A	0.523468	3.67398	6.20346	2.41375e-09	1.09078e-07	10.9786			GGA1	-0.590862	4.91089	-7.68503	3.94861e-13	1.77907e-11	19.3494			CHD9	-0.899725	4.5751	-9.68845	6.17701e-19	2.7914e-17	32.3746				NUFIP2
PUM1	0.366189	6.70269	6.19679	2.50355e-09	1.12741e-07	10.9437			UBXN7	-0.62136	4.93424	-7.6849	3.95194e-13	1.77907e-11	19.3486			PLEKHA1	-0.835172	4.59747	-9.68723	6.23037e-19	2.80767e-17	32.3661				YTHDC2
HINT3	0.396427	5.38819	6.19648	2.50781e-09	1.12741e-07	10.9421			IMMT	-0.463803	7.1218	-7.68454	3.96066e-13	1.77907e-11	19.3464			USP34	-1.0888	4.56257	-9.68689	6.24538e-19	2.80767e-17	32.3638				ADNP2
UHRF1BP1L	0.535288	3.87443	6.19512	2.52645e-09	1.13286e-07	10.935			USP4	-0.579302	6.30593	-7.68426	3.96761e-13	1.77907e-11	19.3447			GON4L	-0.742925	4.57036	-9.6852	6.31969e-19	2.83374e-17	32.3521				PURA
FMR1	0.342389	5.4717	6.19054	2.5906e-09	1.15862e-07	10.911			FAM160B2	-0.630409	5.1307	-7.68117	4.04514e-13	1.8031e-11	19.3259			NEDD1	-0.919257	4.61457	-9.67492	6.7933e-19	3.03825e-17	32.2812				SCYL2
STX17	0.416215	4.48513	6.18888	2.61418e-09	1.16617e-07	10.9023			HDAC7	-0.72971	5.89784	-7.68098	4.04992e-13	1.8031e-11	19.3248			ZBTB33	-0.732342	4.59253	-9.67398	6.83807e-19	3.05041e-17	32.2747				AGL
CCNC	0.395457	5.53544	6.1872	2.63826e-09	1.17389e-07	10.8935			CLEC16A	-0.492404	4.37917	-7.68089	4.05238e-13	1.8031e-11	19.3242			UBE2W	-0.77561	4.81282	-9.67206	6.93096e-19	3.08392e-17	32.2615				ZNF792
CROT	0.432932	4.34188	6.18602	2.65542e-09	1.17851e-07	10.8873			NUP98	-0.556655	5.77099	-7.67457	4.21591e-13	1.87107e-11	19.2857			API5	-0.690543	6.1471	-9.66891	7.08619e-19	3.14401e-17	32.2397				NCOR1
USP8	0.350975	4.35993	6.18327	2.69561e-09	1.19329e-07	10.8729			DKC1	-0.540975	6.32608	-7.66656	4.43248e-13	1.96217e-11	19.2371			CTDSPL2	-0.826242	4.70342	-9.66858	7.10224e-19	3.14401e-17	32.2375				CAND1
RIC8B	0.421384	3.93508	6.18177	2.71776e-09	1.20003e-07	10.8651			POGZ	-0.651552	5.78413	-7.66372	4.51174e-13	1.99217e-11	19.2198			MKLN1	-0.83883	4.23552	-9.66708	7.17775e-19	3.16935e-17	32.2271				BCOR
NR3C2	0.641508	3.58853	6.18003	2.74372e-09	1.20842e-07	10.856			MORC2	-0.575955	5.4679	-7.66234	4.55096e-13	2.00439e-11	19.2114			MSH2	-0.948482	4.86527	-9.65846	7.62519e-19	3.35433e-17	32.1677				STRN
MDM1	0.441479	3.45912	6.17721	2.7863e-09	1.22407e-07	10.8413			BRPF1	-0.546105	5.03795	-7.66021	4.61193e-13	2.02335e-11	19.1985			SPIN3	-0.766877	3.6936	-9.65828	7.63534e-19	3.35433e-17	32.1664				WDR20
SOS2	0.439917	4.65334	6.17475	2.82399e-09	1.23737e-07	10.8284			ERF	-0.705968	6.36971	-7.66002	4.61733e-13	2.02335e-11	19.1974			NAA25	-0.714946	4.3064	-9.65766	7.66861e-19	3.35797e-17	32.1622				JMJD1C
MTMR6	0.437107	5.48122	6.1743	2.83083e-09	1.23737e-07	10.8261			PCBP1	-0.615215	8.71425	-7.65961	4.62919e-13	2.02343e-11	19.1949			MED28	-0.633045	5.34809	-9.6574	7.68233e-19	3.35797e-17	32.1604				GPR180
SOS1	0.375925	4.6378	6.1737	2.84011e-09	1.2383e-07	10.8229			EP300	-0.734454	5.94933	-7.65809	4.6736e-13	2.03771e-11	19.1856			DHX29	-0.722856	5.42008	-9.65399	7.86859e-19	3.43075e-17	32.1369				PKN2
DNAL1	0.393023	3.65116	6.17096	2.88293e-09	1.25382e-07	10.8086			ZNF827	-0.706958	4.34337	-7.65659	4.71757e-13	2.05173e-11	19.1765			TFAM	-0.760474	5.12036	-9.64965	8.11164e-19	3.52785e-17	32.107				ALMS1
CCDC91	0.400282	4.60564	6.16941	2.90742e-09	1.26131e-07	10.8005			DROSHA	-0.505705	5.44133	-7.65598	4.73544e-13	2.05435e-11	19.1728			ZNF462	-0.879993	3.65332	-9.64924	8.13521e-19	3.52926e-17	32.1042				SREK1
ZNF326	0.312784	3.82706	6.1683	2.92501e-09	1.26578e-07	10.7948			UNG	-0.550402	6.52268	-7.65533	4.75487e-13	2.05764e-11	19.1688			KANSL3	-0.623205	5.7729	-9.64871	8.1653e-19	3.53348e-17	32.1006				TOPORS
AUH	0.400311	5.24266	6.16113	3.04165e-09	1.3127e-07	10.7573			USP33	-0.56421	5.7835	-7.65352	4.80886e-13	2.07582e-11	19.1579			SFT2D2	-0.752291	5.0889	-9.64564	8.34306e-19	3.60142e-17	32.0794				NUCKS1
HACE1	0.381604	3.20119	6.16071	3.04857e-09	1.3127e-07	10.7552			DOCK9	-0.742454	4.97337	-7.64575	5.04804e-13	2.17366e-11	19.1107			MYO18A	-0.896912	4.71601	-9.64088	8.62661e-19	3.71458e-17	32.0466				ZNF235
ZBTB6	0.404527	4.98693	6.1494	3.24221e-09	1.3925e-07	10.6962			MED24	-0.576266	6.03928	-7.64272	5.14448e-13	2.20971e-11	19.0923			CDK12	-0.758268	5.06461	-9.63842	8.77653e-19	3.76978e-17	32.0297				OSBPL11
MED21	0.395004	5.69027	6.14873	3.25405e-09	1.3925e-07	10.6927			PRR14L	-0.564407	4.33362	-7.64212	5.16368e-13	2.21248e-11	19.0887			SMC5	-0.820089	5.39597	-9.63705	8.86153e-19	3.79689e-17	32.0202				ZNF699
SMC2	0.502833	4.24588	6.14851	3.25798e-09	1.3925e-07	10.6916			ITSN2	-0.566551	4.41522	-7.63803	5.29711e-13	2.26406e-11	19.0639			ZBTB43	-0.796211	3.93522	-9.63048	9.27872e-19	3.96585e-17	31.975				ETAA1
CCNT2	0.375377	4.91528	6.14405	3.33799e-09	1.4232e-07	10.6684			BRAF	-0.516824	4.23169	-7.63632	5.35407e-13	2.28278e-11	19.0535			TAF8	-0.660443	3.86923	-9.6296	9.33659e-19	3.98078e-17	31.9689				WBP4
ATAD3A	-0.481878	5.40638	-6.13821	3.44576e-09	1.46555e-07	10.638			SKIV2L	-0.542529	5.45589	-7.63289	5.46967e-13	2.32635e-11	19.0327			USPL1	-0.73128	4.57133	-9.62903	9.37409e-19	3.98698e-17	31.965				SCARB2
ZNF619	0.337101	2.67024	6.13679	3.47246e-09	1.47329e-07	10.6306			TES	-0.924607	6.90552	-7.63043	5.55445e-13	2.35664e-11	19.0178			TP53BP1	-0.874083	4.63111	-9.62743	9.47984e-19	4.02209e-17	31.954				MATR3
CHD1	0.410784	5.08389	6.13534	3.49989e-09	1.48131e-07	10.623			PGS1	-0.546431	4.58984	-7.62726	5.66523e-13	2.39778e-11	18.9986			SP1	-0.998076	6.23023	-9.62426	9.69277e-19	4.1024e-17	31.9322				TMED8
MOB1B	0.620501	5.48502	6.12537	3.69461e-09	1.55992e-07	10.5712			TBC1D10B	-0.489958	5.76906	-7.62616	5.70427e-13	2.40842e-11	18.9919			ZNF749	-0.73519	3.10961	-9.62047	9.95345e-19	4.20249e-17	31.9061				NFAT5
TMX3	0.445851	5.27263	6.12047	3.79406e-09	1.59802e-07	10.5458			UBN2	-0.536627	3.82633	-7.62423	5.77328e-13	2.43165e-11	18.9803			LDB1	-0.827552	6.32618	-9.61775	1.01451e-18	4.26697e-17	31.8874				DBT
KIDINS220	0.427586	4.99752	6.11887	3.82725e-09	1.60809e-07	10.5375			GNL2	-0.598313	6.52583	-7.62308	5.81468e-13	2.44315e-11	18.9733			MYO6	-1.03064	6.32102	-9.6176	1.01553e-18	4.26697e-17	31.8864				TUBGCP3
NFXL1	0.38025	4.40405	6.11689	3.86857e-09	1.62153e-07	10.5272			LIMK1	-0.744612	6.48263	-7.6212	5.88354e-13	2.46338e-11	18.9619			PPM1A	-0.73875	4.89554	-9.61475	1.03606e-18	4.34271e-17	31.8668				FNBP1L
NDFIP1	0.383439	6.89325	6.10847	4.04907e-09	1.6931e-07	10.4836			ADCY6	-0.701898	5.65876	-7.62099	5.89122e-13	2.46338e-11	18.9606			CUL5	-0.710964	5.12048	-9.60975	1.07295e-18	4.4865e-17	31.8324				REL
NAA16	0.364902	4.07076	6.10402	4.14796e-09	1.73028e-07	10.4605			NDOR1	-0.612487	4.69725	-7.6197	5.9385e-13	2.47659e-11	18.9528			DCAF5	-0.696374	5.36737	-9.60018	1.14736e-18	4.7861e-17	31.7666				KAT6B
TPP2	0.331403	5.70175	6.10247	4.18284e-09	1.73388e-07	10.4525			RNF216P1	-0.568526	3.7527	-7.61936	5.95135e-13	2.47659e-11	18.9507			ZNF207	-0.65401	5.90783	-9.59965	1.15159e-18	4.79222e-17	31.763				SON
SCAF11	0.390405	5.73738	6.10236	4.18536e-09	1.73388e-07	10.4519			SS18L1	-0.568956	4.45286	-7.61521	6.10692e-13	2.53525e-11	18.9257			HNRNPUL1	-0.658506	7.57275	-9.59413	1.19699e-18	4.96923e-17	31.725				ZNF585A
FRS2	0.480163	4.19123	6.10231	4.18657e-09	1.73388e-07	10.4516			ZC3H11A	-0.545627	6.95452	-7.61322	6.18318e-13	2.56078e-11	18.9136			SNX4	-0.739375	6.21773	-9.59098	1.22368e-18	5.06792e-17	31.7033				AKAP11
TMF1	0.487016	5.28494	6.10082	4.22046e-09	1.74375e-07	10.4439			MARK3	-0.486389	5.93789	-7.61236	6.21639e-13	2.56387e-11	18.9084			KLHL36	-0.694143	4.68305	-9.5886	1.24417e-18	5.14052e-17	31.687				NLK
VPS41	0.371696	5.8123	6.09604	4.33092e-09	1.78514e-07	10.4192			SMG7	-0.540049	6.28645	-7.61226	6.22018e-13	2.56387e-11	18.9078			METTL14	-0.736981	4.4201	-9.58379	1.28679e-18	5.29151e-17	31.654				BTAF1
FAM172A	0.461873	4.81267	6.0929	4.40528e-09	1.81149e-07	10.4029			AGK	-0.505869	4.90551	-7.6094	6.33209e-13	2.60381e-11	18.8905			NUP160	-0.824665	5.17426	-9.58331	1.29112e-18	5.29151e-17	31.6507				STRBP
MAPK8	0.315136	4.46407	6.09187	4.4298e-09	1.81565e-07	10.3976			ZNHIT6	-0.590964	4.44246	-7.60365	6.56292e-13	2.69235e-11	18.8557			ZNF627	-0.708299	4.73863	-9.58322	1.29196e-18	5.29151e-17	31.65				ZBTB1
LCLAT1	0.366508	4.16567	6.0916	4.43633e-09	1.81565e-07	10.3962			TNRC18	-0.669116	5.59506	-7.59997	6.71492e-13	2.74821e-11	18.8334			ERCC3	-0.642925	5.1393	-9.58311	1.29292e-18	5.29151e-17	31.6493				PPIG
CHD9	0.434371	4.5751	6.09082	4.4549e-09	1.8158e-07	10.3922			TLE3	-0.656513	5.1999	-7.59888	6.76065e-13	2.75943e-11	18.8269			NUMB	-0.806694	5.76966	-9.58265	1.29712e-18	5.29168e-17	31.6461				ZNF765
TMEM19	0.472774	4.44404	6.09071	4.45762e-09	1.8158e-07	10.3916			UBE2H	-0.597753	6.88268	-7.59856	6.77414e-13	2.75943e-11	18.8249			HERPUD2	-0.612143	5.71549	-9.58243	1.29906e-18	5.29168e-17	31.6447				OSBP
SULT1C4	0.673288	2.40436	6.09005	4.47358e-09	1.81803e-07	10.3882			HPS4	-0.560582	4.29765	-7.59523	6.91573e-13	2.81051e-11	18.8048			SMARCC2	-0.991673	5.9894	-9.58011	1.32031e-18	5.36566e-17	31.6287				FEM1B
FAM117B	0.406614	4.93069	6.08348	4.63531e-09	1.87936e-07	10.3542			UBE3C	-0.639617	6.10181	-7.59381	6.97718e-13	2.82885e-11	18.7962			ADAM17	-1.09713	4.77379	-9.5782	1.3381e-18	5.42523e-17	31.6156				RC3H2
CEP135	0.387858	3.54159	6.08295	4.64859e-09	1.88035e-07	10.3515			CFLAR	-0.687623	5.58429	-7.59128	7.08773e-13	2.86092e-11	18.781			DOCK1	-0.953902	5.62732	-9.57639	1.35512e-18	5.48143e-17	31.6032				USP12
METTL14	0.358758	4.4201	6.0751	4.84988e-09	1.95721e-07	10.3109			TTC7A	-0.742544	5.41741	-7.59125	7.08923e-13	2.86092e-11	18.7807			KDM6A	-0.962402	4.30818	-9.57518	1.36665e-18	5.50946e-17	31.5949				KIF16B
JAK2	0.555067	4.44217	6.06884	5.01654e-09	2.01977e-07	10.2786			MTF1	-0.602375	4.31664	-7.58886	7.19526e-13	2.89697e-11	18.7663			DHX38	-0.662932	5.92496	-9.575	1.36839e-18	5.50946e-17	31.5936				SLC25A30
ZFP14	0.38205	2.8388	6.0668	5.07203e-09	2.03738e-07	10.2681			RBM15B	-0.498124	6.13085	-7.58649	7.30204e-13	2.93316e-11	18.752			MBTPS1	-0.692175	5.94839	-9.57078	1.40936e-18	5.66127e-17	31.5646				USP24
MIPOL1	0.312667	1.9512	6.06627	5.0863e-09	2.0384e-07	10.2654			ZNF621	-0.58435	4.43332	-7.58498	7.37083e-13	2.95395e-11	18.7429			NFXL1	-0.774655	4.40405	-9.56972	1.41989e-18	5.69037e-17	31.5573				ZBTB39
SLC10A7	0.403979	3.16659	6.0585	5.30381e-09	2.12067e-07	10.2254			CEP164	-0.464165	3.99869	-7.57653	7.76813e-13	3.106e-11	18.6919			ANKRD11	-0.75371	5.16276	-9.56698	1.44734e-18	5.78701e-17	31.5385				AGGF1
KIF2A	0.457196	5.22096	6.05464	5.41534e-09	2.16028e-07	10.2055			HERC2	-0.579745	4.5263	-7.57371	7.90574e-13	3.15376e-11	18.6748			ANKIB1	-0.92231	5.55257	-9.56597	1.45756e-18	5.81451e-17	31.5316				YLPM1
RPS6KA6	0.63317	2.28834	6.05239	5.48144e-09	2.17464e-07	10.1939			ZBTB37	-0.662708	2.95859	-7.56798	8.19202e-13	3.26046e-11	18.6403			HMGXB4	-0.766848	5.08929	-9.56155	1.50331e-18	5.98323e-17	31.5013				NEK7
ZNF460	0.401794	2.15682	6.05235	5.48242e-09	2.17464e-07	10.1937			WDR60	-0.637477	4.5365	-7.56229	8.48609e-13	3.36577e-11	18.606			MAP3K2	-0.811766	5.33781	-9.55929	1.52726e-18	6.06464e-17	31.4858				TTBK2
CDC40	0.412895	4.40135	6.05191	5.4954e-09	2.17464e-07	10.1914			PALB2	-0.613346	4.44375	-7.56212	8.4954e-13	3.36577e-11	18.605			SRRM2	-0.928107	7.33365	-9.55538	1.56955e-18	6.21835e-17	31.459				SEC24A
TTC37	0.460953	5.34749	6.05171	5.50145e-09	2.17464e-07	10.1904			SKI	-0.75576	5.9366	-7.56115	8.54652e-13	3.37831e-11	18.5991			UBE3A	-0.666749	5.34001	-9.55386	1.5863e-18	6.2704e-17	31.4485				HMG20A
KIF3A	0.517484	4.16197	6.04654	5.6565e-09	2.23085e-07	10.1638			PRRC2C	-0.708568	6.5051	-7.56074	8.56825e-13	3.3792e-11	18.5967			ZNF765	-0.574344	3.04852	-9.552	1.60704e-18	6.33793e-17	31.4358				AP1AR
HLTF	0.470203	5.47909	6.0443	5.72512e-09	2.25021e-07	10.1523			MMS19	-0.528344	5.89476	-7.5597	8.62392e-13	3.39344e-11	18.5904			ZNF674	-0.439433	2.10927	-9.54849	1.64693e-18	6.48053e-17	31.4117				TFAM
PCNP	0.374504	7.34056	6.0441	5.73152e-09	2.25021e-07	10.1512			CSNK1D	-0.516822	6.6296	-7.55927	8.6466e-13	3.39467e-11	18.5878			VIRMA	-0.745067	4.73468	-9.54808	1.65164e-18	6.48435e-17	31.4089				TTC5
ATG2B	0.365996	4.24327	6.04015	5.85431e-09	2.29037e-07	10.1309			TOX4	-0.531478	5.55073	-7.55878	8.67287e-13	3.3973e-11	18.5849			USP1	-0.843182	5.68952	-9.54482	1.68968e-18	6.61873e-17	31.3866				IFT81
KDM6A	0.466201	4.30818	6.03997	5.86021e-09	2.29037e-07	10.13			HARS2	-0.515735	6.20079	-7.5568	8.78024e-13	3.42479e-11	18.5729			RSBN1	-0.739958	4.74831	-9.53916	1.7578e-18	6.87005e-17	31.3478				RBM27
DRD4	-0.608523	2.84606	-6.03867	5.90129e-09	2.29713e-07	10.1233			METAP1	-0.577139	6.26643	-7.55676	8.78252e-13	3.42479e-11	18.5727			PUS10	-0.649332	2.90842	-9.53695	1.78508e-18	6.961e-17	31.3326				STRN3
TMEM68	0.444948	3.85746	6.03858	5.90399e-09	2.29713e-07	10.1228			CDK2	-0.75588	5.42814	-7.55618	8.81404e-13	3.42937e-11	18.5692			NCAPD3	-0.838853	4.13236	-9.53603	1.79661e-18	6.97591e-17	31.3263				DNAJC16
DCTN4	0.365113	6.35018	6.03532	6.00845e-09	2.33254e-07	10.1061			KDM1A	-0.578962	6.70475	-7.55516	8.8697e-13	3.4411e-11	18.5631			ZCCHC4	-0.589698	3.58113	-9.536	1.79694e-18	6.97591e-17	31.3261				RNF20
GSTCD	0.398821	3.39403	6.03368	6.06141e-09	2.34785e-07	10.0977			DPH2	-0.605194	5.54734	-7.55491	8.88384e-13	3.4411e-11	18.5615			CCP110	-0.866515	3.85916	-9.53472	1.81313e-18	7.02306e-17	31.3173				HELB
CYP20A1	0.30826	4.39462	6.03064	6.16141e-09	2.38127e-07	10.082			NCAPD3	-0.632785	4.13236	-7.55243	9.02142e-13	3.47941e-11	18.5466			AKAP10	-0.775051	4.91287	-9.52917	1.88481e-18	7.28442e-17	31.2793				OPHN1
ALS2	0.374653	4.45147	6.02875	6.22429e-09	2.39579e-07	10.0723			POLR2A	-0.608037	6.12081	-7.5524	9.02284e-13	3.47941e-11	18.5464			WDR48	-0.641666	5.14594	-9.52689	1.91502e-18	7.38475e-17	31.2637				ZMYM5
TET1	0.292944	1.5528	6.0284	6.23571e-09	2.39579e-07	10.0706			SLC9A7	-0.824105	4.51855	-7.55131	9.08416e-13	3.49475e-11	18.5399			EHMT1	-0.655878	4.45128	-9.52532	1.93604e-18	7.44925e-17	31.2529				SOCS7
TLK1	0.328739	5.06297	6.02826	6.24042e-09	2.39579e-07	10.0699			KDM4B	-0.606639	3.95073	-7.55098	9.10289e-13	3.49475e-11	18.5379			SPOPL	-0.925223	5.0846	-9.52378	1.95693e-18	7.51298e-17	31.2424				DOCK7
ARFGEF2	0.442178	5.25305	6.02683	6.28865e-09	2.40774e-07	10.0625			INO80E	-0.584163	5.39789	-7.5477	9.28994e-13	3.55868e-11	18.5181			ZNF699	-0.876918	2.58442	-9.52068	1.99977e-18	7.66048e-17	31.2211				MOSPD2
PTCH1	0.550091	3.51812	6.02652	6.29927e-09	2.40774e-07	10.0609			FBXL19	-0.71714	4.9245	-7.54716	9.32121e-13	3.5628e-11	18.5148			MED23	-0.815716	4.76241	-9.51912	2.02163e-18	7.72715e-17	31.2105				AKAP10
EYS	0.148861	0.917082	6.02352	6.40124e-09	2.43833e-07	10.0455			SOS1	-0.569838	4.6378	-7.54526	9.43125e-13	3.59693e-11	18.5034			TIA1	-0.893351	5.95255	-9.51825	2.03402e-18	7.75746e-17	31.2045				FER
ZNF782	0.333949	2.27556	6.02334	6.40742e-09	2.43833e-07	10.0446			NR2C2	-0.670637	4.81597	-7.54425	9.49057e-13	3.61111e-11	18.4973			MDN1	-0.796193	4.35432	-9.51647	2.05937e-18	7.8369e-17	31.1923				HNRNPR
JMY	0.456049	4.39396	6.02233	6.44225e-09	2.44622e-07	10.0394			PIEZO1	-0.977244	5.79326	-7.54392	9.51003e-13	3.61111e-11	18.4954			ZNF283	-0.569191	2.52739	-9.51418	2.09248e-18	7.94547e-17	31.1767				RALGAPB
DLEU2L	0.279325	1.77108	6.02048	6.50652e-09	2.46523e-07	10.0299			RALGAPB	-0.511686	5.19759	-7.5424	9.5998e-13	3.63724e-11	18.4862			AHCYL1	-0.735002	6.9274	-9.51274	2.11363e-18	8.00826e-17	31.1668				LMBR1
EFCAB11	0.292432	2.58864	6.01717	6.62306e-09	2.50392e-07	10.013			CDK16	-0.538175	6.48487	-7.5365	9.95713e-13	3.7644e-11	18.4507			BTAF1	-0.957314	5.30761	-9.511	2.13945e-18	8.07876e-17	31.1549				TIGD2
PANK3	0.495977	5.32787	6.01381	6.74363e-09	2.54396e-07	9.99571			ZNF337	-0.603275	3.45283	-7.5356	1.0013e-12	3.77731e-11	18.4453			GTF2H3	-0.939276	4.71319	-9.51068	2.14424e-18	8.07876e-17	31.1527				ATP9A
HERC3	0.450938	4.2567	6.01204	6.80762e-09	2.56253e-07	9.98668			ZNF212	-0.561132	5.4328	-7.52728	1.05418e-12	3.96817e-11	18.3953			JAK1	-0.915938	7.18504	-9.51028	2.15021e-18	8.07876e-17	31.1499				NBR1
DNAH7	0.427378	1.89024	6.00905	6.91766e-09	2.59832e-07	9.97135			WDR59	-0.534582	5.04692	-7.52662	1.05849e-12	3.97577e-11	18.3913			CHD1	-0.829156	5.08389	-9.51024	2.15086e-18	8.07876e-17	31.1496				RSRC1
CRBN	0.327884	4.80124	6.00819	6.94961e-09	2.60468e-07	9.96694			DDX46	-0.474936	5.59802	-7.52572	1.06441e-12	3.98935e-11	18.3859			GEMIN5	-0.736826	4.55024	-9.50629	2.21084e-18	8.2861e-17	31.1226				IBTK
BDP1	0.424057	3.98963	6.00664	7.00768e-09	2.61594e-07	9.95898			PRPF3	-0.635422	5.50645	-7.52338	1.07995e-12	4.03253e-11	18.3718			ZRANB2	-0.800336	6.50201	-9.50509	2.22946e-18	8.33788e-17	31.1144				ZC3H6
WDR7	0.461757	3.70035	6.00658	7.0098e-09	2.61594e-07	9.9587			NCOA6	-0.573994	5.94855	-7.52328	1.08058e-12	4.03253e-11	18.3713			KAT6A	-0.872946	5.21057	-9.50374	2.25056e-18	8.39872e-17	31.1052				KAT6A
CAPS2	0.348638	1.68967	6.00388	7.11169e-09	2.64826e-07	9.9449			MLLT10	-0.535499	4.31008	-7.5223	1.08718e-12	4.04845e-11	18.3654			LRRC41	-0.594266	5.24838	-9.49991	2.31145e-18	8.60743e-17	31.0789				USP16
WDFY3-AS2	0.403168	1.88715	6.00326	7.13542e-09	2.65141e-07	9.94171			GTPBP2	-0.615106	6.53009	-7.5218	1.09054e-12	4.05229e-11	18.3624			TAF4	-0.655569	4.21996	-9.49806	2.34143e-18	8.7004e-17	31.0663				HECTD1
SNX4	0.355377	6.21773	6.00285	7.1512e-09	2.6516e-07	9.9396			TMCC1	-0.606974	5.17024	-7.52142	1.09311e-12	4.05314e-11	18.3601			CDC42SE2	-0.843769	6.57425	-9.49728	2.35416e-18	8.72901e-17	31.061				RBL2
FRY	0.558991	4.3495	6.00187	7.18864e-09	2.6598e-07	9.93461			CNTROB	-0.532576	5.53225	-7.51978	1.10424e-12	4.08568e-11	18.3502			BCL7A	-0.7756	4.33469	-9.49631	2.37006e-18	8.76923e-17	31.0544				RAB18
GALC	0.493476	5.45747	5.99516	7.45171e-09	2.75126e-07	9.90025			DGKD	-0.740278	4.52782	-7.51692	1.12394e-12	4.14972e-11	18.3331			CNOT6L	-0.812199	4.64186	-9.4916	2.44922e-18	9.04282e-17	31.0221				FANCC
PPP2R5E	0.350229	5.03971	5.99208	7.57524e-09	2.79094e-07	9.88453			ITCH	-0.585224	5.3516	-7.51602	1.13023e-12	4.16411e-11	18.3276			HMG20A	-0.87746	4.93262	-9.49069	2.46483e-18	9.08113e-17	31.0159				PACRGL
CERS6	0.567907	5.12841	5.99018	7.6526e-09	2.81347e-07	9.87482			HAUS5	-0.629269	4.4537	-7.50997	1.17328e-12	4.30911e-11	18.2913			NUFIP2	-0.759045	6.1652	-9.48788	2.51348e-18	9.24077e-17	30.9967				SBNO1
ANO5	0.612788	2.55354	5.98847	7.72298e-09	2.82885e-07	9.86607			SETDB1	-0.51671	4.96542	-7.5098	1.17456e-12	4.30911e-11	18.2903			RPAP2	-0.532221	3.09675	-9.48734	2.523e-18	9.25617e-17	30.993				SPIN1
LCOR	0.448485	4.8497	5.98837	7.72704e-09	2.82885e-07	9.86557			U2SURP	-0.569878	5.82837	-7.50779	1.18922e-12	4.35368e-11	18.2782			LCLAT1	-0.743254	4.16567	-9.48668	2.53469e-18	9.27258e-17	30.9884				SNX25
PRDX3	0.361488	7.65371	5.9856	7.84219e-09	2.86094e-07	9.85143			RFWD3	-0.608907	4.88871	-7.50579	1.20398e-12	4.39847e-11	18.2662			S100PBP	-0.715655	4.24447	-9.48648	2.53816e-18	9.27258e-17	30.9871				ZNF616
TAF1	0.344104	4.05022	5.98547	7.84768e-09	2.86094e-07	9.85076			HMGXB4	-0.573184	5.08929	-7.50345	1.22149e-12	4.45304e-11	18.2522			PDPK1	-0.716259	4.26823	-9.48194	2.61959e-18	9.54996e-17	30.9561				EIF5
LIG4	0.45934	4.92265	5.98457	7.88543e-09	2.86868e-07	9.84617			PPM1G	-0.52299	7.53589	-7.50091	1.24081e-12	4.51387e-11	18.237			ZNF264	-0.834697	4.48996	-9.47546	2.7405e-18	9.9698e-17	30.9118				ZNF770
ZNF674	0.21142	2.10927	5.98215	7.98816e-09	2.89997e-07	9.8338			BAP1	-0.466372	6.02098	-7.50058	1.24338e-12	4.51387e-11	18.235			ZNF148	-0.750008	4.78354	-9.47362	2.77583e-18	1.00772e-16	30.8992				USP34
CHD6	0.428384	4.5842	5.98098	8.0383e-09	2.91208e-07	9.82782			ZGPAT	-0.675746	4.384	-7.49877	1.25737e-12	4.55514e-11	18.2241			TNPO3	-0.709003	6.47579	-9.46798	2.88696e-18	1.04445e-16	30.8607				POLA1
NAA30	0.34594	4.84541	5.97174	8.44458e-09	3.05289e-07	9.78069			HNRNPM	-0.447742	7.66235	-7.49815	1.26219e-12	4.56307e-11	18.2204			BRCC3	-0.744673	5.2133	-9.46788	2.88904e-18	1.04445e-16	30.86				FANCM
TRIM2	0.611563	5.30102	5.96911	8.56366e-09	3.08951e-07	9.7673			UPF1	-0.501421	6.32063	-7.49616	1.27775e-12	4.60971e-11	18.2085			ZMYND11	-0.845102	6.32401	-9.45719	3.11208e-18	1.12274e-16	30.787				ERMAP
MYO6	0.490576	6.32102	5.96122	8.93157e-09	3.21555e-07	9.7271			TOPBP1	-0.583891	5.02239	-7.49567	1.28166e-12	4.61424e-11	18.2055			UBE2G2	-0.617915	5.47571	-9.45104	3.24812e-18	1.16939e-16	30.745				HELZ
ARL13B	0.49406	3.83844	5.9571	9.12951e-09	3.28001e-07	9.70615			DLGAP4	-0.557607	6.11802	-7.49308	1.30229e-12	4.6505e-11	18.19			COG3	-0.724086	5.2364	-9.4487	3.30135e-18	1.18609e-16	30.729				RAB14
SHOC2	0.360434	6.40437	5.95354	9.30417e-09	3.33585e-07	9.68804			INTS3	-0.693654	5.49222	-7.49286	1.30407e-12	4.6505e-11	18.1887			ZNF417	-0.738485	2.69173	-9.44832	3.31028e-18	1.18684e-16	30.7264				RANBP6
G3BP2	0.425647	6.97746	5.95275	9.34356e-09	3.34307e-07	9.684			CUL7	-0.572787	5.62558	-7.49241	1.30764e-12	4.6505e-11	18.186			SCLT1	-0.606324	3.22407	-9.44396	3.41205e-18	1.22081e-16	30.6967				TERF1
ARL5B	0.560343	4.60266	5.95186	9.38776e-09	3.3486e-07	9.67949			SEC24C	-0.811187	5.29903	-7.49237	1.30801e-12	4.6505e-11	18.1857			DHX15	-0.765772	6.98174	-9.44143	3.47264e-18	1.23993e-16	30.6794				GOPC
ASXL2	0.42911	4.26751	5.95167	9.39762e-09	3.3486e-07	9.67849			ZNF785	-0.576679	4.07601	-7.49231	1.30849e-12	4.6505e-11	18.1854			ABI2	-0.742891	4.21368	-9.44081	3.48751e-18	1.24269e-16	30.6752				MAPK14
TBC1D9	0.60015	5.10056	5.94852	9.55604e-09	3.39807e-07	9.66251			WDR33	-0.379988	4.80473	-7.49214	1.30984e-12	4.6505e-11	18.1844			AVL9	-0.805007	4.54887	-9.4364	3.59613e-18	1.27876e-16	30.6451				PIK3CA
BTBD8	0.321822	1.36118	5.94774	9.59581e-09	3.40524e-07	9.65855			FAM120A	-0.620396	7.23966	-7.49206	1.31049e-12	4.6505e-11	18.1839			ZMYM1	-0.797585	3.45071	-9.43537	3.62184e-18	1.2848e-16	30.6381				MAP3K7
SAMD15	0.461897	1.62132	5.94695	9.63625e-09	3.41261e-07	9.65453			GEMIN5	-0.5525	4.55024	-7.48389	1.37826e-12	4.88102e-11	18.1349			NEMF	-0.862606	4.93688	-9.43513	3.6279e-18	1.2848e-16	30.6365				VEZF1
ZNF461	0.408257	3.0594	5.94116	9.93782e-09	3.51224e-07	9.62508			GBF1	-0.558772	6.37108	-7.48269	1.38845e-12	4.90708e-11	18.1278			ATL2	-0.899425	5.3341	-9.42634	3.85652e-18	1.36298e-16	30.5765				CPSF2
MPHOSPH9	0.371647	2.88943	5.94072	9.96059e-09	3.51313e-07	9.62289			ZFYVE26	-0.494546	3.52201	-7.47723	1.43601e-12	5.05505e-11	18.0951			TADA2A	-0.664133	3.82582	-9.42366	3.92886e-18	1.38572e-16	30.5582				RBM12
NDFIP2	0.474033	5.55082	5.93547	1.02427e-08	3.60298e-07	9.5962			ZDHHC5	-0.534187	7.18797	-7.47721	1.43614e-12	5.05505e-11	18.095			TPR	-0.827285	6.12035	-9.4227	3.95521e-18	1.39219e-16	30.5517				TAX1BP1
HIPK1	0.424276	5.42753	5.93521	1.02569e-08	3.60298e-07	9.59488			MYO9B	-0.700676	5.95169	-7.47581	1.44861e-12	5.08861e-11	18.0866			TMCC1	-0.798234	5.17024	-9.4213	3.99386e-18	1.40295e-16	30.5421				LYPLA1
TSHZ1	0.519199	4.9507	5.93163	1.04535e-08	3.66465e-07	9.57673			TMEM69	-0.526155	5.86209	-7.47538	1.4525e-12	5.09198e-11	18.084			KLHL24	-0.894449	5.12983	-9.4205	4.01609e-18	1.4079e-16	30.5367				SP3
ZNF714	0.373144	2.20505	5.93078	1.05007e-08	3.67378e-07	9.57243			REV1	-0.53317	4.88153	-7.47346	1.46977e-12	5.14214e-11	18.0725			SON	-0.80433	6.83145	-9.41675	4.12217e-18	1.44218e-16	30.5111				XPO1
KIAA1958	0.376198	2.17433	5.92485	1.08364e-08	3.78359e-07	9.54236			ZNF710	-0.579064	4.43665	-7.47225	1.48075e-12	5.17012e-11	18.0653			ZNF254	-0.744492	3.27475	-9.41466	4.18221e-18	1.46024e-16	30.4969				CSNK1G3
SOAT1	0.52344	5.80675	5.92174	1.10166e-08	3.83878e-07	9.52661			SLC38A7	-0.566561	4.24059	-7.46867	1.51373e-12	5.27466e-11	18.0439			PHF2	-0.84291	5.71411	-9.40909	4.34716e-18	1.51478e-16	30.4589				SRPK2
UBE4A	0.413521	4.98082	5.92119	1.10489e-08	3.84233e-07	9.52381			PDPK1	-0.537329	4.26823	-7.46821	1.51809e-12	5.27925e-11	18.0411			ATAD5	-0.719037	2.58733	-9.40781	4.38595e-18	1.52524e-16	30.4502				NARS2
FBXO11	0.405737	4.74435	5.92061	1.10828e-08	3.8464e-07	9.52088			GTF2H4	-0.542525	3.45909	-7.46683	1.53101e-12	5.31351e-11	18.0329			KBTBD2	-0.748581	5.93416	-9.40591	4.44423e-18	1.54241e-16	30.4372				WDR44
PRLR	0.70524	1.981	5.91842	1.12126e-08	3.88367e-07	9.50976			VPS33B	-0.484952	5.3538	-7.46625	1.53648e-12	5.32187e-11	18.0294			ZMYM3	-0.676535	5.14411	-9.40368	4.51351e-18	1.56333e-16	30.4221				ZNF260
CEP44	0.375993	3.30011	5.91622	1.13436e-08	3.92123e-07	9.49866			CTCF	-0.515059	6.50068	-7.46533	1.54519e-12	5.34137e-11	18.0239			FAM91A1	-0.95994	5.19898	-9.40304	4.53361e-18	1.56717e-16	30.4177				DHX29
GUCY1A2	0.578448	2.72236	5.91482	1.14283e-08	3.93073e-07	9.49156			SF3B3	-0.541541	6.23214	-7.46455	1.5527e-12	5.35667e-11	18.0192			NOL8	-0.624661	4.51132	-9.39625	4.7523e-18	1.6395e-16	30.3715				ZNF721
LATS1	0.401502	3.38079	5.91479	1.14303e-08	3.93073e-07	9.49139			YTHDF2	-0.481598	6.80021	-7.46383	1.55953e-12	5.36956e-11	18.0149			CNTRL	-0.820413	4.05734	-9.39478	4.80099e-18	1.65301e-16	30.3615				NEMF
ZNF644	0.400733	5.02702	5.91464	1.14391e-08	3.93073e-07	9.49065			MCM3AP	-0.564076	6.22572	-7.45467	1.65003e-12	5.66991e-11	17.9602			ALKBH8	-0.714936	3.6318	-9.39333	4.84937e-18	1.66636e-16	30.3516				PPM1B
CEP192	0.364503	3.65194	5.91177	1.16145e-08	3.97952e-07	9.47611			GTF3C1	-0.562489	5.73912	-7.45265	1.67063e-12	5.72935e-11	17.9481			ARID1B	-0.745589	4.92291	-9.39275	4.86891e-18	1.66977e-16	30.3477				DCAF12
CEP120	0.432631	4.56254	5.91157	1.16269e-08	3.97952e-07	9.47509			KHDRBS1	-0.446787	7.83965	-7.4516	1.68143e-12	5.74911e-11	17.9419			UFL1	-0.914417	5.28945	-9.39174	4.90338e-18	1.67827e-16	30.3407				RBM41
ACADSB	0.495724	4.1259	5.90958	1.17503e-08	4.01383e-07	9.46501			PNPT1	-0.545949	5.21875	-7.45145	1.68302e-12	5.74911e-11	17.9409			SPTLC1	-0.972803	5.81948	-9.38957	4.97758e-18	1.70032e-16	30.326				ZNF641
ZC3H13	0.385128	5.22349	5.90889	1.17932e-08	4.02057e-07	9.46153			KNTC1	-0.731397	3.83841	-7.44788	1.72034e-12	5.86505e-11	17.9196			ZBTB25	-0.669998	3.2385	-9.38903	4.99618e-18	1.70153e-16	30.3223				CSTF3
BIRC6	0.389359	5.5667	5.90761	1.18731e-08	4.03989e-07	9.45507			RPL32P3	-0.758754	4.15948	-7.44492	1.75194e-12	5.96105e-11	17.902			RPRD1B	-0.750817	4.51273	-9.3889	5.00075e-18	1.70153e-16	30.3215				NAA35
CBR4	0.34479	5.02046	5.90224	1.22153e-08	4.14819e-07	9.42793			STAU1	-0.518732	8.06662	-7.44416	1.76022e-12	5.97752e-11	17.8974			DGKH	-1.02844	3.23342	-9.38827	5.02252e-18	1.70559e-16	30.3172				MIS18BP1
TMEM192	0.348739	3.8261	5.89924	1.24109e-08	4.20636e-07	9.41276			NOL6	-0.594082	4.83611	-7.44382	1.7639e-12	5.97832e-11	17.8954			ZNF644	-0.828247	5.02702	-9.38778	5.03965e-18	1.70807e-16	30.3138				KLHL7
SORL1	0.603409	5.40249	5.89612	1.26173e-08	4.26801e-07	9.39699			TUBGCP4	-0.437077	3.70393	-7.44311	1.77163e-12	5.99282e-11	17.8911			TMEM131	-0.670663	4.94711	-9.38744	5.05173e-18	1.70882e-16	30.3115				MPP5
TMEM161B	0.369279	3.46213	5.89479	1.27065e-08	4.28979e-07	9.39027			SLX4	-0.495192	3.71391	-7.43668	1.84293e-12	6.22187e-11	17.8528			ZSCAN29	-0.74516	4.09953	-9.38586	5.1073e-18	1.72426e-16	30.3008				ASCC3
ZNF420	0.391255	3.08102	5.89436	1.27354e-08	4.29121e-07	9.3881			TRPM7	-0.578206	4.45154	-7.43311	1.88386e-12	6.3477e-11	17.8315			PRDM4	-0.663458	5.59601	-9.3791	5.35239e-18	1.80349e-16	30.2548				LZIC
CTDSPL2	0.386794	4.70342	5.89394	1.27633e-08	4.29228e-07	9.38601			DNAJC16	-0.456466	4.08924	-7.42835	1.93976e-12	6.5234e-11	17.8031			CDC23	-0.744324	5.0692	-9.37666	5.44358e-18	1.83067e-16	30.2382				LIMD1
VCPIP1	0.399804	4.3987	5.89098	1.29647e-08	4.35159e-07	9.37105			RICTOR	-0.568634	4.29497	-7.42731	1.95219e-12	6.55249e-11	17.7969			SENP7	-0.859026	4.49155	-9.37319	5.57602e-18	1.87158e-16	30.2146				HAUS6
LNX1	0.479338	4.25714	5.88846	1.31383e-08	4.40132e-07	9.35835			DHX57	-0.440047	4.02398	-7.4265	1.96184e-12	6.57217e-11	17.7921			RERE	-0.777781	5.87168	-9.37274	5.5933e-18	1.87375e-16	30.2115				OTUD6B
PPP1R9A	0.552046	3.5945	5.88371	1.34721e-08	4.50447e-07	9.33438			TRPC4AP	-0.456947	6.84149	-7.42615	1.96606e-12	6.57361e-11	17.79			ARID4A	-0.856928	4.67902	-9.3712	5.65356e-18	1.89029e-16	30.201				METTL15
AFTPH	0.297546	5.8781	5.88258	1.35525e-08	4.52264e-07	9.3287			PIP5K1A	-0.592813	6.13367	-7.42395	1.9928e-12	6.6502e-11	17.7769			LSM14B	-0.687328	5.9774	-9.37059	5.67742e-18	1.89462e-16	30.1969				MLLT10
KPNA5	0.489709	3.41408	5.8819	1.36018e-08	4.53035e-07	9.32523			PRKDC	-0.733223	5.54903	-7.41929	2.05062e-12	6.83001e-11	17.7491			DNAJC11	-0.739254	4.796	-9.36931	5.72781e-18	1.90777e-16	30.1882				ZNF75D
CPSF6	0.33624	5.89033	5.87863	1.38385e-08	4.60038e-07	9.30875			TPP2	-0.49963	5.70175	-7.41783	2.06913e-12	6.87652e-11	17.7404			SYNRG	-0.737176	4.63042	-9.36673	5.83146e-18	1.93857e-16	30.1706				RTTN
ATP13A3	0.486272	5.7443	5.87068	1.44305e-08	4.78799e-07	9.26874			TRAF7	-0.639386	6.99835	-7.41756	2.07251e-12	6.87652e-11	17.7388			ZNF143	-0.664766	4.50436	-9.36369	5.95522e-18	1.97593e-16	30.15				SYNRG
DNAAF2	0.390006	4.64386	5.86962	1.45115e-08	4.80569e-07	9.2634			UBFD1	-0.556738	5.18649	-7.41695	2.08025e-12	6.882e-11	17.7352			LNPEP	-0.852006	4.47678	-9.35696	6.23951e-18	2.0663e-16	30.1042				MTMR12
L2HGDH	0.364943	2.53925	5.86812	1.46265e-08	4.83454e-07	9.25586			HAUS2	-0.566439	4.51218	-7.41681	2.08209e-12	6.882e-11	17.7343			HECTD1	-0.893761	6.09163	-9.35098	6.50322e-18	2.14953e-16	30.0636				FAN1
TTC30B	0.452921	3.31762	5.86537	1.48403e-08	4.89587e-07	9.242			NCOA3	-0.63801	5.59831	-7.41587	2.09417e-12	6.90876e-11	17.7287			IRF2BP2	-0.682877	7.6424	-9.34982	6.55567e-18	2.16275e-16	30.0557				ZNF493
RNF180	0.622735	3.10889	5.8621	1.5098e-08	4.96764e-07	9.22556			ZBTB7A	-0.580876	5.8508	-7.41472	2.10892e-12	6.94422e-11	17.7219			ZNF45	-0.750413	4.49071	-9.34892	6.5968e-18	2.17219e-16	30.0496				UBXN2B
YTHDF3	0.441709	6.25523	5.86189	1.5115e-08	4.96764e-07	9.22448			ACAD8	-0.458109	4.19235	-7.41049	2.16433e-12	7.11319e-11	17.6967			RNF4	-0.667157	5.81351	-9.34833	6.62337e-18	2.17681e-16	30.0456				AASDH
ZNF230	0.306356	2.48785	5.8608	1.52016e-08	4.98666e-07	9.21902			AP1G1	-0.514348	5.86715	-7.40977	2.17396e-12	7.13132e-11	17.6924			STAU1	-0.683862	8.06662	-9.34741	6.66571e-18	2.18658e-16	30.0394				KDM3B
DEPDC4	0.230074	1.25185	5.8589	1.53546e-08	5.02732e-07	9.20946			ABCC10	-0.514377	4.571	-7.40798	2.19792e-12	7.19631e-11	17.6818			WDR20	-0.613399	4.54044	-9.34649	6.70843e-18	2.19644e-16	30.0331				SAMD12
ZNF711	0.473216	3.0712	5.85495	1.56768e-08	5.12315e-07	9.18963			ZNF41	-0.519596	3.38973	-7.40763	2.20258e-12	7.19801e-11	17.6797			PARG	-0.668228	4.77192	-9.34496	6.77967e-18	2.21559e-16	30.0227				RHOT1
XPR1	0.431431	4.9244	5.85286	1.58501e-08	5.17004e-07	9.17913			AHDC1	-0.747724	4.91596	-7.40706	2.21032e-12	7.20971e-11	17.6763			YIPF4	-0.631225	5.01887	-9.34233	6.90449e-18	2.25213e-16	30.0048				SLC30A6
PRRC1	0.437356	5.99987	5.85154	1.59607e-08	5.19638e-07	9.17249			VPS13B	-0.59695	3.83119	-7.40102	2.29373e-12	7.46776e-11	17.6403			OSBP	-0.625463	6.64121	-9.34171	6.93405e-18	2.25754e-16	30.0007				ASH1L
RPUSD1	-0.385394	5.18925	-5.84715	1.63336e-08	5.30781e-07	9.15044			PURB	-0.48182	5.25371	-7.39916	2.31998e-12	7.53906e-11	17.6293			STRN	-0.989258	4.44226	-9.33701	7.16306e-18	2.32773e-16	29.9688				ACBD5
SLC9A6	0.355153	5.44873	5.84657	1.6383e-08	5.31392e-07	9.14755			POLM	-0.606962	5.10256	-7.3979	2.33792e-12	7.56756e-11	17.6218			SCAF4	-0.714924	4.93754	-9.33171	7.43084e-18	2.41023e-16	29.9327				XRN2
TBC1D19	0.389962	4.03017	5.84266	1.67237e-08	5.41353e-07	9.1279			ATAD5	-0.538539	2.58733	-7.39781	2.33925e-12	7.56756e-11	17.6212			PRRC2C	-0.917918	6.5051	-9.32906	7.56825e-18	2.45022e-16	29.9148				RAB28
ENPP4	0.565098	5.22287	5.84233	1.67525e-08	5.41353e-07	9.12625			POLR1A	-0.552771	4.28648	-7.39763	2.34183e-12	7.56756e-11	17.6202			GSK3B	-0.726714	5.83914	-9.32799	7.62437e-18	2.46379e-16	29.9075				IRAK4
ZNF598	-0.394393	5.5259	-5.84061	1.69043e-08	5.45242e-07	9.11764			RASA2	-0.763685	4.43204	-7.39659	2.35675e-12	7.58236e-11	17.614			SREK1	-0.745866	5.26677	-9.32642	7.70731e-18	2.48597e-16	29.8969				EXD2
SOCS6	0.495624	5.15312	5.83903	1.70453e-08	5.48769e-07	9.10971			RNF168	-0.56572	4.75014	-7.39641	2.35931e-12	7.58236e-11	17.613			PURB	-0.637524	5.25371	-9.32491	7.7881e-18	2.50736e-16	29.8867				UBR1
NEK4	0.396488	4.68833	5.83861	1.70828e-08	5.48958e-07	9.10761			B4GALT5	-0.868723	7.67985	-7.3964	2.35952e-12	7.58236e-11	17.6129			CNOT4	-0.604449	4.4386	-9.32437	7.81767e-18	2.51222e-16	29.8829				TMEM167A
PYROXD1	0.397484	4.19199	5.83538	1.73754e-08	5.57328e-07	9.0914			MED1	-0.59082	4.91	-7.39457	2.38605e-12	7.65344e-11	17.602			PNPT1	-0.71678	5.21875	-9.31805	8.16637e-18	2.61943e-16	29.8401				EPB41L4A
KIAA0753	0.315817	4.50887	5.83279	1.76127e-08	5.62966e-07	9.07845			MTMR1	-0.51691	5.80373	-7.3941	2.39298e-12	7.66152e-11	17.5992			MEMO1	-0.504346	3.47948	-9.313	8.45682e-18	2.70759e-16	29.8058				KCTD18
VPS4B	0.382446	6.52918	5.83248	1.7641e-08	5.62966e-07	9.07691			MAML1	-0.523014	4.71429	-7.39225	2.42025e-12	7.72269e-11	17.5882			PSMD11	-0.697946	6.55067	-9.3121	8.50954e-18	2.71945e-16	29.7997				RNF38
TMED7	0.48855	6.95542	5.8324	1.76484e-08	5.62966e-07	9.07651			CLK3	-0.497625	3.95237	-7.3922	2.42099e-12	7.72269e-11	17.5879			LSM14A	-0.656798	7.58858	-9.30941	8.66898e-18	2.76531e-16	29.7815				FYTTD1
C9orf72	0.486404	3.95642	5.82795	1.80655e-08	5.75212e-07	9.05421			SPNS1	-0.517283	3.12844	-7.38584	2.51707e-12	8.01444e-11	17.5501			KIAA0556	-0.640059	4.54754	-9.30861	8.71677e-18	2.77545e-16	29.7761				ZNF304
PPP6R3	0.264136	5.83538	5.82655	1.81988e-08	5.78395e-07	9.04719			DCAF5	-0.509795	5.36737	-7.37872	2.62917e-12	8.35603e-11	17.5078			EPC1	-0.612499	4.55095	-9.3067	8.83259e-18	2.80539e-16	29.7632				NUP54
RAPGEF4	0.624582	3.09662	5.82328	1.85138e-08	5.87331e-07	9.03081			SAFB	-0.483536	5.55882	-7.37562	2.67942e-12	8.48681e-11	17.4894			TMEM161B	-0.759179	3.46213	-9.30653	8.84313e-18	2.80539e-16	29.762				GPD2
UTP14C	0.377923	5.75661	5.82125	1.87111e-08	5.92507e-07	9.02068			HUS1	-0.43325	4.27051	-7.37558	2.6801e-12	8.48681e-11	17.4892			ATE1	-0.825813	4.38215	-9.30417	8.98872e-18	2.84637e-16	29.746				GTPBP10
YTHDC1	0.254581	5.76278	5.81962	1.88719e-08	5.96509e-07	9.01252			MON1B	-0.486908	5.59037	-7.37425	2.70199e-12	8.54056e-11	17.4813			ZFYVE26	-0.646062	3.52201	-9.30378	9.01269e-18	2.84876e-16	29.7433				ERCC8
SLC16A7	0.683078	3.16358	5.81655	1.9178e-08	6.05083e-07	8.99715			MYSM1	-0.645815	4.03159	-7.37235	2.7336e-12	8.62475e-11	17.47			IKZF5	-0.702542	4.51021	-9.30296	9.06407e-18	2.8598e-16	29.7378				DDX52
YEATS4	0.472909	5.24238	5.81559	1.92743e-08	6.07019e-07	8.99237			TCF3	-0.617474	6.04239	-7.37122	2.75249e-12	8.6686e-11	17.4633			UBE4A	-0.845817	4.98082	-9.30073	9.20463e-18	2.89887e-16	29.7227				WDR11
TRAM1	0.448951	8.43128	5.81487	1.93477e-08	6.08226e-07	8.98874			PPME1	-0.530747	5.74279	-7.36913	2.78778e-12	8.76382e-11	17.4509			BRD7	-0.557953	5.71094	-9.29423	9.62686e-18	3.02636e-16	29.6786				PAPOLG
CLCN5	0.459428	3.22785	5.81451	1.93838e-08	6.08258e-07	8.98697			ZNF496	-0.456563	3.77569	-7.36843	2.79978e-12	8.78565e-11	17.4468			ZNF142	-0.649384	4.60923	-9.29352	9.67443e-18	3.03581e-16	29.6738				PTK2
ESRRG	0.644977	2.23279	5.81087	1.97563e-08	6.1883e-07	8.96879			USP19	-0.479228	5.45978	-7.36759	2.81414e-12	8.81475e-11	17.4418			MTRR	-0.693002	5.04845	-9.29178	9.79104e-18	3.06686e-16	29.6621				PI4K2B
CDK19	0.366547	4.24763	5.81006	1.98403e-08	6.19318e-07	8.96474			FOXK2	-0.47562	5.22078	-7.36698	2.82468e-12	8.8216e-11	17.4382			KLHDC10	-0.705465	5.46467	-9.2858	1.02039e-17	3.19043e-16	29.6215				PTCD2
ZNF737	0.582155	3.1685	5.81003	1.98433e-08	6.19318e-07	8.9646			TM9SF4	-0.569855	6.8525	-7.36688	2.82649e-12	8.8216e-11	17.4376			POLR2A	-0.784844	6.12081	-9.28517	1.02481e-17	3.19294e-16	29.6173				MAGT1
ZNF223	0.297878	2.00245	5.80682	2.01797e-08	6.28685e-07	8.94855			BANP	-0.440587	3.43735	-7.36162	2.91878e-12	9.0933e-11	17.4064			SEC24C	-1.05546	5.29903	-9.28516	1.02488e-17	3.19294e-16	29.6172				TGDS
RBBP9	0.386702	5.24822	5.80519	2.03528e-08	6.32023e-07	8.9404			MDN1	-0.586446	4.35432	-7.35927	2.96088e-12	9.20791e-11	17.3925			SEPSECS	-0.76907	4.08828	-9.28009	1.06134e-17	3.30061e-16	29.5829				ZMYND11
PCYOX1	0.429185	6.12912	5.80512	2.03596e-08	6.32023e-07	8.94008			WIPF2	-0.565559	5.88454	-7.35871	2.97098e-12	9.22281e-11	17.3892			INTS4	-0.582055	4.18801	-9.27937	1.06664e-17	3.31117e-16	29.578				RNF111
BRMS1L	0.399692	3.6063	5.80426	2.04517e-08	6.33747e-07	8.93577			FBXO11	-0.625086	4.74435	-7.35427	3.05262e-12	9.45931e-11	17.3628			KIF2A	-0.912188	5.22096	-9.27684	1.08544e-17	3.36351e-16	29.5609				BCL7A
ZNF780A	0.345449	3.29279	5.80119	2.07829e-08	6.42863e-07	8.92043			TRRAP	-0.625567	5.49261	-7.35227	3.09012e-12	9.55844e-11	17.351			TIRAP	-0.697082	3.77102	-9.2761	1.09095e-17	3.37456e-16	29.5559				RMND5A
PUS10	0.30327	2.90842	5.8002	2.08901e-08	6.45027e-07	8.91553			MED14	-0.54389	4.53899	-7.3519	3.09713e-12	9.56307e-11	17.3488			BBX	-0.901216	5.40945	-9.2737	1.10923e-17	3.42498e-16	29.5396				CYLD
GMFB	0.448015	5.35717	5.79721	2.12192e-08	6.54027e-07	8.9006			SMC1A	-0.652333	5.42691	-7.34659	3.19911e-12	9.86041e-11	17.3173			PHACTR4	-0.709745	5.72426	-9.2711	1.12924e-17	3.4806e-16	29.5221				SLC12A6
SLC35A5	0.393162	5.48344	5.79182	2.18256e-08	6.71523e-07	8.87371			PMS2P3	-0.596511	3.54665	-7.34125	3.30497e-12	1.01686e-10	17.2857			PRR14L	-0.718767	4.33362	-9.2696	1.14102e-17	3.51066e-16	29.5119				DNAJC14
RCAN3	0.440507	4.66238	5.79011	2.20214e-08	6.7635e-07	8.86518			FLII	-0.651511	6.74986	-7.34028	3.32462e-12	1.0211e-10	17.28			G2E3	-0.82034	3.47503	-9.26183	1.20381e-17	3.69731e-16	29.4593				PDP2
TMEM209	0.394635	4.36523	5.78494	2.26225e-08	6.92997e-07	8.83948			NOL8	-0.464532	4.51132	-7.33626	3.40705e-12	1.04457e-10	17.2562			TAOK3	-0.816199	4.90165	-9.26118	1.20922e-17	3.70734e-16	29.4549				ZNF197
ATP2B1	0.523556	5.29211	5.78477	2.26433e-08	6.92997e-07	8.8386			DNAJC7	-0.421518	6.08159	-7.33582	3.41629e-12	1.04555e-10	17.2536			TSSK4	-0.785138	2.18248	-9.2598	1.2207e-17	3.73595e-16	29.4456				USP1
PROX1	0.96962	3.77235	5.78235	2.29304e-08	7.00546e-07	8.82658			UPF2	-0.556144	5.66177	-7.33472	3.43916e-12	1.0507e-10	17.2471			UBR4	-0.76897	5.19432	-9.25918	1.22599e-17	3.74553e-16	29.4414				CDC14A
TMEM38B	0.561586	3.21941	5.78089	2.31065e-08	7.04689e-07	8.81927			U2AF2	-0.495118	6.69477	-7.33208	3.49496e-12	1.06587e-10	17.2315			AP1G1	-0.674626	5.86715	-9.25682	1.2461e-17	3.80028e-16	29.4254				TBC1D23
RCOR3	0.319047	4.82031	5.77779	2.34827e-08	7.14904e-07	8.80386			ZNF276	-0.696753	4.38648	-7.32578	3.63158e-12	1.10559e-10	17.1943			MPHOSPH9	-0.753397	2.88943	-9.24832	1.32123e-17	4.02232e-16	29.368				OTUD4
DENND5B	0.467396	3.52535	5.77551	2.37636e-08	7.22187e-07	8.79251			SCAF11	-0.581204	5.73738	-7.32469	3.65589e-12	1.11105e-10	17.1878			AP3B1	-0.713596	5.6843	-9.24711	1.33226e-17	4.04881e-16	29.3598				PLEKHA3
ZNF180	0.388175	3.48189	5.77268	2.41162e-08	7.31622e-07	8.77846			GYS1	-0.621257	6.05968	-7.32401	3.67114e-12	1.11373e-10	17.1838			ZCCHC8	-0.636473	4.74075	-9.24456	1.35583e-17	4.11324e-16	29.3426				UBE2K
PRKAA1	0.47051	6.32721	5.77023	2.44257e-08	7.39719e-07	8.76629			DAZAP1	-0.532997	6.15444	-7.32247	3.7057e-12	1.12225e-10	17.1747			SP3	-0.796409	5.66835	-9.24364	1.36445e-17	4.13216e-16	29.3364				PAPSS1
SGPP1	0.506882	5.80818	5.76776	2.47418e-08	7.47987e-07	8.75402			ZBTB17	-0.488886	4.80613	-7.32175	3.72177e-12	1.12515e-10	17.1705			U2SURP	-0.736506	5.82837	-9.24183	1.38157e-17	4.17673e-16	29.3242				INVS
RLIM	0.358117	5.07227	5.76612	2.4954e-08	7.53089e-07	8.74587			NCBP2	-0.532562	6.55751	-7.32081	3.74335e-12	1.12971e-10	17.1648			NUP54	-0.662105	5.76569	-9.23997	1.39943e-17	4.22337e-16	29.3115				SLC30A5
ZNF550	0.3714	3.58592	5.76294	2.53712e-08	7.63383e-07	8.73004			GATAD2B	-0.508718	5.21914	-7.32032	3.75432e-12	1.13094e-10	17.162			RNF214	-0.638039	4.62003	-9.23673	1.43097e-17	4.31106e-16	29.2897				MED28
CSPP1	0.362206	3.67675	5.76285	2.53831e-08	7.63383e-07	8.7296			MYO9A	-0.546261	3.09652	-7.32006	3.76047e-12	1.13094e-10	17.1604			BIRC2	-0.810792	6.38965	-9.23361	1.46202e-17	4.39696e-16	29.2686				INTS6
SNX30	0.417368	4.55755	5.76021	2.57334e-08	7.72581e-07	8.71652			ABCF3	-0.480365	6.20298	-7.31951	3.77302e-12	1.13276e-10	17.1572			NRIP1	-1.12846	5.35726	-9.23162	1.48222e-17	4.45e-16	29.2551				AHCYL1
API5	0.315851	6.1471	5.75891	2.59083e-08	7.7649e-07	8.71005			POU2F1	-0.431666	3.99292	-7.31743	3.82097e-12	1.14517e-10	17.1449			YTHDC2	-0.769618	4.31508	-9.22874	1.51187e-17	4.53118e-16	29.2357				BBS7
ERMP1	0.508389	5.17556	5.75551	2.637e-08	7.88962e-07	8.6932			POLA2	-0.526315	4.1533	-7.31668	3.83848e-12	1.14843e-10	17.1405			WDR33	-0.49129	4.80473	-9.22625	1.53795e-17	4.60138e-16	29.2189				ATAD1
GNAQ	0.406727	6.05915	5.7546	2.64945e-08	7.91324e-07	8.6887			CCAR1	-0.515088	6.1641	-7.31619	3.85e-12	1.1499e-10	17.1376			GPATCH2	-0.655914	4.09187	-9.22504	1.55082e-17	4.63028e-16	29.2108				RBPJ
SERINC1	0.514584	7.85923	5.7518	2.68837e-08	8.01568e-07	8.67479			RNF4	-0.497278	5.81351	-7.31567	3.86214e-12	1.15154e-10	17.1345			SMC3	-0.804835	6.43816	-9.22484	1.55295e-17	4.63028e-16	29.2094				GCA
ABCD3	0.429535	5.93319	5.74881	2.7304e-08	8.12703e-07	8.65999			DIAPH1	-0.73207	6.91134	-7.31518	3.87365e-12	1.15299e-10	17.1316			GCC2	-0.965209	5.26596	-9.22176	1.58623e-17	4.72141e-16	29.1886				SCP2
TAPT1	0.351253	4.53139	5.74731	2.75184e-08	8.17683e-07	8.65252			GGA3	-0.543723	5.63084	-7.31466	3.88597e-12	1.15468e-10	17.1286			ZNF543	-0.690123	2.82431	-9.22052	1.59987e-17	4.75386e-16	29.1802				GIGYF2
ZNF12	0.330429	5.31368	5.74376	2.80304e-08	8.31471e-07	8.63494			TNFAIP1	-0.521769	6.49741	-7.313	3.9255e-12	1.16443e-10	17.1187			LRBA	-0.863792	5.36557	-9.21697	1.63938e-17	4.86295e-16	29.1563				ZC3H14
RB1CC1	0.426417	5.58398	5.7432	2.81106e-08	8.32429e-07	8.63221			DHX30	-0.498415	6.01619	-7.31237	3.94053e-12	1.16689e-10	17.115			AMBRA1	-0.639292	4.8854	-9.21597	1.65072e-17	4.88105e-16	29.1495				GLOD4
TMEM135	0.403803	4.59113	5.73943	2.8667e-08	8.47458e-07	8.61351			POLE	-0.53926	3.25071	-7.30917	4.01789e-12	1.18645e-10	17.0961			EDC4	-0.760863	5.35302	-9.21593	1.65111e-17	4.88105e-16	29.1493				TADA2A
C12orf29	0.332588	4.06564	5.73894	2.87397e-08	8.48163e-07	8.61109			EIF4G3	-0.628744	6.00103	-7.30908	4.02023e-12	1.18645e-10	17.0956			POLA1	-0.744216	3.9488	-9.2148	1.66399e-17	4.91076e-16	29.1416				LRRC58
ZNF221	0.259302	1.45729	5.73787	2.89002e-08	8.51452e-07	8.60578			NOD1	-0.697005	4.33462	-7.30853	4.03354e-12	1.18835e-10	17.0924			KLHL11	-0.927254	2.05155	-9.21216	1.69446e-17	4.99218e-16	29.1238				ZC3H11A
GCLM	0.506103	4.39331	5.73633	2.91309e-08	8.56794e-07	8.59819			TJAP1	-0.475934	5.10625	-7.30775	4.0528e-12	1.192e-10	17.0878			TOP2B	-0.738028	6.78961	-9.21078	1.71065e-17	5.03133e-16	29.1145				USP28
CDC42SE2	0.391142	6.57425	5.73297	2.96427e-08	8.70372e-07	8.58158			ZMYM3	-0.500708	5.14411	-7.30702	4.07067e-12	1.19522e-10	17.0835			KPNA6	-0.748301	6.07032	-9.20818	1.74146e-17	5.11331e-16	29.097				NCBP1
ZFP37	0.417704	2.47683	5.73251	2.97138e-08	8.70986e-07	8.57929			ATXN7L1	-0.47031	2.94103	-7.30658	4.08166e-12	1.19522e-10	17.0809			HAUS3	-0.650322	3.39558	-9.20468	1.78392e-17	5.22911e-16	29.0734				SNRNP48
INO80D	0.317911	3.78386	5.73213	2.97718e-08	8.71216e-07	8.57743			HMBOX1	-0.525306	3.9067	-7.30647	4.08441e-12	1.19522e-10	17.0802			CLCN6	-0.736306	3.83322	-9.20136	1.82512e-17	5.34086e-16	29.051				DHX15
NSUN7	0.580033	3.69026	5.7303	3.00563e-08	8.78058e-07	8.56836			HNRNPA2B1	-0.462621	8.947	-7.30498	4.12166e-12	1.20409e-10	17.0714			XRN1	-0.840107	5.37758	-9.20038	1.83745e-17	5.3679e-16	29.0443				IFNAR1
SPATA13	0.40153	5.00308	5.72922	3.02244e-08	8.80461e-07	8.56304			RCC2	-0.715776	8.22157	-7.30382	4.15072e-12	1.21054e-10	17.0646			ZBTB1	-0.93851	5.28626	-9.19999	1.84238e-17	5.37326e-16	29.0417				NUS1
CCNE2	0.50164	2.46116	5.72903	3.02544e-08	8.80461e-07	8.56209			FANCE	-0.618422	4.47688	-7.3019	4.19958e-12	1.22164e-10	17.0532			WDR73	-0.51992	2.8998	-9.19903	1.85454e-17	5.39962e-16	29.0353				POLR2B
C18orf25	0.314871	4.22504	5.7288	3.02907e-08	8.80461e-07	8.56094			RRP1B	-0.537816	5.1791	-7.30177	4.20284e-12	1.22164e-10	17.0525			LUC7L2	-0.550259	5.58254	-9.19797	1.86804e-17	5.42982e-16	29.0281				GAS2L3
ZBTB11	0.371377	4.93185	5.72808	3.04042e-08	8.82282e-07	8.55738			NFYC	-0.451833	5.81686	-7.30084	4.22665e-12	1.2265e-10	17.047			DUSP11	-0.66012	5.55622	-9.19732	1.87639e-17	5.44497e-16	29.0238				TMEM170A
SCYL3	0.368122	4.42179	5.72758	3.0483e-08	8.83092e-07	8.55491			EXOC7	-0.586021	5.23926	-7.29969	4.25632e-12	1.23305e-10	17.0402			TBC1D5	-0.821366	4.86744	-9.19423	1.91665e-17	5.54577e-16	29.0029				DHX9
CTTNBP2	0.62263	2.78649	5.72702	3.05711e-08	8.84167e-07	8.55216			EHBP1L1	-0.798297	5.80921	-7.29818	4.29553e-12	1.24234e-10	17.0313			SECISBP2	-0.633418	5.4103	-9.19417	1.91751e-17	5.54577e-16	29.0025				MSH6
ZNF776	0.363501	4.12292	5.72667	3.06276e-08	8.84327e-07	8.55039			LDB1	-0.598052	6.32618	-7.29735	4.31713e-12	1.24651e-10	17.0264			CPNE3	-0.884333	6.48317	-9.19315	1.93097e-17	5.57541e-16	28.9956				ZYG11B
SMC3	0.383641	6.43816	5.72595	3.07411e-08	8.8613e-07	8.54686			ARFGEF2	-0.663878	5.25305	-7.29556	4.36439e-12	1.25806e-10	17.0159			TDG	-0.719832	5.12424	-9.19122	1.95681e-17	5.64061e-16	28.9826				C16orf87
GLCE	0.463454	5.43955	5.72192	3.139e-08	9.03335e-07	8.52694			PPARD	-0.738566	5.59572	-7.29452	4.392e-12	1.26392e-10	17.0097			POLR2B	-0.750748	6.97389	-9.18833	1.99601e-17	5.74408e-16	28.9631				FAM126B
ACADM	0.456468	5.44695	5.71957	3.17741e-08	9.12875e-07	8.51533			MLXIP	-0.585084	5.11616	-7.28976	4.52091e-12	1.29886e-10	16.9817			ZNF141	-0.823492	2.76303	-9.18706	2.01352e-17	5.78487e-16	28.9546				ZNF490
ADNP	0.369108	6.86602	5.71799	3.20345e-08	9.18834e-07	8.50755			STK19	-0.473783	4.84306	-7.28757	4.58136e-12	1.31406e-10	16.9688			BSDC1	-0.597737	5.93748	-9.18537	2.0369e-17	5.84236e-16	28.9432				PGRMC1
MRPS34	-0.361306	7.80287	-5.71702	3.21961e-08	9.21944e-07	8.50275			SART1	-0.511162	6.15651	-7.2862	4.61964e-12	1.32285e-10	16.9607			ZNF131	-0.673931	4.03784	-9.18452	2.04886e-17	5.86698e-16	28.9375				TMLHE
KLHL24	0.416822	5.12983	5.71662	3.22622e-08	9.22316e-07	8.50079			KRI1	-0.514779	5.47788	-7.28565	4.63505e-12	1.32507e-10	16.9575			PDIK1L	-0.782089	4.33679	-9.18333	2.06562e-17	5.90522e-16	28.9295				FAM133B
ZNF638	0.272813	5.30393	5.71412	3.26819e-08	9.31587e-07	8.48846			KDM4C	-0.494787	3.6209	-7.28235	4.7288e-12	1.34965e-10	16.938			DPY19L4	-0.926261	4.59823	-9.17861	2.13369e-17	6.0898e-16	28.8977				CYB5RL
ZCCHC2	0.336115	3.77238	5.71387	3.27244e-08	9.31587e-07	8.48722			MLLT6	-0.594031	6.09032	-7.27823	4.84854e-12	1.38155e-10	16.9138			LIN54	-0.729713	4.0476	-9.17662	2.1631e-17	6.15478e-16	28.8843				AHI1
KCNQ3	0.552353	2.32931	5.71374	3.27475e-08	9.31587e-07	8.48655			TAF6	-0.674943	5.79997	-7.27701	4.88452e-12	1.38953e-10	16.9066			AASDH	-0.709976	4.16424	-9.17659	2.16356e-17	6.15478e-16	28.8841				BRCC3
A1CF	0.921295	2.47492	5.71148	3.31311e-08	9.40956e-07	8.47544			DDX23	-0.492076	6.81097	-7.27626	4.90682e-12	1.39176e-10	16.9022			NCOA6	-0.734965	5.94855	-9.17525	2.18344e-17	6.20117e-16	28.8751				TMPO
SEC24B	0.373798	6.16377	5.71103	3.32084e-08	9.4161e-07	8.47322			HDAC3	-0.420014	5.91956	-7.2762	4.90842e-12	1.39176e-10	16.9019			N4BP1	-0.656888	5.58584	-9.17369	2.20697e-17	6.24925e-16	28.8646				LNPEP
ZNF354C	0.407863	2.08285	5.70724	3.3865e-08	9.58471e-07	8.45454			ZXDC	-0.468328	4.44544	-7.27324	4.99735e-12	1.41467e-10	16.8844			VPS54	-0.638209	5.35259	-9.17365	2.20757e-17	6.24925e-16	28.8643				MSI2
STXBP3	0.387856	5.79347	5.70697	3.39135e-08	9.58471e-07	8.45318			TPD52L2	-0.629357	7.63212	-7.27251	5.01961e-12	1.41865e-10	16.8801			PEX1	-0.801857	4.37697	-9.17333	2.21251e-17	6.25303e-16	28.8621				ARRDC3
CUL4B	0.325247	5.93105	5.70588	3.41042e-08	9.62293e-07	8.44783			IKBKG	-0.492308	4.15413	-7.27209	5.03237e-12	1.41995e-10	16.8777			ZNF714	-0.751286	2.20505	-9.17001	2.26335e-17	6.38634e-16	28.8398				RC3H1
SIRT1	0.427791	5.03469	5.70476	3.4302e-08	9.66302e-07	8.44232			CAMSAP1	-0.549685	4.55422	-7.27131	5.05637e-12	1.4244e-10	16.873			BAZ1B	-0.728279	6.64082	-9.16723	2.307e-17	6.49893e-16	28.8211				ZNF664
KAT2B	0.500394	5.08209	5.70389	3.44571e-08	9.67756e-07	8.43801			TRIM66	-0.657079	3.09562	-7.27065	5.07635e-12	1.42771e-10	16.8692			ACACA	-0.786964	4.45393	-9.16416	2.35611e-17	6.62651e-16	28.8004				KTN1
WWP1	0.429512	6.21605	5.70384	3.44651e-08	9.67756e-07	8.43779			AFG3L1P	-0.579436	3.19195	-7.26986	5.10098e-12	1.43232e-10	16.8645			CDK19	-0.752738	4.24763	-9.16273	2.3794e-17	6.68117e-16	28.7908				SLU7
CGGBP1	0.358101	6.53992	5.70154	3.48778e-08	9.77762e-07	8.42644			CEP104	-0.526743	4.93476	-7.26544	5.23943e-12	1.46882e-10	16.8385			FAM76B	-0.835878	4.34252	-9.16148	2.39975e-17	6.72743e-16	28.7824				BMPR1A
PLEKHF2	0.472108	5.60797	5.70066	3.50361e-08	9.80615e-07	8.42212			PAN3	-0.54698	6.15366	-7.26498	5.25392e-12	1.47051e-10	16.8358			CDC27	-0.717059	5.47013	-9.15151	2.56968e-17	7.1922e-16	28.7153				ZCCHC4
KRR1	0.326315	4.64517	5.69726	3.56562e-08	9.96365e-07	8.40538			RSRC2	-0.487841	5.96598	-7.26426	5.27677e-12	1.47452e-10	16.8316			C8orf37	-0.685105	2.42913	-9.15067	2.58452e-17	7.22209e-16	28.7096				SECISBP2L
EXOC6B	0.366376	3.60821	5.69666	3.57676e-08	9.97869e-07	8.40241			TTC17	-0.501839	5.32025	-7.26329	5.30789e-12	1.48083e-10	16.8259			TRIP11	-0.774572	4.72217	-9.14989	2.59837e-17	7.24911e-16	28.7044				NUP160
PWWP2A	0.338588	4.33771	5.69617	3.58588e-08	9.98809e-07	8.39998			VPS8	-0.473581	5.02688	-7.2597	5.42461e-12	1.51097e-10	16.8048			AFF4	-0.955471	6.07213	-9.1493	2.60882e-17	7.2666e-16	28.7004				PPP1R12A
ALKBH8	0.332882	3.6318	5.69526	3.60261e-08	1.00186e-06	8.39554			TPCN2	-0.541043	4.3074	-7.25285	5.65443e-12	1.57008e-10	16.7646			ZNF260	-0.758412	5.07206	-9.14782	2.63541e-17	7.3289e-16	28.6905				CDC27
CASD1	0.486754	5.10124	5.69229	3.65832e-08	1.01573e-06	8.3809			UTP6	-0.424674	5.6718	-7.25283	5.65494e-12	1.57008e-10	16.7645			HEATR5B	-0.752	5.29594	-9.14634	2.66234e-17	7.39195e-16	28.6805				PARP8
XRN1	0.399047	5.37758	5.69069	3.68854e-08	1.02248e-06	8.37306			TMEM184B	-0.655879	6.88969	-7.25024	5.74434e-12	1.59236e-10	16.7492			THUMPD3	-0.640075	4.88183	-9.142	2.74266e-17	7.60277e-16	28.6514				VTA1
MBOAT4	0.839647	2.6318	5.68951	3.71117e-08	1.02586e-06	8.36723			ECD	-0.510699	5.86814	-7.24829	5.8127e-12	1.60874e-10	16.7378			ZCCHC2	-0.699999	3.77238	-9.13837	2.81169e-17	7.7817e-16	28.627				ZNF518A
FAM160B1	0.389474	5.39568	5.68943	3.71257e-08	1.02586e-06	8.36687			ARID1B	-0.547901	4.92291	-7.24677	5.86632e-12	1.62099e-10	16.7289			ZNF484	-0.721033	3.35313	-9.138	2.81877e-17	7.78889e-16	28.6245				ZNF431
WDSUB1	0.331163	4.85005	5.68648	3.76964e-08	1.03998e-06	8.35232			UBA1	-0.502886	8.56644	-7.24485	5.93495e-12	1.63735e-10	16.7176			SENP1	-0.708285	4.61368	-9.13708	2.8367e-17	7.82371e-16	28.6183				SRBD1
PIBF1	0.38871	4.92858	5.68525	3.79349e-08	1.0449e-06	8.3463			HIF1AN	-0.483655	4.46496	-7.24273	6.01153e-12	1.65584e-10	16.7051			ZMYM5	-0.784472	4.35908	-9.13689	2.8404e-17	7.82371e-16	28.617				EIF4A2
TTC39B	0.46791	3.73903	5.68407	3.81671e-08	1.04963e-06	8.34048			PSME3	-0.50673	6.72551	-7.23953	6.1289e-12	1.6855e-10	16.6864			SUDS3	-0.669741	6.17131	-9.13647	2.84858e-17	7.83382e-16	28.6142				HEATR5B
PRKAR1A	0.442437	7.63579	5.67927	3.91228e-08	1.0742e-06	8.3169			DNAJC14	-0.606964	5.29422	-7.23489	6.30334e-12	1.73073e-10	16.6591			NUP205	-0.797929	5.54749	-9.13142	2.94883e-17	8.09668e-16	28.5802				FUBP3
SCAF8	0.365817	5.95361	5.67105	4.08127e-08	1.11883e-06	8.27658			MACF1	-0.737149	5.74392	-7.23325	6.36578e-12	1.74234e-10	16.6496			PSPC1	-0.652387	5.43504	-9.12744	3.03025e-17	8.3071e-16	28.5535				TMED10
LYRM7	0.419836	3.72639	5.66878	4.12929e-08	1.13021e-06	8.26542			TSPAN14	-0.664931	5.46868	-7.23298	6.37615e-12	1.74234e-10	16.648			ARIH1	-0.621177	4.58413	-9.12702	3.03894e-17	8.31779e-16	28.5507				THUMPD1
ATF2	0.398419	4.94645	5.66822	4.14107e-08	1.13165e-06	8.26271			POLD1	-0.703883	4.32566	-7.23276	6.38476e-12	1.74234e-10	16.6467			SS18L1	-0.715651	4.45286	-9.12338	3.1157e-17	8.51444e-16	28.5262				ANKRD17
CLASP2	0.379266	4.19441	5.66779	4.1502e-08	1.13236e-06	8.26061			INPP5B	-0.526615	3.94969	-7.23273	6.3858e-12	1.74234e-10	16.6465			FAM149B1	-0.562848	4.25489	-9.11974	3.19424e-17	8.71534e-16	28.5018				UBXN7
DIP2B	0.432522	4.78241	5.66414	4.22897e-08	1.15205e-06	8.24268			POFUT2	-0.591686	5.75325	-7.23131	6.44105e-12	1.75466e-10	16.6382			USP49	-0.562958	1.84239	-9.11899	3.21074e-17	8.74661e-16	28.4968				DDX59
EPG5	0.380682	3.94655	5.66368	4.23879e-08	1.15291e-06	8.24047			ASCC2	-0.471596	6.23398	-7.23036	6.47795e-12	1.76194e-10	16.6326			UIMC1	-0.578782	5.19385	-9.11801	3.23222e-17	8.79134e-16	28.4902				C2orf49
AMDHD2	-0.422306	4.29047	-5.66235	4.26796e-08	1.15903e-06	8.23393			DENND3	-0.706903	4.3239	-7.22916	6.52533e-12	1.77205e-10	16.6256			MGA	-0.797342	4.28172	-9.11751	3.24333e-17	8.80776e-16	28.4869				SPAG9
ZNF704	0.547503	3.78818	5.66122	4.29282e-08	1.16396e-06	8.22839			CRTC2	-0.542436	6.40382	-7.22875	6.54153e-12	1.77367e-10	16.6232			ANKRD26	-0.652155	2.9138	-9.11537	3.2912e-17	8.92377e-16	28.4725				CEP76
LEMD3	0.431443	5.4794	5.65617	4.40559e-08	1.19198e-06	8.20367			FOXRED1	-0.515374	4.81834	-7.22608	6.64768e-12	1.79964e-10	16.6075			DOCK7	-0.861023	4.23238	-9.1149	3.30179e-17	8.92896e-16	28.4693				UBR2
PBRM1	0.374481	4.89536	5.65598	4.40991e-08	1.19198e-06	8.20273			SERBP1	-0.490222	7.32326	-7.22391	6.73531e-12	1.82053e-10	16.5948			PHF21A	-0.67949	4.55137	-9.11483	3.3034e-17	8.92896e-16	28.4689				UHRF1BP1
SENP6	0.343105	5.17331	5.65528	4.42587e-08	1.19443e-06	8.19929			UBAP2	-0.616235	5.24955	-7.22234	6.79972e-12	1.83508e-10	16.5856			NUP155	-0.783082	4.56293	-9.10886	3.44109e-17	9.28667e-16	28.4288				KBTBD4
SETD2	0.339458	5.52297	5.65131	4.51692e-08	1.21711e-06	8.17987			SUPT5H	-0.592143	6.97133	-7.22134	6.84074e-12	1.84328e-10	16.5798			ZNF91	-0.932669	3.41936	-9.10795	3.46257e-17	9.33011e-16	28.4227				ZNF462
HCFC2	0.471164	4.2001	5.64879	4.57568e-08	1.23103e-06	8.16755			PWP1	-0.444039	6.39237	-7.22047	6.87685e-12	1.85014e-10	16.5747			ATF6B	-0.678592	7.05622	-9.10769	3.46876e-17	9.33231e-16	28.4209				KLHL2
COMMD10	0.41015	5.57148	5.64834	4.58623e-08	1.23196e-06	8.16536			USP28	-0.501886	4.29204	-7.21607	7.06158e-12	1.89559e-10	16.5489			SETDB1	-0.657892	4.96542	-9.10725	3.47918e-17	9.34584e-16	28.418				PHAX
ZNF181	0.411152	3.78388	5.64555	4.65247e-08	1.24783e-06	8.15169			QRICH1	-0.482561	6.1823	-7.21593	7.06763e-12	1.89559e-10	16.5481			RCOR1	-0.933829	5.3493	-9.10682	3.48939e-17	9.35878e-16	28.4151				PPP2R1B
MAP4K3	0.402607	4.99853	5.64349	4.70176e-08	1.2591e-06	8.14164			CLIP1	-0.676106	4.90892	-7.21469	7.12087e-12	1.90692e-10	16.5408			USP37	-0.845346	3.48283	-9.10471	3.54015e-17	9.45708e-16	28.4009				ZCCHC10
SMARCA2	0.458658	6.03395	5.64013	4.78336e-08	1.27898e-06	8.12524			ZBTB43	-0.568086	3.93522	-7.21412	7.14539e-12	1.91054e-10	16.5375			C5orf24	-0.937237	5.55956	-9.10471	3.54016e-17	9.45708e-16	28.4009				ATXN3
CCDC158	0.356063	1.22861	5.63956	4.79739e-08	1.28075e-06	8.12244			DFFA	-0.53063	5.02027	-7.21102	7.28014e-12	1.94357e-10	16.5194			PLAGL2	-0.827107	4.77959	-9.10462	3.54239e-17	9.45708e-16	28.4003				SF3B1
KIAA0232	0.405196	5.61338	5.63655	4.87206e-08	1.29869e-06	8.10772			ZNF638	-0.426965	5.30393	-7.21033	7.31059e-12	1.94871e-10	16.5153			GABPA	-0.840655	4.80026	-9.103	3.58178e-17	9.54757e-16	28.3895				USP53
HSPA13	0.573314	5.39361	5.6331	4.95872e-08	1.31976e-06	8.09091			FRYL	-0.596065	4.46284	-7.20841	7.39551e-12	1.96831e-10	16.5041			FAM120A	-0.79123	7.23966	-9.10094	3.63271e-17	9.66847e-16	28.3756				LRBA
EXOC6	0.464036	4.82043	5.63159	4.99718e-08	1.32796e-06	8.08355			SYVN1	-0.426651	6.47748	-7.20816	7.40683e-12	1.96831e-10	16.5026			ZNF318	-0.791045	4.52385	-9.09735	3.72301e-17	9.89363e-16	28.3515				SMC6
MAN1A2	0.406219	5.12366	5.63064	5.02165e-08	1.33243e-06	8.07889			KAT5	-0.515671	5.50815	-7.20732	7.44451e-12	1.9753e-10	16.4977			DDX3X	-0.893414	7.12477	-9.09658	3.74256e-17	9.93037e-16	28.3464				FBXO38
C11orf54	0.484465	5.25341	5.62869	5.07207e-08	1.34375e-06	8.06937			ZFAT	-0.483316	2.98999	-7.20588	7.50962e-12	1.98953e-10	16.4892			VEZF1	-0.741568	6.2824	-9.08938	3.93129e-17	1.04152e-15	28.2981				BRPF3
FNIP1	0.358318	4.39139	5.6276	5.10041e-08	1.3492e-06	8.06406			POLDIP3	-0.509567	6.56415	-7.20245	7.66613e-12	2.0279e-10	16.4692			DOCK9	-0.926638	4.97337	-9.08892	3.94377e-17	1.04324e-15	28.295				PEX1
ZNF175	0.423422	3.46203	5.62645	5.13043e-08	1.35507e-06	8.05847			RNF26	-0.538542	6.41485	-7.20139	7.71517e-12	2.03777e-10	16.463			PRDM15	-0.446699	2.76703	-9.0857	4.0313e-17	1.06477e-15	28.2735				EPM2AIP1
ZADH2	0.372909	4.75011	5.62422	5.18934e-08	1.36664e-06	8.04758			TAF2	-0.614402	5.08295	-7.20008	7.77676e-12	2.05091e-10	16.4553			ATG2B	-0.716678	4.24327	-9.08292	4.10875e-17	1.08357e-15	28.2548				XPO4
ZFP30	0.443987	3.04391	5.6242	5.18998e-08	1.36664e-06	8.04747			CUL1	-0.482604	6.72543	-7.19923	7.81642e-12	2.05824e-10	16.4504			FUBP3	-0.770671	5.37731	-9.07987	4.19532e-17	1.10472e-15	28.2344				EIF4E
TBCEL	0.425037	3.9355	5.62291	5.22426e-08	1.37359e-06	8.04119			SH2B1	-0.564707	5.47456	-7.19758	7.89469e-12	2.0757e-10	16.4407			GMCL1	-0.880061	4.45521	-9.07514	4.33307e-17	1.13927e-15	28.2027				PRPF39
TMX4	0.555981	6.18272	5.62134	5.26617e-08	1.38251e-06	8.03357			SBF1	-0.64806	5.41862	-7.19529	8.00429e-12	2.10134e-10	16.4274			MTMR1	-0.665954	5.80373	-9.07331	4.38748e-17	1.15183e-15	28.1904				FCHO2
TIA1	0.405115	5.95255	5.62061	5.28607e-08	1.38564e-06	8.02998			DDB1	-0.481388	6.52148	-7.19246	8.14186e-12	2.13422e-10	16.4108			CKAP5	-0.800426	6.1963	-9.0725	4.41185e-17	1.15648e-15	28.185				UFM1
ZNF189	0.473922	6.0865	5.61979	5.30816e-08	1.38933e-06	8.02601			TBC1D9B	-0.553647	6.30645	-7.19153	8.18771e-12	2.14301e-10	16.4054			PCMTD2	-0.827679	5.85631	-9.06642	4.59868e-17	1.20363e-15	28.1443				PPP1CB
HECTD2	0.432089	3.08818	5.61947	5.31679e-08	1.38949e-06	8.02446			CHTF8	-0.462311	7.50253	-7.18968	8.27899e-12	2.16363e-10	16.3946			ZNF155	-0.661938	3.02853	-9.06604	4.61058e-17	1.20493e-15	28.1418				PLEKHA8
MSH3	0.35343	4.53023	5.61731	5.37594e-08	1.40284e-06	8.01391			MICAL3	-0.562925	3.09946	-7.18894	8.3163e-12	2.17012e-10	16.3903			TUBGCP4	-0.558902	3.70393	-9.06533	4.63308e-17	1.20899e-15	28.137				ZSCAN30
PLEKHM3	0.334633	2.29538	5.61532	5.43091e-08	1.41505e-06	8.00422			ATF7	-0.560845	4.26072	-7.18715	8.40654e-12	2.19037e-10	16.3798			MARK2	-0.727172	5.74291	-9.06458	4.65684e-17	1.21336e-15	28.132				FBXO34
FAM161B	0.390853	2.94015	5.61439	5.4567e-08	1.41956e-06	7.9997			AMMECR1L	-0.516168	5.76498	-7.18365	8.58501e-12	2.23352e-10	16.3594			ZDHHC21	-0.821259	3.86644	-9.06428	4.6663e-17	1.21401e-15	28.13				TMEM167B
BBS12	0.402298	3.81184	5.61411	5.46457e-08	1.41956e-06	7.99833			FAF2	-0.55162	6.17507	-7.18189	8.67677e-12	2.25401e-10	16.3491			GOLGA1	-0.605998	4.86432	-9.06338	4.69494e-17	1.21963e-15	28.124				CBX5
ZNF772	0.50642	3.61221	5.61248	5.5102e-08	1.42848e-06	7.9904			PARP16	-0.483658	4.38121	-7.18088	8.72948e-12	2.26432e-10	16.3432			RLIM	-0.732886	5.07227	-9.06201	4.73927e-17	1.2293e-15	28.1148				TYW5
TWF1	0.459906	5.89353	5.6123	5.51536e-08	1.42848e-06	7.98951			FLYWCH1	-0.585366	4.45243	-7.17944	8.80563e-12	2.28066e-10	16.3348			PTAR1	-0.79605	4.46424	-9.05878	4.84482e-17	1.25481e-15	28.0932				NEU3
TSNAX	0.342551	5.42222	5.61174	5.53107e-08	1.43041e-06	7.9868			TSC2	-0.5592	5.70222	-7.17844	8.85877e-12	2.291e-10	16.329			FAF2	-0.730272	6.17507	-9.05597	4.93869e-17	1.27722e-15	28.0743				WDR89
FBXL20	0.300492	4.09285	5.60763	5.6483e-08	1.45855e-06	7.96681			ANAPC1	-0.475417	3.08673	-7.17679	8.9472e-12	2.31043e-10	16.3193			NUP62	-0.6495	6.26817	-9.05555	4.9526e-17	1.27887e-15	28.0716				KIF5B
ARPP19	0.370326	6.82524	5.60717	5.66144e-08	1.45978e-06	7.9646			GOLGB1	-0.514061	6.28016	-7.17615	8.98117e-12	2.31575e-10	16.3156			KHDRBS1	-0.570039	7.83965	-9.05534	4.95982e-17	1.27887e-15	28.0702				RSRC2
EPC2	0.400408	5.26123	5.60488	5.728e-08	1.47475e-06	7.95346			TNRC6A	-0.545759	4.91956	-7.17371	9.1142e-12	2.34657e-10	16.3014			NOM1	-0.604726	4.143	-9.05371	5.01535e-17	1.29127e-15	28.0592				RNF2
MAP7	0.508864	5.36482	5.60438	5.74264e-08	1.47633e-06	7.95103			ZNF629	-0.540754	5.50435	-7.17344	9.12915e-12	2.34693e-10	16.2998			TBC1D23	-0.727855	5.44259	-9.05343	5.02473e-17	1.29176e-15	28.0574				DDHD1
TOR1AIP1	0.390495	5.56322	5.60172	5.82123e-08	1.49432e-06	7.93807			EFTUD2	-0.474299	6.24433	-7.17274	9.16751e-12	2.35331e-10	16.2957			RAB3GAP2	-0.736968	5.14336	-9.05296	5.04094e-17	1.29402e-15	28.0542				MED14
TSGA10	0.334054	2.3514	5.59728	5.95444e-08	1.52625e-06	7.91651			CEP152	-0.532597	2.77971	-7.17117	9.25449e-12	2.37213e-10	16.2866			CNOT6	-0.816878	5.19061	-9.04695	5.25191e-17	1.34618e-15	28.014				EVI5
FBXO33	0.339771	4.92889	5.59373	6.06314e-08	1.55182e-06	7.89927			PHACTR4	-0.522758	5.72426	-7.16933	9.35741e-12	2.39497e-10	16.2758			ZNF468	-0.933739	4.56318	-9.04668	5.2616e-17	1.34667e-15	28.0122				CNTRL
PRKAA2	0.583865	2.61121	5.59092	6.15067e-08	1.57191e-06	7.88561			ZNF592	-0.52903	4.90991	-7.16639	9.52438e-12	2.43412e-10	16.2587			HMBOX1	-0.682706	3.9067	-9.04441	5.34381e-17	1.3657e-15	27.997				ZMYM2
COG3	0.328888	5.2364	5.58856	6.22488e-08	1.58853e-06	7.87419			BRD7	-0.409675	5.71094	-7.1648	9.61547e-12	2.45378e-10	16.2495			SETX	-0.794846	5.42641	-9.04295	5.39718e-17	1.37731e-15	27.9873				FLT1
ZNF225	0.301512	2.52704	5.58807	6.24054e-08	1.59019e-06	7.87179			MTA3	-0.459631	4.524	-7.16321	9.70798e-12	2.47375e-10	16.2402			SPAST	-0.742214	5.05648	-9.04093	5.47184e-17	1.39431e-15	27.9738				CNOT4
FBXO48	0.231784	1.75787	5.58581	6.31256e-08	1.60466e-06	7.86086			PCGF3	-0.656819	5.50452	-7.16223	9.76514e-12	2.48467e-10	16.2345			PIP5K1A	-0.757825	6.13367	-9.03935	5.53108e-17	1.40734e-15	27.9632				RALGAPA2
IL7	0.549953	3.1303	5.58571	6.31581e-08	1.60466e-06	7.86037			MNT	-0.553499	5.1612	-7.16139	9.81465e-12	2.49361e-10	16.2296			TRIM44	-0.647454	5.33051	-9.03894	5.54671e-17	1.40795e-15	27.9605				CD2AP
HIPK3	0.428894	5.33746	5.58392	6.3735e-08	1.61695e-06	7.85171			APEX1	-0.487929	8.38264	-7.16006	9.8935e-12	2.50997e-10	16.2218			KIAA0100	-0.711618	6.54777	-9.03886	5.54969e-17	1.40795e-15	27.9599				MAPK9
DPY19L3	0.323326	3.49252	5.58254	6.41844e-08	1.62597e-06	7.84501			ZCCHC8	-0.469501	4.74075	-7.15965	9.91741e-12	2.51236e-10	16.2195			EPM2AIP1	-0.753595	4.69702	-9.03802	5.58168e-17	1.414e-15	27.9543				PHC3
KLRC4	0.259061	0.839681	5.58061	6.48193e-08	1.63966e-06	7.83563			SLC12A6	-0.642269	4.60048	-7.15924	9.94234e-12	2.51501e-10	16.217			SETD1B	-0.684318	5.05186	-9.03772	5.5929e-17	1.41477e-15	27.9523				ZNF519
MORC3	0.424928	5.17278	5.58029	6.49228e-08	1.63989e-06	7.83411			CEP95	-0.583181	4.83366	-7.15888	9.96342e-12	2.51667e-10	16.215			POGZ	-0.806673	5.78413	-9.03731	5.60847e-17	1.41665e-15	27.9496				MRPL42
WDR48	0.288595	5.14594	5.57957	6.51624e-08	1.64355e-06	7.8306			NPLOC4	-0.546731	6.05624	-7.15698	1.00779e-11	2.54188e-10	16.2039			KBTBD4	-0.789241	3.99397	-9.03609	5.65539e-17	1.42642e-15	27.9414				SMG1
RPAP3	0.356871	4.97798	5.57717	6.59622e-08	1.66131e-06	7.81898			LZTR1	-0.592379	5.50154	-7.15638	1.01144e-11	2.54739e-10	16.2004			IMPA1	-0.941903	5.6599	-9.03537	5.68344e-17	1.43142e-15	27.9366				CIR1
FGFR1OP2	0.380155	4.98039	5.57535	6.65745e-08	1.6743e-06	7.81018			EIF4H	-0.491702	8.53083	-7.1559	1.01437e-11	2.55107e-10	16.1976			IRF2	-0.812086	6.58994	-9.02679	6.02533e-17	1.51533e-15	27.8793				KLHL20
MED12L	0.179551	1.2606	5.57448	6.68691e-08	1.67928e-06	7.80597			TCF25	-0.468261	7.02604	-7.15482	1.02093e-11	2.56385e-10	16.1913			FBXW2	-0.62443	4.89286	-9.02602	6.0571e-17	1.52055e-15	27.8741				AAK1
ORC4	0.299196	4.26588	5.57342	6.72319e-08	1.68595e-06	7.80081			EIF2AK2	-0.674607	5.77606	-7.15392	1.02647e-11	2.57405e-10	16.1861			PPM1B	-0.661645	5.20532	-9.02586	6.06362e-17	1.52055e-15	27.8731				ATP6V1C1
ATF7IP	0.366951	5.27271	5.57299	6.73789e-08	1.6872e-06	7.79873			CHFR	-0.501914	4.10154	-7.14911	1.05652e-11	2.64557e-10	16.1581			CSTF3	-0.566983	5.59426	-9.02274	6.19389e-17	1.55097e-15	27.8522				GPATCH2
POLR2M	0.310215	3.696	5.57219	6.76533e-08	1.69163e-06	7.79486			DAXX	-0.485996	6.52027	-7.14627	1.0747e-11	2.6872e-10	16.1415			HNRNPA2B1	-0.599846	8.947	-9.02161	6.24188e-17	1.56074e-15	27.8446				POU2F1
MIIP	-0.393909	5.53886	-5.57066	6.8179e-08	1.70232e-06	7.78749			SYNE2	-0.839564	4.82043	-7.14515	1.08192e-11	2.70137e-10	16.135			ZNF678	-0.557084	2.55405	-9.02085	6.27424e-17	1.56657e-15	27.8396				PDZD8
POLR2L	-0.38012	8.13206	-5.56971	6.85092e-08	1.7081e-06	7.78288			VPS26B	-0.437386	5.74486	-7.14353	1.0925e-11	2.72386e-10	16.1256			ARFGEF1	-0.828262	5.77939	-9.01883	6.36106e-17	1.58597e-15	27.8261				MMS22L
TBC1D12	0.364138	3.74157	5.56725	6.93704e-08	1.72709e-06	7.77098			MAP2K7	-0.510904	4.91335	-7.14038	1.11329e-11	2.77173e-10	16.1073			TOP1	-0.883021	7.57392	-9.01821	6.38811e-17	1.59043e-15	27.8219				BIRC2
ZNF468	0.441092	4.56318	5.56498	7.0177e-08	1.74467e-06	7.75997			SPG11	-0.565871	5.95532	-7.13156	1.17372e-11	2.91137e-10	16.0561			NBEAL1	-0.894408	2.81873	-9.01664	6.45647e-17	1.60515e-15	27.8115				TCEA1
AMOT	0.568468	3.95328	5.56431	7.04156e-08	1.7481e-06	7.75674			BAZ1B	-0.539628	6.64082	-7.13155	1.17384e-11	2.91137e-10	16.056			GOLGB1	-0.678067	6.28016	-9.01574	6.49641e-17	1.61277e-15	27.8054				ACTR2
WDPCP	0.248343	2.31638	5.56354	7.06908e-08	1.75242e-06	7.75302			FCHSD1	-0.628099	4.5631	-7.13147	1.17441e-11	2.91137e-10	16.0555			USP38	-0.769385	5.06801	-9.0113	6.69554e-17	1.65982e-15	27.7758				SCAPER
LPGAT1	0.446798	5.89642	5.56217	7.11825e-08	1.7621e-06	7.74642			AQR	-0.515557	4.76777	-7.13029	1.18275e-11	2.92785e-10	16.0486			MYO9A	-0.705863	3.09652	-9.00919	6.79253e-17	1.68147e-15	27.7617				MED1
SRFBP1	0.434642	4.16378	5.56083	7.16708e-08	1.77166e-06	7.73991			PROSER1	-0.512723	4.9941	-7.12673	1.20818e-11	2.98654e-10	16.028			EIF4G2	-0.773158	8.5668	-9.0088	6.81066e-17	1.68355e-15	27.7591				KIAA2026
PRKACB	0.646757	5.75216	5.56028	7.18706e-08	1.77407e-06	7.73725			GANAB	-0.541881	8.46504	-7.12637	1.21079e-11	2.98875e-10	16.0259			RANBP10	-0.619466	4.91784	-9.00346	7.06222e-17	1.74325e-15	27.7235				MAP3K1
PLA2G12A	0.345586	5.33135	5.55975	7.20623e-08	1.77627e-06	7.73471			SASS6	-0.568183	3.59171	-7.12576	1.21524e-11	2.99545e-10	16.0223			LARS2	-0.686945	4.6476	-9.00324	7.07317e-17	1.74348e-15	27.722				RPRD2
SATB1	0.496602	4.52891	5.5592	7.22637e-08	1.77871e-06	7.73206			SUPT16H	-0.530342	6.22149	-7.12534	1.21828e-11	2.99869e-10	16.0199			DLEU2L	-0.543799	1.77108	-9.00098	7.18243e-17	1.7679e-15	27.707				SLC39A9
ZNF17	0.304903	3.3607	5.55823	7.26188e-08	1.78492e-06	7.72739			DIDO1	-0.509981	5.40869	-7.1241	1.22741e-11	3.01689e-10	16.0127			ABCB7	-0.597549	5.5311	-9.00071	7.19579e-17	1.76868e-15	27.7051				ZC3H15
OCRL	0.403225	5.75728	5.55713	7.30252e-08	1.79237e-06	7.72207			MAU2	-0.526408	5.2993	-7.1227	1.23772e-11	3.03792e-10	16.0046			EXOC6B	-0.753746	3.60821	-9.00012	7.22465e-17	1.77111e-15	27.7012				UHMK1
ZNF417	0.33346	2.69173	5.55554	7.36166e-08	1.80434e-06	7.71439			LARS2	-0.51759	4.6476	-7.12215	1.24178e-11	3.04358e-10	16.0014			SMAD5	-0.883741	5.21553	-9.00009	7.2261e-17	1.77111e-15	27.701				ARHGAP29
ADD3	0.537225	6.88201	5.5545	7.40057e-08	1.81035e-06	7.70937			MECP2	-0.493359	4.73242	-7.1207	1.25261e-11	3.06581e-10	15.993			DCAF7	-0.816168	6.14125	-8.99978	7.24131e-17	1.77233e-15	27.699				NR1D2
EFR3A	0.471868	6.69587	5.55433	7.40708e-08	1.81035e-06	7.70853			RBM5	-0.593986	5.51372	-7.12024	1.25604e-11	3.06986e-10	15.9903			ZNF430	-0.745601	3.09121	-8.999	7.28007e-17	1.77931e-15	27.6937				CRNKL1
MKLN1	0.370081	4.23552	5.55378	7.42785e-08	1.81273e-06	7.70586			ELMOD3	-0.47673	3.70746	-7.11964	1.26062e-11	3.07673e-10	15.9868			HUS1	-0.554945	4.27051	-8.99825	7.31698e-17	1.78582e-15	27.6888				VPS36
RB1	0.438872	5.99	5.55351	7.43772e-08	1.81273e-06	7.7046			TFIP11	-0.505874	5.26854	-7.11849	1.26929e-11	3.09354e-10	15.9801			ACIN1	-0.644809	6.26778	-8.99638	7.41069e-17	1.80615e-15	27.6763				EAPP
DUSP19	0.440051	2.73273	5.55153	7.51285e-08	1.82848e-06	7.69502			PPRC1	-0.58013	6.00068	-7.11666	1.2833e-11	3.12329e-10	15.9695			MED20	-0.642386	5.21806	-8.99604	7.42797e-17	1.80782e-15	27.674				ARMC1
GAB1	0.443306	4.0126	5.55074	7.54315e-08	1.83328e-06	7.69119			MAP3K13	-0.661434	4.3884	-7.11314	1.31059e-11	3.18524e-10	15.9491			CEP104	-0.684726	4.93476	-8.99562	7.4493e-17	1.81047e-15	27.6712				CEP290
GPR63	0.430326	2.11484	5.54875	7.61956e-08	1.84926e-06	7.68159			PMM2	-0.627672	3.96233	-7.11279	1.31334e-11	3.18747e-10	15.947			HERC2	-0.722826	4.5263	-8.99407	7.52845e-17	1.82715e-15	27.6608				FGFR1OP
BRAF	0.302736	4.23169	5.54788	7.65304e-08	1.85479e-06	7.67741			TMCO6	-0.524088	4.52669	-7.11029	1.33312e-11	3.23095e-10	15.9326			ZNF146	-0.800245	7.06478	-8.99361	7.5519e-17	1.83028e-15	27.6578				PTBP3
PHOSPHO2	0.417063	3.73011	5.54531	7.75341e-08	1.8765e-06	7.665			VGLL4	-0.802209	5.87548	-7.10759	1.35479e-11	3.27891e-10	15.9169			ATP13A3	-0.969997	5.7443	-8.9931	7.57797e-17	1.83404e-15	27.6544				CWC22
ZNF780B	0.381343	2.71259	5.54453	7.78421e-08	1.88133e-06	7.66123			TOB2	-0.615586	6.5645	-7.10459	1.37933e-11	3.33364e-10	15.8995			ZC3H14	-0.644863	4.23896	-8.99252	7.60807e-17	1.83876e-15	27.6505				SPRY3
HOOK3	0.413086	4.8141	5.54295	7.84669e-08	1.89379e-06	7.65361			KIAA0319L	-0.582062	5.69915	-7.10402	1.384e-11	3.34028e-10	15.8962			ZNF223	-0.600613	2.00245	-8.99135	7.66886e-17	1.85087e-15	27.6427				HBS1L
CENPQ	0.473561	3.96914	5.54215	7.87829e-08	1.89779e-06	7.64978			HINFP	-0.436622	4.18723	-7.10283	1.39385e-11	3.35938e-10	15.8893			SNRNP48	-0.678192	4.26267	-8.98783	7.85438e-17	1.89302e-15	27.6193				EML4
ARFGEF1	0.390852	5.77939	5.54198	7.88513e-08	1.89779e-06	7.64896			ABCF1	-0.485197	6.95228	-7.10076	1.41124e-11	3.39658e-10	15.8773			MIB1	-0.998126	5.02708	-8.9872	7.88804e-17	1.89849e-15	27.6151				INTS8
ZNF845	0.382842	3.34925	5.54156	7.90192e-08	1.8992e-06	7.64693			RSF1	-0.515426	4.90345	-7.09838	1.43142e-11	3.44036e-10	15.8636			TET3	-0.825289	3.98742	-8.97661	8.47668e-17	2.03734e-15	27.5445				ZNF383
RDH11	0.367996	6.20584	5.53999	7.96496e-08	1.9117e-06	7.63936			NCAPD2	-0.771202	6.10362	-7.09724	1.44119e-11	3.45906e-10	15.857			ANKFY1	-0.800335	4.94528	-8.97501	8.56912e-17	2.05671e-15	27.5338				SNX14
EPB41L5	0.396099	3.95959	5.53909	8.00139e-08	1.91605e-06	7.63502			BCKDHA	-0.518025	3.85125	-7.09447	1.4653e-11	3.51206e-10	15.8409			TULP4	-0.653782	4.28807	-8.97332	8.66835e-17	2.07765e-15	27.5225				RYBP
ZNF618	0.442455	4.01659	5.53899	8.00516e-08	1.91605e-06	7.63457			DOCK1	-0.673014	5.62732	-7.09367	1.47225e-11	3.52386e-10	15.8363			CAMSAP1	-0.712179	4.55422	-8.97303	8.68538e-17	2.07886e-15	27.5206				CDKN1B
WDR35	0.374922	4.09242	5.53785	8.05166e-08	1.92452e-06	7.62905			FBXO42	-0.45316	4.46928	-7.09199	1.48713e-11	3.55456e-10	15.8265			TBC1D22B	-0.604039	5.50092	-8.96949	8.89686e-17	2.12655e-15	27.497				NUDT3
C1D	0.329686	4.64948	5.53434	8.19595e-08	1.95632e-06	7.61213			ZNF207	-0.460084	5.90783	-7.09017	1.50336e-11	3.58842e-10	15.816			PRPF38A	-0.611169	5.62182	-8.96789	8.99415e-17	2.14618e-15	27.4864				RAD23B
KLHDC2	0.332253	5.85709	5.53343	8.23358e-08	1.9626e-06	7.60777			TTF1	-0.482559	4.82245	-7.08745	1.52794e-11	3.64208e-10	15.8003			MAP3K7	-0.723547	5.69762	-8.96773	9.00376e-17	2.14618e-15	27.4853				PHLPP2
UTP23	0.357284	4.5009	5.52799	8.46322e-08	2.01457e-06	7.58157			CASP8	-0.791397	4.52269	-7.08591	1.54211e-11	3.67081e-10	15.7913			DROSHA	-0.621893	5.44133	-8.96749	9.01836e-17	2.14672e-15	27.4837				ZRANB3
DCP2	0.355208	4.80953	5.52507	8.58887e-08	2.04168e-06	7.56754			DHDDS	-0.493642	5.2888	-7.08429	1.55709e-11	3.7014e-10	15.782			ZNF646	-0.625797	4.0817	-8.96346	9.26851e-17	2.20324e-15	27.4569				SENP1
TADA1	0.328168	4.67999	5.52464	8.60765e-08	2.04334e-06	7.56546			MOGS	-0.497402	6.91641	-7.08276	1.57137e-11	3.73023e-10	15.7731			TOX4	-0.661656	5.55073	-8.96293	9.30175e-17	2.20812e-15	27.4534				ZNF44
MBD5	0.312857	3.40955	5.52186	8.72926e-08	2.0679e-06	7.5521			RPL23AP64	-0.791749	2.27409	-7.0818	1.58037e-11	3.74647e-10	15.7676			DDX52	-0.625503	4.44893	-8.96253	9.32729e-17	2.21115e-15	27.4507				ZNF451
HSD17B4	0.332559	6.67025	5.52173	8.73492e-08	2.0679e-06	7.55148			DCAF7	-0.611251	6.14125	-7.07654	1.63075e-11	3.86062e-10	15.7371			SRSF4	-0.672589	7.30717	-8.96108	9.41951e-17	2.22997e-15	27.441				PIK3R4
MAP3K2	0.360059	5.33781	5.52127	8.75521e-08	2.06988e-06	7.54927			CIAPIN1	-0.464016	6.21858	-7.07614	1.63461e-11	3.8645e-10	15.7348			XPO5	-0.643092	4.84718	-8.95916	9.54275e-17	2.25607e-15	27.4283				GATC
ZNF800	0.306877	4.51118	5.51918	8.84813e-08	2.089e-06	7.53922			NRBP1	-0.524823	6.80289	-7.07471	1.64865e-11	3.89239e-10	15.7265			CCNJ	-0.774937	3.5188	-8.95542	9.78849e-17	2.31102e-15	27.4033				DDX6
EIF4E3	0.404921	4.41391	5.5178	8.90963e-08	2.10066e-06	7.53262			ZSCAN29	-0.53487	4.09953	-7.0733	1.66253e-11	3.91981e-10	15.7184			ZXDC	-0.605268	4.44544	-8.95317	9.93893e-17	2.34335e-15	27.3884				DNMT3A
TDRD7	0.38522	5.40564	5.5164	8.97302e-08	2.11143e-06	7.52587			NUP155	-0.579133	4.56293	-7.07267	1.66874e-11	3.92913e-10	15.7148			PIK3R4	-0.755645	5.30232	-8.9517	1.00384e-16	2.36358e-15	27.3786				RBL1
ZFAND4	0.297259	3.14074	5.51625	8.97964e-08	2.11143e-06	7.52517			PRDM4	-0.476462	5.59601	-7.07172	1.67822e-11	3.94609e-10	15.7093			QRICH1	-0.62839	6.1823	-8.94996	1.0158e-16	2.38851e-15	27.367				CAPRIN1
ZNF675	0.383065	2.7906	5.51532	9.02212e-08	2.11855e-06	7.52068			AP3D1	-0.521606	6.90399	-7.07064	1.68913e-11	3.96636e-10	15.703			CPEB2	-0.831741	4.14786	-8.9476	1.03217e-16	2.42371e-15	27.3513				PXK
MBIP	0.49306	5.45758	5.5134	9.10984e-08	2.13626e-06	7.51146			SMYD5	-0.474564	5.64601	-7.06991	1.69646e-11	3.97821e-10	15.6988			C2orf68	-0.591662	5.51574	-8.94378	1.05929e-16	2.48405e-15	27.3259				ANGEL2
SRM	-0.386692	7.16607	-5.5119	9.17875e-08	2.14951e-06	7.50429			TBRG4	-0.582181	5.91719	-7.06902	1.70544e-11	3.99386e-10	15.6937			GOPC	-0.811751	5.26104	-8.9431	1.06417e-16	2.49211e-15	27.3214				ZNF561
ZNF28	0.448803	4.39395	5.51083	9.22856e-08	2.15826e-06	7.49913			C1orf52	-0.458846	4.84094	-7.06871	1.70863e-11	3.99594e-10	15.6919			LARP1	-0.686352	7.30922	-8.94235	1.06962e-16	2.50149e-15	27.3164				FBXO5
OXR1	0.489557	4.97745	5.50953	9.28931e-08	2.16955e-06	7.49289			ZFR	-0.516226	5.68928	-7.06581	1.73838e-11	4.06005e-10	15.6752			STAM2	-0.749183	5.07246	-8.94097	1.07963e-16	2.5215e-15	27.3072				HS2ST1
ETV1	0.641947	4.5955	5.5088	9.32331e-08	2.17182e-06	7.48941			NAA25	-0.497769	4.3064	-7.05952	1.80476e-11	4.20941e-10	15.6388			DPP8	-0.73369	4.83486	-8.93965	1.08934e-16	2.54077e-15	27.2985				PLRG1
USP25	0.423422	4.36995	5.50879	9.32408e-08	2.17182e-06	7.48933			EDEM2	-0.415617	6.96559	-7.05746	1.82704e-11	4.25565e-10	15.6269			MAML3	-0.866377	4.06139	-8.93586	1.11767e-16	2.60335e-15	27.2733				SLC38A9
ID2	0.426289	7.34326	5.50384	9.55947e-08	2.22367e-06	7.46559			ATF7IP	-0.576332	5.27271	-7.05717	1.83013e-11	4.25714e-10	15.6253			RBM27	-0.712392	4.63058	-8.93086	1.15622e-16	2.68953e-15	27.24				ABI2
RRP1	-0.345914	5.20774	-5.5024	9.62891e-08	2.23682e-06	7.4587			HEATR1	-0.624847	4.40936	-7.05658	1.83666e-11	4.26661e-10	15.6218			SP4	-1.01735	3.11409	-8.92865	1.17368e-16	2.72649e-15	27.2253				FRYL
PJA2	0.485795	6.79115	5.50124	9.68511e-08	2.24687e-06	7.45316			PUS7	-0.590105	4.67689	-7.05511	1.85277e-11	4.2957e-10	15.6134			ANKRD13A	-0.733074	5.44267	-8.92675	1.18892e-16	2.7582e-15	27.2127				SBF2
TTC21B	0.342081	3.44063	5.49958	9.76636e-08	2.26269e-06	7.44521			S100PBP	-0.506928	4.24447	-7.05498	1.85413e-11	4.2957e-10	15.6127			DFFA	-0.689299	5.02027	-8.92204	1.22746e-16	2.8438e-15	27.1814				USP33
NIPSNAP3A	0.381105	5.57729	5.49798	9.84549e-08	2.27798e-06	7.43752			HMGXB3	-0.556066	5.9132	-7.05464	1.85793e-11	4.29876e-10	15.6107			ZNF384	-0.81699	5.01856	-8.92062	1.23928e-16	2.86736e-15	27.172				RBM7
NBN	0.420682	5.66694	5.4952	9.98423e-08	2.30701e-06	7.4242			SMURF1	-0.787629	5.94704	-7.05276	1.87888e-11	4.34143e-10	15.5998			IWS1	-0.645984	6.23922	-8.91825	1.25932e-16	2.90984e-15	27.1563				VEZT
KIF21A	0.514539	4.37574	5.49466	1.00113e-07	2.31018e-06	7.42162			DMWD	-0.628429	5.03691	-7.05069	1.90217e-11	4.3894e-10	15.5879			POLK	-0.795624	4.04879	-8.91632	1.27589e-16	2.94422e-15	27.1434				GGNBP2
UBR5	0.393145	5.80305	5.49328	1.00807e-07	2.32312e-06	7.41504			CREBZF	-0.583617	5.88888	-7.0437	1.9828e-11	4.56939e-10	15.5476			RSPH3	-0.697616	4.22669	-8.91249	1.30947e-16	3.0177e-15	27.118				TTC3
ALDH6A1	0.381864	4.35201	5.49139	1.01772e-07	2.34223e-06	7.40598			NXF1	-0.509148	6.755	-7.04014	2.02526e-11	4.66105e-10	15.5271			UBE3C	-0.788054	6.10181	-8.91143	1.31887e-16	3.03528e-15	27.1109				TDG
ZNF396	0.414845	1.75961	5.49091	1.02019e-07	2.34482e-06	7.40367			FUS	-0.507425	7.07941	-7.03675	2.0665e-11	4.74904e-10	15.5075			TTC37	-0.883867	5.34749	-8.91124	1.3206e-16	3.03528e-15	27.1097				MTRR
LARP4	0.373719	4.90484	5.49	1.02487e-07	2.3518e-06	7.39931			TAF1C	-0.672767	5.32732	-7.03655	2.06897e-11	4.74904e-10	15.5064			RREB1	-0.634401	4.3744	-8.91041	1.32804e-16	3.04835e-15	27.1042				IMPAD1
SRSF8	0.286111	5.81418	5.48979	1.02594e-07	2.3518e-06	7.39832			PSME4	-0.543076	5.89317	-7.03529	2.08448e-11	4.77834e-10	15.4991			THUMPD1	-0.701518	5.8435	-8.91005	1.33127e-16	3.05173e-15	27.1018				MALT1
TMED5	0.401141	5.24169	5.48875	1.03133e-07	2.36104e-06	7.39333			WDR74	-0.516533	5.4619	-7.03399	2.10059e-11	4.80891e-10	15.4917			PRPF40A	-0.745399	5.94229	-8.90432	1.3839e-16	3.16818e-15	27.0638				RNF13
PLCB1	0.469428	2.8907	5.48785	1.03601e-07	2.36864e-06	7.38902			RBL2	-0.68405	5.99167	-7.02723	2.18662e-11	4.99927e-10	15.4527			CASC3	-0.591981	6.02854	-8.9028	1.39817e-16	3.19663e-15	27.0537				ACVR1B
RAPGEF6	0.264855	2.8696	5.48714	1.03969e-07	2.37392e-06	7.38564			TAB1	-0.430596	4.84154	-7.02674	2.19297e-11	5.00719e-10	15.4499			PAPOLG	-0.680492	3.83619	-8.902	1.40575e-16	3.20974e-15	27.0484				UBA3
SMAP1	0.297373	4.67471	5.48599	1.04571e-07	2.38406e-06	7.38015			ERICH1	-0.564875	3.79973	-7.02606	2.20196e-11	5.02111e-10	15.446			VEZT	-0.863027	5.54736	-8.90072	1.41806e-16	3.23358e-15	27.0398				ZMYM1
AP3B1	0.325092	5.6843	5.48568	1.04734e-07	2.38406e-06	7.37867			EIF2S3	-0.526449	7.89575	-7.02565	2.20721e-11	5.02648e-10	15.4437			SAP130	-0.606648	5.43581	-8.89883	1.43624e-16	3.27074e-15	27.0273				BCL9
NUFIP2	0.337011	6.1652	5.48551	1.04826e-07	2.38406e-06	7.37783			NCAPG2	-0.723061	3.69737	-7.02235	2.25089e-11	5.11923e-10	15.4247			KDM3A	-0.831771	5.42649	-8.89398	1.48415e-16	3.37177e-15	26.9952				OCIAD1
RABL3	0.324581	4.93021	5.48367	1.05796e-07	2.40298e-06	7.36906			ZNF143	-0.474757	4.50436	-7.02099	2.26917e-11	5.15405e-10	15.4168			CDYL	-0.744964	4.95983	-8.89395	1.48449e-16	3.37177e-15	26.9949				ZDHHC20
YTHDC2	0.351032	4.31508	5.48131	1.07057e-07	2.42309e-06	7.35778			SF3B2	-0.428358	7.36209	-7.02073	2.27268e-11	5.15528e-10	15.4153			NDUFS1	-0.688769	4.73748	-8.89144	1.50989e-16	3.42498e-15	26.9783				USP46
RASSF9	0.585336	2.9483	5.48124	1.07095e-07	2.42309e-06	7.35745			CCDC18	-0.574874	2.48558	-7.01776	2.31313e-11	5.24017e-10	15.3982			ZBTB41	-0.837322	4.27845	-8.89101	1.51432e-16	3.42978e-15	26.9754				ALAD
ADNP2	0.323431	4.91623	5.48123	1.071e-07	2.42309e-06	7.3574			TYK2	-0.571897	6.22762	-7.01705	2.32276e-11	5.25514e-10	15.3942			LCOR	-0.867067	4.8497	-8.89085	1.51596e-16	3.42978e-15	26.9744				AEBP2
PURA	0.378777	4.7219	5.47773	1.08999e-07	2.46284e-06	7.34067			FAM111A	-0.662774	5.88593	-7.01626	2.33367e-11	5.27294e-10	15.3897			NEK9	-0.73449	5.20673	-8.88931	1.53178e-16	3.46106e-15	26.9642				TUBE1
FAM171B	0.59147	3.2935	5.47624	1.09817e-07	2.4781e-06	7.33355			GTF2I	-0.766746	4.18981	-7.01365	2.37016e-11	5.34842e-10	15.3746			C5orf51	-0.748556	5.66894	-8.88896	1.53538e-16	3.46469e-15	26.9619				HAUS3
MBP	0.435817	4.21634	5.47504	1.10482e-07	2.48846e-06	7.32781			HTT	-0.45569	4.54329	-7.01332	2.37476e-11	5.35185e-10	15.3727			RMI1	-0.844501	4.34355	-8.88649	1.56126e-16	3.51852e-15	26.9455				ANKRD13C
SCYL2	0.400002	5.46886	5.47489	1.10563e-07	2.48846e-06	7.32711			NFS1	-0.432072	4.48153	-7.01025	2.41846e-11	5.44325e-10	15.3551			MSI2	-0.822632	4.18038	-8.8789	1.64351e-16	3.69907e-15	26.8952				WDR26
AGL	0.387933	4.18949	5.4741	1.11003e-07	2.49512e-06	7.32333			ZFPL1	-0.449169	4.27961	-7.00998	2.4223e-11	5.44484e-10	15.3535			TRIO	-0.976874	4.98404	-8.87808	1.65258e-16	3.71466e-15	26.8898				ALG13
PBX1	0.462425	4.71405	5.47343	1.11376e-07	2.50026e-06	7.32014			TRIM14	-0.732378	4.93868	-7.00948	2.4295e-11	5.44822e-10	15.3506			SCAF8	-0.745374	5.95361	-8.87367	1.7026e-16	3.82215e-15	26.8605				AZIN1
ZNF792	0.32535	3.51319	5.47009	1.13257e-07	2.53635e-06	7.30419			THOC5	-0.459143	4.74703	-7.00944	2.43008e-11	5.44822e-10	15.3504			KTN1	-0.793848	6.01647	-8.87155	1.72711e-16	3.87216e-15	26.8465				FGD4
NSF	0.316159	5.57149	5.46995	1.13338e-07	2.53635e-06	7.30352			CNOT10	-0.416562	5.26267	-7.00905	2.43559e-11	5.4504e-10	15.3482			AKAP8	-0.520874	5.77726	-8.86988	1.74675e-16	3.91115e-15	26.8354				TRPM7
MEX3C	0.467922	4.61128	5.4698	1.13422e-07	2.53635e-06	7.30281			URB1	-0.559001	4.12998	-7.00882	2.43903e-11	5.4504e-10	15.3468			MICAL3	-0.728988	3.09946	-8.86718	1.77883e-16	3.97785e-15	26.8176				ZNF155
NCOR1	0.394249	5.28009	5.46807	1.14409e-07	2.55513e-06	7.29457			MRPS5	-0.423926	5.59076	-7.00841	2.44494e-11	5.4504e-10	15.3445			PRKAR2A	-0.76949	4.45981	-8.86314	1.82813e-16	4.08282e-15	26.7908				ZNF720
CAND1	0.358432	5.95721	5.46767	1.14641e-07	2.55703e-06	7.29263			PRICKLE3	-0.618323	4.09841	-7.00818	2.44826e-11	5.4504e-10	15.3432			SRCAP	-0.621842	5.43437	-8.86178	1.84501e-16	4.11522e-15	26.7818				SLC11A2
SUCLA2	0.38346	6.1688	5.46507	1.16144e-07	2.58723e-06	7.28023			ARFGAP2	-0.395119	6.01433	-7.00807	2.44982e-11	5.4504e-10	15.3426			RUFY2	-0.608779	3.72537	-8.8604	1.86217e-16	4.14817e-15	26.7727				TASP1
LYRM2	0.333839	4.25287	5.46466	1.16382e-07	2.58921e-06	7.27829			CXorf38	-0.566641	4.92423	-7.00807	2.4499e-11	5.4504e-10	15.3425			WDFY3	-0.817642	4.54337	-8.85855	1.88567e-16	4.19513e-15	26.7604				GTF3C4
DENND4A	0.346859	4.26279	5.46402	1.16755e-07	2.59417e-06	7.27524			NUP205	-0.583178	5.54749	-7.00687	2.46733e-11	5.48215e-10	15.3357			ZNF136	-0.690025	3.8797	-8.8568	1.9081e-16	4.23959e-15	26.7488				MAPK1
BCOR	0.402637	5.086	5.46297	1.17372e-07	2.60456e-06	7.27022			ZC3H4	-0.461916	5.6324	-7.00422	2.50634e-11	5.5617e-10	15.3205			UBA2	-0.6807	6.82331	-8.85429	1.94069e-16	4.3065e-15	26.7322				DYRK1A
ARHGAP44	0.564247	3.76883	5.46029	1.18957e-07	2.63634e-06	7.25746			UHRF2	-0.55213	5.06169	-7.00317	2.52194e-11	5.58564e-10	15.3144			DLG1	-0.719099	5.29529	-8.85158	1.97649e-16	4.37878e-15	26.7142				GTF3C3
HMGN5	0.469403	4.18328	5.45892	1.19775e-07	2.65109e-06	7.25094			RAD23A	-0.494586	7.64095	-7.00307	2.52356e-11	5.58564e-10	15.3138			DCP2	-0.741018	4.80953	-8.85144	1.97831e-16	4.37878e-15	26.7133				TAB2
SPEF2	0.436415	2.3277	5.45852	1.20018e-07	2.65308e-06	7.24901			ZNF749	-0.509679	3.10961	-7.00232	2.5347e-11	5.60314e-10	15.3096			UBR1	-0.782234	4.59201	-8.85081	1.98672e-16	4.3918e-15	26.7092				BICD1
STRN	0.444012	4.44226	5.45711	1.20864e-07	2.6684e-06	7.24232			SCYL1	-0.432776	6.65228	-7.00168	2.54431e-11	5.61723e-10	15.3059			CPEB4	-1.01332	4.52158	-8.85026	1.99413e-16	4.40256e-15	26.7055				LGALS8
FAM8A1	0.427258	5.94957	5.45671	1.21106e-07	2.67033e-06	7.24042			WSB1	-0.752103	6.19604	-7.0013	2.5501e-11	5.62287e-10	15.3037			TSC1	-0.649468	4.57584	-8.84864	2.0161e-16	4.44541e-15	26.6948				MTDH
ZNF593	-0.423581	4.57139	-5.45014	1.25154e-07	2.75608e-06	7.20913			PTPRF	-0.85114	7.30161	-7.00012	2.56802e-11	5.65518e-10	15.2969			PATL1	-0.907959	5.70288	-8.84635	2.0475e-16	4.50891e-15	26.6796				SETX
ATP10D	0.451121	4.16645	5.44947	1.25574e-07	2.76184e-06	7.20594			GCC1	-0.502	5.43254	-6.99912	2.58327e-11	5.68114e-10	15.2912			NCOR1	-0.830485	5.28009	-8.84555	2.0585e-16	4.5274e-15	26.6744				DPP8
DOK6	0.466475	2.36695	5.44888	1.25944e-07	2.76647e-06	7.20314			MAPK14	-0.472154	5.6688	-6.99892	2.58635e-11	5.68114e-10	15.29			RCHY1	-0.594689	4.39657	-8.84498	2.0665e-16	4.53923e-15	26.6706				ACVR2B
WDR20	0.274565	4.54044	5.44779	1.26632e-07	2.77806e-06	7.19796			ZNF507	-0.436374	3.73031	-6.9948	2.65008e-11	5.80761e-10	15.2664			PRKAA1	-0.938938	6.32721	-8.84282	2.09674e-16	4.59984e-15	26.6563				HTATSF1
CDKN2AIP	0.441306	5.5254	5.44504	1.28388e-07	2.81302e-06	7.18486			ACAD9	-0.472654	5.86415	-6.99477	2.65062e-11	5.80761e-10	15.2662			ASXL1	-0.595693	5.78017	-8.84227	2.10454e-16	4.61113e-15	26.6527				ARID1A
SUGT1P3	0.334569	2.10492	5.43992	1.3171e-07	2.88217e-06	7.16055			CEPT1	-0.56111	4.55995	-6.99098	2.71077e-11	5.93189e-10	15.2445			PRPF39	-0.754603	4.81839	-8.83512	2.20851e-16	4.83281e-15	26.6054				CDC14B
JMJD1C	0.430068	5.67332	5.43326	1.36164e-07	2.97588e-06	7.1289			TSSK4	-0.564504	2.18248	-6.98991	2.72799e-11	5.96208e-10	15.2383			PIK3CA	-0.911278	4.10579	-8.8349	2.21175e-16	4.83383e-15	26.604				ABI1
MINPP1	0.42354	5.40345	5.4329	1.36405e-07	2.97741e-06	7.12722			CEP89	-0.501371	4.34361	-6.98767	2.7644e-11	6.03404e-10	15.2255			SIKE1	-0.779323	4.63355	-8.83369	2.22997e-16	4.86752e-15	26.5959				CANX
GPR180	0.374733	4.15392	5.4325	1.36679e-07	2.97964e-06	7.12531			SLC5A6	-0.609989	5.38595	-6.987	2.77537e-11	6.05037e-10	15.2216			TTC5	-0.678522	3.54481	-8.8335	2.23278e-16	4.86752e-15	26.5947				WDR36
PEX3	0.383001	4.63241	5.43003	1.38372e-07	3.01172e-06	7.1136			BCL2L11	-0.622183	4.65128	-6.98668	2.78063e-11	6.05423e-10	15.2198			SMARCD1	-0.60738	6.01888	-8.83301	2.24015e-16	4.87747e-15	26.5915				ROCK2
MMAA	0.297582	3.74169	5.42985	1.38498e-07	3.01172e-06	7.11273			CSNK1G2	-0.569955	6.07309	-6.98474	2.81261e-11	6.11347e-10	15.2087			FANCM	-0.563177	2.21808	-8.83187	2.2575e-16	4.90907e-15	26.5839				WASL
PKN2	0.419408	5.58733	5.42915	1.38984e-07	3.0185e-06	7.1094			ZNF264	-0.586032	4.48996	-6.98461	2.81488e-11	6.11347e-10	15.2079			CDC40	-0.784609	4.40135	-8.83152	2.26279e-16	4.91443e-15	26.5816				PPIL4
ALMS1	0.285498	3.45485	5.42803	1.39764e-07	3.02865e-06	7.10407			SNX27	-0.560041	5.46172	-6.9841	2.82336e-11	6.12422e-10	15.205			RNF20	-0.652015	5.94525	-8.82765	2.3226e-16	5.03801e-15	26.556				GOLPH3
B4GALT2	-0.342529	6.13166	-5.42798	1.398e-07	3.02865e-06	7.10383			BTBD7	-0.562658	4.60072	-6.97805	2.92614e-11	6.33925e-10	15.1704			SMG7	-0.65748	6.28645	-8.82702	2.33247e-16	5.05311e-15	26.5519				LSM14A
SREK1	0.333319	5.26677	5.42732	1.4026e-07	3.03367e-06	7.1007			BRD3	-0.590508	5.10438	-6.9771	2.94267e-11	6.36711e-10	15.1649			CCNE2	-1.0063	2.46116	-8.82566	2.35391e-16	5.0932e-15	26.5429				PCF11
MFAP3	0.548888	4.37868	5.42714	1.40381e-07	3.03367e-06	7.09988			BAG6	-0.478243	7.91582	-6.97032	3.06298e-11	6.61355e-10	15.1261			CAPN7	-0.729307	4.70496	-8.82522	2.36088e-16	5.10191e-15	26.54				LARP1B
TOPORS	0.378196	5.12345	5.42664	1.40734e-07	3.0375e-06	7.0975			MAP3K11	-0.560646	5.65999	-6.97025	3.06419e-11	6.61355e-10	15.1257			ATXN7	-0.790902	4.54294	-8.81965	2.45116e-16	5.28476e-15	26.5032				TRIM13
NUCKS1	0.335438	7.66907	5.42254	1.43638e-07	3.09633e-06	7.07807			TTC9C	-0.504748	5.49271	-6.96979	3.07258e-11	6.61625e-10	15.123			ZDHHC17	-0.853083	4.5295	-8.81959	2.45224e-16	5.28476e-15	26.5028				ZRANB2
SEC62	0.341228	6.65942	5.42205	1.43988e-07	3.10004e-06	7.07574			ZNF707	-0.538392	3.62614	-6.96976	3.07307e-11	6.61625e-10	15.1229			SENP2	-0.684267	4.44914	-8.81944	2.45463e-16	5.28476e-15	26.5018				GLS
ZNF235	0.288587	2.69793	5.42154	1.44354e-07	3.10405e-06	7.07333			WBP11	-0.577372	6.35659	-6.96927	3.08194e-11	6.62712e-10	15.1201			DENR	-0.607987	6.67886	-8.81879	2.4654e-16	5.30137e-15	26.4975				DHX40
OSBPL11	0.390821	4.40589	5.42126	1.4456e-07	3.10463e-06	7.07198			RBM6	-0.5948	5.23837	-6.96853	3.09551e-11	6.64806e-10	15.1158			MAP4K3	-0.81883	4.99853	-8.81434	2.54055e-16	5.45621e-15	26.4681				CDK17
ZNF699	0.383431	2.58442	5.42084	1.44864e-07	3.10732e-06	7.06998			ELK4	-0.640327	4.61071	-6.96556	3.15024e-11	6.75233e-10	15.0988			GIT2	-0.726784	4.11735	-8.81383	2.54914e-16	5.46788e-15	26.4648				ZNF318
ACTR6	0.359854	4.85032	5.42008	1.45411e-07	3.11521e-06	7.06639			DOT1L	-0.56537	4.10886	-6.96547	3.15184e-11	6.75233e-10	15.0983			ZC3H7B	-0.727833	5.28031	-8.8115	2.5896e-16	5.54782e-15	26.4493				ANKRD49
ETAA1	0.316545	4.90487	5.4164	1.48096e-07	3.16881e-06	7.04899			OTUD3	-0.565668	3.90421	-6.96398	3.17977e-11	6.80376e-10	15.0898			EWSR1	-0.559079	6.64471	-8.80882	2.63672e-16	5.64181e-15	26.4317				KIF13A
MRPL50	0.33453	5.84493	5.41458	1.49445e-07	3.19375e-06	7.04036			MUS81	-0.474626	5.68867	-6.96258	3.20611e-11	6.85169e-10	15.0818			RNF38	-0.821967	4.99741	-8.80828	2.64634e-16	5.65541e-15	26.4281				UBA6
WBP4	0.310517	5.0997	5.41281	1.50765e-07	3.21799e-06	7.03199			PPP2R5D	-0.463517	6.44054	-6.9617	3.2228e-11	6.87888e-10	15.0768			AMPD3	-0.840493	4.07928	-8.80569	2.69278e-16	5.74757e-15	26.411				TPR
KLHDC1	0.505579	3.48745	5.41123	1.51956e-07	3.23942e-06	7.02451			ZNF316	-0.568213	5.31833	-6.96134	3.22965e-11	6.88503e-10	15.0747			ZNF250	-0.595474	3.60842	-8.80293	2.74338e-16	5.84838e-15	26.3928				HNRNPH3
SCARB2	0.35155	8.06348	5.41054	1.52482e-07	3.24665e-06	7.02122			SBNO1	-0.511691	4.52511	-6.95771	3.29955e-11	7.02542e-10	15.054			ESCO1	-0.834671	5.35977	-8.80061	2.78655e-16	5.93313e-15	26.3775				MMGT1
MATR3	0.215827	3.42734	5.41017	1.52759e-07	3.24856e-06	7.0195			INCENP	-0.647692	3.57879	-6.9574	3.30562e-11	7.02971e-10	15.0522			CGGBP1	-0.719734	6.53992	-8.80012	2.79564e-16	5.94519e-15	26.3743				ESCO1
CNTLN	0.35438	2.57261	5.40952	1.53253e-07	3.25508e-06	7.01642			SHKBP1	-0.67203	6.54917	-6.95575	3.33789e-11	7.08964e-10	15.0428			HEATR5A	-0.764011	4.00353	-8.79922	2.81267e-16	5.97409e-15	26.3683				SLC25A24
TMED8	0.47531	4.20916	5.40729	1.54962e-07	3.28736e-06	7.00587			PITPNB	-0.502732	6.34357	-6.95259	3.40067e-11	7.21417e-10	15.0247			INTS8	-0.641472	5.25674	-8.79799	2.83606e-16	6.0164e-15	26.3602				DNAJC24
NFAT5	0.484483	4.30548	5.40485	1.56858e-07	3.32351e-06	6.99431			RPL7L1	-0.463944	6.16659	-6.95195	3.4137e-11	7.23296e-10	15.021			SUPT6H	-0.586427	6.09074	-8.79503	2.89313e-16	6.12998e-15	26.3407				DDX3X
BBIP1	0.275429	4.17587	5.40106	1.59841e-07	3.38259e-06	6.97639			FBXL12	-0.476939	4.95322	-6.95121	3.42862e-11	7.25572e-10	15.0168			DCAF16	-0.753105	5.51747	-8.7944	2.9053e-16	6.14825e-15	26.3366				DGKH
SCRN3	0.408683	4.39795	5.40077	1.60069e-07	3.38328e-06	6.97503			YTHDF1	-0.451339	6.84854	-6.94972	3.45873e-11	7.31052e-10	15.0083			IRAK4	-0.631146	4.81417	-8.79205	2.95172e-16	6.23888e-15	26.321				ZNF333
MRPL12	-0.538699	6.17112	-5.40025	1.60483e-07	3.38791e-06	6.97257			CENPJ	-0.57804	3.75216	-6.94905	3.47239e-11	7.32396e-10	15.0045			IPO9	-0.599372	4.95438	-8.79017	2.98924e-16	6.30691e-15	26.3086				RPAP2
DBT	0.302102	3.5175	5.39847	1.61905e-07	3.41378e-06	6.96418			SOS2	-0.614038	4.65334	-6.949	3.47353e-11	7.32396e-10	15.0042			KRIT1	-0.768054	4.4929	-8.79007	2.99118e-16	6.30691e-15	26.308				DDX46
TUBGCP3	0.287532	4.44715	5.39822	1.62109e-07	3.41392e-06	6.96299			RBM4	-0.453501	4.62745	-6.94833	3.48731e-11	7.3441e-10	15.0003			LIG3	-0.566418	3.73516	-8.78699	3.05375e-16	6.43103e-15	26.2877				KRAS
ZDBF2	0.500209	2.52965	5.39689	1.63182e-07	3.43236e-06	6.95671			TERF2	-0.398459	5.39972	-6.94793	3.49552e-11	7.35246e-10	14.998			NAA16	-0.683912	4.07076	-8.78556	3.08332e-16	6.48543e-15	26.2783				PHF14
EDEM3	0.544816	5.99938	5.39565	1.64188e-07	3.44606e-06	6.95087			TDP1	-0.494244	3.96825	-6.94618	3.53166e-11	7.41947e-10	14.9881			MATR3	-0.456361	3.42734	-8.78502	3.09451e-16	6.5011e-15	26.2747				COPB1
FNBP1L	0.415043	6.39072	5.3956	1.6423e-07	3.44606e-06	6.95062			DFFB	-0.449527	3.84494	-6.94454	3.56594e-11	7.48244e-10	14.9787			GLYR1	-0.704957	6.34343	-8.78447	3.10602e-16	6.51738e-15	26.2711				TNRC6B
LIMCH1	0.623228	4.79461	5.39516	1.64585e-07	3.44934e-06	6.94857			CBL	-0.658405	4.93168	-6.94427	3.57174e-11	7.48556e-10	14.9771			ZNF280D	-0.5686	3.80507	-8.78296	3.13771e-16	6.57593e-15	26.2611				TRIM24
REL	0.411653	3.24549	5.39323	1.66176e-07	3.47846e-06	6.93942			EBLN2	-0.589591	2.31006	-6.94389	3.57968e-11	7.49314e-10	14.975			NUMA1	-0.839931	6.51398	-8.78117	3.17559e-16	6.64729e-15	26.2493				ZNF407
KAT6B	0.405531	4.29107	5.39183	1.67332e-07	3.49845e-06	6.93283			ABCB7	-0.438911	5.5311	-6.94109	3.6392e-11	7.60855e-10	14.959			DNAJC9	-0.62811	4.07657	-8.77946	3.2123e-16	6.71602e-15	26.2381				APPL2
ERLEC1	0.318615	7.68929	5.38856	1.70068e-07	3.55136e-06	6.9174			TAF15	-0.570324	6.81071	-6.94005	3.66169e-11	7.64637e-10	14.953			RNF44	-0.813271	6.31393	-8.77705	3.26496e-16	6.8179e-15	26.2221				ZNF680
SON	0.353375	6.83145	5.38731	1.71123e-07	3.5691e-06	6.91152			TXNRD1	-0.685503	6.09109	-6.93898	3.68482e-11	7.68542e-10	14.9469			PHIP	-0.799097	5.25872	-8.77625	3.28241e-16	6.84331e-15	26.2169				RUFY2
PTER	0.503182	4.68576	5.3843	1.73698e-07	3.61494e-06	6.89731			UBE2Q2P1	-0.7444	2.76846	-6.93876	3.68949e-11	7.68592e-10	14.9457			FAM122B	-0.733819	5.60213	-8.77613	3.28501e-16	6.84331e-15	26.2161				KIAA1143
ARHGEF3	0.430657	4.95289	5.38425	1.73737e-07	3.61494e-06	6.8971			SUPV3L1	-0.403127	5.44211	-6.93651	3.7388e-11	7.7793e-10	14.9328			DHTKD1	-0.685645	5.22436	-8.77546	3.30003e-16	6.86636e-15	26.2117				SPTY2D1
ZNF585A	0.30348	3.18957	5.3816	1.7604e-07	3.65847e-06	6.88458			SUDS3	-0.483781	6.17131	-6.92898	3.90818e-11	8.12199e-10	14.8899			DCAF17	-0.663297	4.32445	-8.77158	3.38703e-16	7.03742e-15	26.1861				PDP1
AKAP11	0.427611	5.29007	5.37968	1.77721e-07	3.68699e-06	6.87554			NDE1	-0.802392	4.41676	-6.92653	3.96504e-11	8.23031e-10	14.8759			SLC25A36	-0.779564	5.71017	-8.77144	3.39036e-16	7.03742e-15	26.1852				ZFP62
KCTD12	0.661555	7.10694	5.37955	1.77837e-07	3.68699e-06	6.87492			ATXN7L3	-0.483701	6.4227	-6.92594	3.97868e-11	8.24875e-10	14.8726			HAUS2	-0.703298	4.51218	-8.77111	3.39782e-16	7.04449e-15	26.183				DCP1A
TTLL7	0.592915	2.83824	5.37911	1.78222e-07	3.69056e-06	6.87286			PAXIP1	-0.438898	3.89913	-6.92514	3.99758e-11	8.27804e-10	14.868			RFC1	-0.658495	5.42751	-8.76827	3.46335e-16	7.17178e-15	26.1643				KRIT1
NT5DC1	0.332289	4.92634	5.37801	1.792e-07	3.70638e-06	6.86766			RNF114	-0.424267	6.78404	-6.92374	4.03055e-11	8.33637e-10	14.86			OXR1	-1.01444	4.97745	-8.7673	3.48579e-16	7.20963e-15	26.158				METTL4
NLK	0.293415	4.8947	5.37544	1.81492e-07	3.74163e-06	6.85557			KIAA0355	-0.643719	5.00436	-6.92332	4.04053e-11	8.34706e-10	14.8576			CERS6	-1.08223	5.12841	-8.76619	3.51199e-16	7.25519e-15	26.1506				TIRAP
BTAF1	0.415487	5.30761	5.37526	1.81656e-07	3.74163e-06	6.85472			FANCA	-0.696968	2.70065	-6.91595	4.21953e-11	8.70648e-10	14.8156			YTHDF1	-0.597494	6.84854	-8.76294	3.58955e-16	7.40659e-15	26.1292				MTF2
ZNF701	0.419261	2.88379	5.37519	1.81714e-07	3.74163e-06	6.85441			CREBBP	-0.516825	5.35412	-6.91466	4.25145e-11	8.76193e-10	14.8083			CEP44	-0.725134	3.30011	-8.7622	3.60745e-16	7.43468e-15	26.1243				NCOA4
FZD6	0.551509	5.98155	5.3749	1.81976e-07	3.74163e-06	6.85304			MGA	-0.575865	4.28172	-6.91355	4.2793e-11	8.80886e-10	14.802			RNPC3	-0.766777	3.63177	-8.76039	3.65136e-16	7.51626e-15	26.1125				TTC26
CHUK	0.348485	4.71035	5.37489	1.81982e-07	3.74163e-06	6.85301			BCL2L13	-0.449464	5.02116	-6.91149	4.33155e-11	8.90586e-10	14.7902			ZNF461	-0.783707	3.0594	-8.75831	3.7029e-16	7.61331e-15	26.0987				RFC1
STRBP	0.348204	4.50304	5.37405	1.82743e-07	3.75282e-06	6.84904			CDH24	-0.594905	3.7715	-6.91052	4.35633e-11	8.94235e-10	14.7847			DHX36	-0.738733	5.04382	-8.75534	3.77746e-16	7.75744e-15	26.0792				JRKL
EGLN1	0.324126	5.37137	5.37371	1.83049e-07	3.75467e-06	6.84745			SLC4A1AP	-0.433708	5.45084	-6.91039	4.35961e-11	8.94235e-10	14.784			LANCL1	-0.747119	5.65518	-8.75452	3.79825e-16	7.79091e-15	26.0738				IRF2BP2
NBEA	0.722837	3.76397	5.37255	1.84107e-07	3.77191e-06	6.84197			APEX2	-0.44725	5.87167	-6.90844	4.4097e-11	9.03443e-10	14.7729			ZNF845	-0.787456	3.34925	-8.75324	3.83111e-16	7.84903e-15	26.0654				PHF8
ATF6	0.317256	5.61756	5.37081	1.85702e-07	3.80009e-06	6.83377			AGPAT3	-0.511204	5.07719	-6.89742	4.70463e-11	9.62729e-10	14.7102			THAP9	-0.687706	2.73973	-8.75263	3.84677e-16	7.86459e-15	26.0614				TYW3
ZBTB1	0.420598	5.28626	5.36891	1.87451e-07	3.83138e-06	6.82486			PEX14	-0.483333	5.20523	-6.8953	4.76339e-11	9.73605e-10	14.6982			SLC30A6	-0.720581	5.09872	-8.75246	3.85116e-16	7.86459e-15	26.0602				ZC3H7A
PPIG	0.313323	5.81081	5.36788	1.88409e-07	3.84429e-06	6.82001			KDM5B	-0.598993	5.26347	-6.8946	4.78311e-11	9.76485e-10	14.6942			ZNF431	-0.669449	3.02474	-8.75241	3.8523e-16	7.86459e-15	26.06				PHF10
C17orf75	0.363669	4.32534	5.36775	1.88526e-07	3.84429e-06	6.81942			NOP14	-0.468165	5.77935	-6.89305	4.82673e-11	9.84234e-10	14.6854			RAD54L2	-0.726981	4.01677	-8.75	3.91515e-16	7.97833e-15	26.0441				SLC30A1
ZNF765	0.247812	3.04852	5.36679	1.89431e-07	3.85821e-06	6.81487			KHNYN	-0.572799	5.85785	-6.89165	4.86652e-11	9.91182e-10	14.6774			EML4	-0.794431	5.99811	-8.74992	3.91721e-16	7.97833e-15	26.0436				PLEKHA5
OSBP	0.275914	6.64121	5.36623	1.89953e-07	3.86431e-06	6.81225			WEE1	-0.788573	4.86586	-6.88769	4.9809e-11	1.01329e-09	14.6549			TM2D1	-0.679401	4.82897	-8.74929	3.93391e-16	8.00295e-15	26.0394				ZBTB25
FEM1B	0.413769	5.23465	5.36536	1.90768e-07	3.87634e-06	6.80818			OGDH	-0.570009	6.5457	-6.88605	5.02884e-11	1.02117e-09	14.6456			AP3M1	-0.600384	5.55674	-8.74742	3.98362e-16	8.09459e-15	26.0271				ATXN7L1
GCLC	0.409947	5.08873	5.364	1.92053e-07	3.89789e-06	6.80179			GIGYF1	-0.68553	6.1692	-6.88597	5.0314e-11	1.02117e-09	14.6451			GTF3C3	-0.670506	4.92601	-8.74652	4.00767e-16	8.13393e-15	26.0212				CLINT1
INTU	0.406054	3.23948	5.36192	1.94043e-07	3.93367e-06	6.792			ATL2	-0.625493	5.3341	-6.88255	5.1332e-11	1.04061e-09	14.6257			UBE2H	-0.722312	6.88268	-8.74553	4.03451e-16	8.17883e-15	26.0147				DYNC1LI2
RC3H2	0.347477	4.6126	5.36075	1.95168e-07	3.95186e-06	6.7865			MUTYH	-0.596994	4.94577	-6.88208	5.14741e-11	1.04228e-09	14.6231			CYLD	-0.754681	4.7959	-8.74402	4.07553e-16	8.25236e-15	26.0047				WWC2
USP12	0.368899	5.20529	5.35682	1.98997e-07	4.0203e-06	6.76802			BCR	-0.570192	5.0059	-6.8795	5.22563e-11	1.05624e-09	14.6084			NUP98	-0.665751	5.77099	-8.7424	4.12007e-16	8.33282e-15	25.9941				HERPUD2
KIF16B	0.411191	4.78566	5.3568	1.99011e-07	4.0203e-06	6.76796			CMIP	-0.666316	5.71006	-6.87932	5.23119e-11	1.05624e-09	14.6074			TASP1	-0.708963	4.62963	-8.74036	4.17668e-16	8.43747e-15	25.9807				FRMD4B
ZNF22	0.314256	6.16009	5.35615	1.99651e-07	4.02736e-06	6.76491			CTTN	-0.667666	7.66244	-6.87921	5.23464e-11	1.05624e-09	14.6068			VPS13D	-0.737282	4.70545	-8.73579	4.30671e-16	8.69005e-15	25.9506				FAM13B
SLC25A30	0.369006	3.75174	5.35591	1.99885e-07	4.02736e-06	6.76379			RAB35	-0.503951	5.74085	-6.87407	5.39436e-11	1.08721e-09	14.5777			NBR1	-0.695449	6.46505	-8.7356	4.31232e-16	8.69125e-15	25.9494				TTC17
ZNF222	0.335996	3.36857	5.35574	2.00057e-07	4.02736e-06	6.76297			CUX1	-0.516056	5.73681	-6.87364	5.40814e-11	1.08872e-09	14.5752			GATAD2B	-0.636923	5.21914	-8.72954	4.49098e-16	9.04083e-15	25.9096				NUP133
IQUB	0.282007	1.68533	5.35528	2.00512e-07	4.03095e-06	6.76081			NACC1	-0.544348	6.40983	-6.87216	5.45519e-11	1.09595e-09	14.5668			NUCKS1	-0.703141	7.66907	-8.72895	4.5087e-16	9.06599e-15	25.9057				SCLT1
USP24	0.312136	4.88903	5.35509	2.007e-07	4.03095e-06	6.75992			FOXK1	-0.614817	4.59197	-6.87207	5.458e-11	1.09595e-09	14.5663			DDX6	-0.713949	6.4362	-8.72845	4.52399e-16	9.0862e-15	25.9024				ATP2C1
RAP2A	0.411932	5.3255	5.35253	2.03247e-07	4.0774e-06	6.74793			DUSP7	-0.753245	4.9191	-6.87192	5.463e-11	1.09595e-09	14.5654			HOOK3	-0.847013	4.8141	-8.7281	4.5345e-16	9.09679e-15	25.9001				C4orf46
ZBTB39	0.369179	3.72776	5.35169	2.04098e-07	4.08973e-06	6.74396			ZKSCAN5	-0.475537	4.08694	-6.87139	5.47996e-11	1.09808e-09	14.5624			ANGEL2	-0.614675	4.48258	-8.7279	4.54074e-16	9.09878e-15	25.8988				ANP32E
AGGF1	0.315112	5.32668	5.351	2.04795e-07	4.09897e-06	6.74072			MDM4	-0.631429	4.51977	-6.86722	5.61515e-11	1.12387e-09	14.5388			SMNDC1	-0.642811	5.54221	-8.72427	4.65235e-16	9.31168e-15	25.875				SLAIN2
MAP2	0.711779	3.39154	5.35009	2.05715e-07	4.11263e-06	6.73646			GATAD1	-0.518993	5.96632	-6.86622	5.64814e-11	1.12917e-09	14.5331			ECD	-0.645304	5.86814	-8.7234	4.67972e-16	9.35566e-15	25.8692				SPIN4
YLPM1	0.302168	4.79276	5.34663	2.09258e-07	4.17867e-06	6.72022			DDX42	-0.469497	7.02401	-6.8644	5.70846e-11	1.13992e-09	14.5228			GTPBP10	-0.579196	3.73355	-8.72153	4.7386e-16	9.46248e-15	25.857				USP47
NEK7	0.516792	5.92302	5.34415	2.11827e-07	4.22509e-06	6.70863			POLR2C	-0.411787	6.67768	-6.86333	5.74449e-11	1.1458e-09	14.5167			PPP1R2	-0.688379	5.95736	-8.72041	4.77447e-16	9.52315e-15	25.8496				CCNG2
ASB8	0.321453	5.50415	5.3428	2.13239e-07	4.24838e-06	6.70231			NFX1	-0.524178	5.03835	-6.85837	5.91353e-11	1.17816e-09	14.4886			USP12	-0.781946	5.20529	-8.71979	4.79411e-16	9.55135e-15	25.8455				ZNF669
TTBK2	0.31076	2.90393	5.34203	2.14049e-07	4.25595e-06	6.69871			CACNB3	-0.806736	5.10869	-6.85736	5.94846e-11	1.18257e-09	14.4829			AGK	-0.608359	4.90551	-8.71612	4.91351e-16	9.77799e-15	25.8214				ZNF107
SEC24A	0.452184	5.25142	5.34198	2.14109e-07	4.25595e-06	6.69844			STIP1	-0.627998	7.20852	-6.85734	5.94931e-11	1.18257e-09	14.4828			ADAR	-0.701225	8.18634	-8.71552	4.93336e-16	9.80625e-15	25.8175				MTX3
PIGK	0.395927	5.25784	5.3407	2.15464e-07	4.27797e-06	6.69244			STRN4	-0.532057	5.82426	-6.85469	6.04221e-11	1.19966e-09	14.4678			INTS3	-0.847026	5.49222	-8.71471	4.96029e-16	9.84851e-15	25.8121				HBP1
HMG20A	0.378839	4.93262	5.33574	2.20786e-07	4.37863e-06	6.66925			SEC31A	-0.561775	7.24339	-6.85311	6.09809e-11	1.20835e-09	14.4589			PLEKHA8	-0.584295	2.97337	-8.71414	4.9792e-16	9.87475e-15	25.8084				SEC22B
CD164	0.475722	8.01915	5.33539	2.21173e-07	4.38129e-06	6.66759			METTL22	-0.407042	3.80358	-6.85306	6.09988e-11	1.20835e-09	14.4586			SMARCE1	-0.620485	5.45306	-8.71284	5.02253e-16	9.94931e-15	25.7999				ANKIB1
AP1AR	0.428327	5.72976	5.33494	2.21658e-07	4.38589e-06	6.6655			XYLT2	-0.483802	5.82009	-6.85228	6.12788e-11	1.21178e-09	14.4541			TBRG1	-0.638347	5.16322	-8.71183	5.0567e-16	1.00056e-14	25.7933				IDE
TFAM	0.322778	5.12036	5.33337	2.23384e-07	4.41501e-06	6.65813			TSC1	-0.479019	4.57584	-6.85204	6.13649e-11	1.21178e-09	14.4528			SRPK2	-0.724289	4.92433	-8.71109	5.08177e-16	1.00437e-14	25.7884				ROCK1
TTC5	0.314536	3.54481	5.33224	2.24626e-07	4.43451e-06	6.65286			TRAF3	-0.576881	5.00026	-6.85199	6.13817e-11	1.21178e-09	14.4525			TBC1D15	-0.638249	5.17666	-8.71085	5.09e-16	1.00486e-14	25.7868				STRADB
PDE5A	0.552869	4.40272	5.33117	2.25816e-07	4.45295e-06	6.64784			CYTH1	-0.677309	5.75608	-6.84917	6.24032e-11	1.23055e-09	14.4365			FBXO3	-0.667985	4.72283	-8.70757	5.20316e-16	1.02603e-14	25.7653				STT3B
IFT81	0.334761	3.34339	5.32986	2.2727e-07	4.47653e-06	6.64174			DCTN1	-0.514872	6.42529	-6.84875	6.25553e-11	1.23215e-09	14.4342			ZNF445	-0.692597	4.2191	-8.70417	5.3229e-16	1.04845e-14	25.743				CNOT8
RBM27	0.326308	4.63058	5.32688	2.30634e-07	4.53762e-06	6.62777			RPL13P5	-0.637358	3.77088	-6.84817	6.27686e-11	1.23495e-09	14.4309			UBAP2L	-0.64644	6.47607	-8.70362	5.34231e-16	1.05108e-14	25.7394				BBS2
TRMT1L	0.34571	4.64931	5.32635	2.31231e-07	4.54422e-06	6.62532			AVL9	-0.556387	4.54887	-6.84751	6.301e-11	1.23829e-09	14.4272			CBX5	-0.767121	5.49529	-8.7013	5.42621e-16	1.06638e-14	25.7241				TMEM184C
STRN3	0.380416	5.10471	5.32464	2.33184e-07	4.57742e-06	6.61732			WIPI2	-0.421548	5.61625	-6.84712	6.31519e-11	1.23968e-09	14.425			TTBK2	-0.659034	2.90393	-8.70001	5.47317e-16	1.07439e-14	25.7157				MED13L
ARSK	0.400553	2.48408	5.3244	2.33454e-07	4.57755e-06	6.61622			WDR53	-0.493386	4.99267	-6.84606	6.35442e-11	1.24461e-09	14.419			ALKBH1	-0.566477	4.15725	-8.69858	5.52582e-16	1.0835e-14	25.7063				OSGEPL1
MBNL3	0.432826	3.7451	5.32344	2.34568e-07	4.59421e-06	6.6117			ELOVL1	-0.650797	7.80406	-6.84606	6.35465e-11	1.24461e-09	14.419			FANCC	-0.612609	3.16156	-8.69725	5.57525e-16	1.09196e-14	25.6976				UCHL5
DNAJC16	0.263682	4.08924	5.32214	2.36065e-07	4.6183e-06	6.60565			TMEM41A	-0.578838	4.802	-6.84388	6.43579e-11	1.25908e-09	14.4067			ZFP62	-0.792861	4.44562	-8.69315	5.73002e-16	1.121e-14	25.6707				SNRNP27
RNF20	0.301729	5.94525	5.31954	2.39098e-07	4.67237e-06	6.59352			SET	-0.510979	8.22046	-6.84267	6.48163e-11	1.26662e-09	14.3998			GAPVD1	-0.610894	4.81261	-8.69086	5.81859e-16	1.13705e-14	25.6557				KDM3A
HELB	0.280861	2.27702	5.31823	2.40646e-07	4.69733e-06	6.58739			PDXK	-0.560613	6.09405	-6.83927	6.61152e-11	1.28921e-09	14.3806			WIPF2	-0.700748	5.88454	-8.68434	6.07794e-16	1.1864e-14	25.613				PPP4R2
OPHN1	0.307528	2.67334	5.31212	2.47969e-07	4.83484e-06	6.5589			GNL3L	-0.677483	4.8644	-6.83925	6.61207e-11	1.28921e-09	14.3805			INTS6	-0.577815	3.33011	-8.68156	6.19195e-16	1.20729e-14	25.5947				PHTF1
IMPACT	0.435291	5.31577	5.30949	2.5119e-07	4.89214e-06	6.54663			EXOC4	-0.469392	5.80351	-6.83844	6.64342e-11	1.29386e-09	14.3759			PCF11	-0.718923	5.30371	-8.68111	6.21064e-16	1.20958e-14	25.5918				NCOA3
ZMYM5	0.350032	4.35908	5.30883	2.5201e-07	4.89906e-06	6.54354			CDC42SE1	-0.704391	6.74216	-6.83608	6.73571e-11	1.31037e-09	14.3625			SNX27	-0.730801	5.46172	-8.68042	6.23909e-16	1.21376e-14	25.5873				BROX
SOCS7	0.351589	3.05402	5.30875	2.5211e-07	4.89906e-06	6.54316			MED6	-0.461896	4.773	-6.83562	6.75382e-11	1.31242e-09	14.3599			ZNF322	-0.745319	2.9887	-8.66987	6.69515e-16	1.30018e-14	25.5182				PNPLA8
TMEM64	0.457372	4.76587	5.30826	2.52721e-07	4.90545e-06	6.54086			PER2	-0.651191	5.283	-6.832	6.89805e-11	1.33895e-09	14.3395			PARP2	-0.600383	4.98107	-8.66979	6.69833e-16	1.30018e-14	25.5177				FOXN2
DOCK7	0.384977	4.23238	5.30692	2.54384e-07	4.93221e-06	6.53463			TP53BP1	-0.590746	4.63111	-6.83136	6.9237e-11	1.34243e-09	14.3359			ARHGAP5	-0.981224	5.70624	-8.66947	6.71271e-16	1.30151e-14	25.5156				CNOT2
MOSPD2	0.380361	4.69342	5.30642	2.55008e-07	4.93879e-06	6.5323			SFT2D2	-0.507401	5.0889	-6.83039	6.9629e-11	1.34852e-09	14.3304			ACVR2B	-0.542185	2.59187	-8.66652	6.84659e-16	1.32599e-14	25.4962				ANKRD50
AKAP10	0.331292	4.91287	5.30404	2.58006e-07	4.99127e-06	6.52119			ATXN7	-0.583348	4.54294	-6.82976	6.98873e-11	1.35201e-09	14.3268			RAD50	-0.727865	5.28397	-8.66596	6.87217e-16	1.32946e-14	25.4926				ZFX
FER	0.377074	3.70151	5.30301	2.59304e-07	5.0108e-06	6.51642			FBXW2	-0.449877	4.89286	-6.82739	7.08607e-11	1.36932e-09	14.3134			SETD1A	-0.542527	5.64016	-8.66561	6.88812e-16	1.33106e-14	25.4903				KDM1B
DAAM1	0.430597	5.17114	5.30234	2.60157e-07	5.02169e-06	6.5133			ABCF2	-0.521499	5.63333	-6.82707	7.09909e-11	1.37031e-09	14.3117			NCL	-0.66008	8.64258	-8.66286	7.01571e-16	1.35421e-14	25.4723				PRPF40A
MCM9	0.332685	3.3145	5.30154	2.61177e-07	5.03579e-06	6.50958			GTPBP3	-0.515108	5.06196	-6.82626	7.1328e-11	1.37528e-09	14.3071			TMF1	-0.900362	5.28494	-8.66148	7.08083e-16	1.36526e-14	25.4633				LARP7
DOCK4	0.431232	3.40052	5.29895	2.64515e-07	5.09448e-06	6.49752			SETD6	-0.442696	4.41808	-6.82318	7.26211e-11	1.39866e-09	14.2897			UBR7	-0.63517	5.80826	-8.66128	7.09039e-16	1.36559e-14	25.4619				PIAS1
SLC25A46	0.340679	5.5129	5.29841	2.65224e-07	5.10247e-06	6.49497			KATNB1	-0.465096	4.8211	-6.81956	7.41664e-11	1.42684e-09	14.2693			ZBED5	-0.622615	5.09897	-8.66014	7.14423e-16	1.37443e-14	25.4545				PHKB
ME2	0.40588	4.67566	5.29812	2.65595e-07	5.10395e-06	6.49365			YLPM1	-0.477938	4.79276	-6.81839	7.46751e-11	1.43504e-09	14.2626			NARS2	-0.656835	4.54752	-8.65818	7.23859e-16	1.39104e-14	25.4417				MSH2
HNRNPR	0.32931	6.49907	5.29287	2.72517e-07	5.23118e-06	6.4692			LLGL1	-0.616455	4.41739	-6.8146	7.63426e-11	1.46546e-09	14.2413			WWP1	-0.848866	6.21605	-8.65688	7.30164e-16	1.40161e-14	25.4332				ANKRD42
RALGAPB	0.289491	5.19759	5.29253	2.72964e-07	5.23397e-06	6.46764			ZC3H7A	-0.454791	5.61993	-6.81251	7.72737e-11	1.48169e-09	14.2295			UEVLD	-0.830851	4.59558	-8.65448	7.4194e-16	1.42264e-14	25.4175				TBCK
LMAN1	0.464669	6.52329	5.29079	2.75306e-07	5.27306e-06	6.45953			CEP250	-0.522517	3.65618	-6.81059	7.81437e-11	1.49672e-09	14.2187			BRPF3	-0.785077	5.36212	-8.65305	7.49084e-16	1.43475e-14	25.4081				BTBD1
PDSS2	0.321727	4.70377	5.28984	2.7658e-07	5.29162e-06	6.45514			C19orf47	-0.53447	4.40317	-6.80825	7.92156e-11	1.51411e-09	14.2055			PTBP3	-0.888665	6.60633	-8.6511	7.58897e-16	1.45195e-14	25.3953				UBE2G1
LMBR1	0.328708	4.86591	5.28674	2.80811e-07	5.36664e-06	6.44072			TET2	-0.461878	3.81645	-6.80823	7.92263e-11	1.51411e-09	14.2054			KDM4C	-0.617014	3.6209	-8.64967	7.66154e-16	1.46422e-14	25.386				TFDP2
CHCHD10	-0.468167	6.92243	-5.28587	2.82004e-07	5.38352e-06	6.43669			SLC35A4	-0.44071	6.88344	-6.80646	8.00468e-11	1.52811e-09	14.1954			RBM26	-0.566153	4.80862	-8.64652	7.82411e-16	1.49364e-14	25.3654				CTR9
TIGD2	0.354309	4.44502	5.28439	2.84052e-07	5.41666e-06	6.42981			ZBTB12	-0.491183	3.36828	-6.80625	8.01421e-11	1.52825e-09	14.1942			CBX1	-0.761743	6.29053	-8.64601	7.85102e-16	1.49713e-14	25.3621				DSG2
ASAH1	0.407881	7.34446	5.28302	2.8596e-07	5.44705e-06	6.42346			DAGLB	-0.473598	4.50431	-6.80556	8.04651e-11	1.53141e-09	14.1903			UPF1	-0.607151	6.32063	-8.64537	7.88434e-16	1.50183e-14	25.3579				HERC1
ATP9A	0.482181	6.49634	5.28089	2.88953e-07	5.49436e-06	6.41356			PSMD7	-0.521483	7.10166	-6.80548	8.05047e-11	1.53141e-09	14.1899			HCFC1	-0.592469	5.66592	-8.64425	7.94364e-16	1.51147e-14	25.3506				ATP11A
CDH6	0.662156	3.43868	5.2808	2.89077e-07	5.49436e-06	6.41316			RAVER1	-0.746179	5.30003	-6.80533	8.05725e-11	1.53141e-09	14.189			USP19	-0.590275	5.45978	-8.64349	7.98404e-16	1.51749e-14	25.3456				GAPVD1
NBR1	0.322779	6.46505	5.27963	2.90739e-07	5.5199e-06	6.40771			RTEL1	-0.37612	2.25418	-6.80301	8.1669e-11	1.55055e-09	14.1759			NT5C2	-1.02272	5.53581	-8.64296	8.01215e-16	1.52117e-14	25.3422				ZNF273
ZNF684	0.310485	2.85236	5.27844	2.92432e-07	5.54599e-06	6.40219			RHOT2	-0.632108	6.19396	-6.80147	8.24006e-11	1.56273e-09	14.1673			BTBD9	-0.577227	3.81956	-8.64191	8.06848e-16	1.53019e-14	25.3353				ZNF277
PEX2	0.318221	5.72156	5.27625	2.95584e-07	5.59963e-06	6.39201			BPTF	-0.547552	4.8369	-6.79802	8.40704e-11	1.59266e-09	14.1479			HAUS6	-0.746682	3.48818	-8.6415	8.09079e-16	1.53275e-14	25.3326				PDHX
RSRC1	0.336682	4.3243	5.27544	2.96759e-07	5.61341e-06	6.38824			NADK	-0.603832	5.97423	-6.79723	8.44596e-11	1.59707e-09	14.1434			LZIC	-0.752284	5.26454	-8.64033	8.15413e-16	1.54306e-14	25.3249				EIF4G3
IBTK	0.356636	5.45905	5.2753	2.96958e-07	5.61341e-06	6.3876			OTUD5	-0.452721	6.93766	-6.79717	8.44875e-11	1.59707e-09	14.1431			INVS	-0.662095	3.69818	-8.64009	8.16697e-16	1.54381e-14	25.3234				E2F5
ZC3H6	0.294365	3.11742	5.27326	2.99934e-07	5.6635e-06	6.37813			DCAF4	-0.513205	4.34585	-6.79621	8.49622e-11	1.6043e-09	14.1377			SPATA5	-0.677455	2.96711	-8.63712	8.33045e-16	1.573e-14	25.304				TRAK2
KAT6A	0.37189	5.21057	5.27221	3.01474e-07	5.6864e-06	6.37327			GART	-0.575241	5.48228	-6.79357	8.62759e-11	1.62733e-09	14.1228			HNRNPH1	-0.692789	7.88905	-8.63679	8.34861e-16	1.57471e-14	25.3018				ZNF140
USP16	0.318491	5.59495	5.27058	3.0388e-07	5.72554e-06	6.36572			PARP12	-0.67888	5.59608	-6.79283	8.66446e-11	1.63251e-09	14.1187			VPS39	-0.580652	5.61842	-8.63466	8.468e-16	1.5955e-14	25.2879				NAPG
YIPF6	0.320428	5.41068	5.26822	3.07394e-07	5.77927e-06	6.3548			EDC3	-0.454191	5.11786	-6.7921	8.70161e-11	1.63773e-09	14.1145			FIGNL1	-0.762036	4.29597	-8.63287	8.56996e-16	1.61296e-14	25.2762				DEK
HECTD1	0.386686	6.09163	5.26822	3.07397e-07	5.77927e-06	6.35478			BAZ1A	-0.740227	5.60888	-6.78923	8.84785e-11	1.66345e-09	14.0984			YTHDF2	-0.584788	6.80021	-8.63231	8.60218e-16	1.61727e-14	25.2725				SPCS3
RBL2	0.413413	5.99167	5.26747	3.08521e-07	5.79182e-06	6.35132			SAP130	-0.440798	5.43581	-6.78867	8.87646e-11	1.66703e-09	14.0953			WDR44	-0.8689	4.92185	-8.62977	8.74852e-16	1.643e-14	25.256				EIF2AK2
THNSL1	0.400508	3.65926	5.26733	3.08732e-07	5.79182e-06	6.35067			RNF220	-0.456525	5.36766	-6.78506	9.06495e-11	1.70018e-09	14.0749			SEC31A	-0.742358	7.24339	-8.62561	8.99483e-16	1.68607e-14	25.2288				TFCP2
RAB18	0.321152	6.02623	5.2639	3.13943e-07	5.8832e-06	6.33477			WASF2	-0.650234	6.86237	-6.78491	9.07257e-11	1.70018e-09	14.0741			PRDM2	-0.782007	5.15693	-8.62557	8.99728e-16	1.68607e-14	25.2285				DLAT
FBXO30	0.398527	4.01538	5.26331	3.1485e-07	5.89385e-06	6.33203			ZNF131	-0.474082	4.03784	-6.78334	9.1558e-11	1.71392e-09	14.0653			TEP1	-0.937743	4.96645	-8.62402	9.09038e-16	1.70168e-14	25.2184				MYLIP
FANCC	0.284638	3.16156	5.26213	3.16661e-07	5.92135e-06	6.32658			UBA6	-0.607668	4.73247	-6.78093	9.28454e-11	1.73615e-09	14.0517			NUP153	-0.852077	5.30317	-8.62108	9.27012e-16	1.73221e-14	25.1992				PTPRK
PACRGL	0.332906	3.09601	5.26158	3.1751e-07	5.93085e-06	6.32404			PDCD7	-0.485625	5.41787	-6.78006	9.33191e-11	1.74313e-09	14.0468			SPIN1	-0.888223	6.85967	-8.62103	9.27348e-16	1.73221e-14	25.1989				CNOT7
SBNO1	0.311932	4.52511	5.26066	3.18934e-07	5.95104e-06	6.31979			CDK5RAP1	-0.481737	5.23924	-6.77951	9.36134e-11	1.7453e-09	14.0438			HCG18	-0.584992	3.93086	-8.62006	9.33377e-16	1.7416e-14	25.1925				NANP
SPIN1	0.416158	6.85967	5.25976	3.20348e-07	5.97099e-06	6.31559			NOLC1	-0.591185	6.6958	-6.77947	9.36365e-11	1.7453e-09	14.0435			ELK4	-0.831838	4.61071	-8.61874	9.41568e-16	1.755e-14	25.184				UBA2
AURKAIP1	-0.377782	8.15485	-5.25819	3.22804e-07	6.01033e-06	6.30833			RBM22	-0.420494	6.34312	-6.7776	9.46602e-11	1.76249e-09	14.033			APEX1	-0.616537	8.38264	-8.61727	9.50838e-16	1.77038e-14	25.1743				PPWD1
CD226	0.385781	1.80666	5.25765	3.23644e-07	6.01866e-06	6.30587			HERC3	-0.630465	4.2567	-6.77712	9.49246e-11	1.76552e-09	14.0303			ZNF664	-0.762834	6.3732	-8.61635	9.56682e-16	1.77935e-14	25.1683				DCUN1D1
NUDT12	0.513866	4.58415	5.25746	3.23946e-07	6.01866e-06	6.30498			NOL10	-0.39743	5.17904	-6.77442	9.64225e-11	1.79145e-09	14.0151			ATR	-0.66744	4.40238	-8.61439	9.69238e-16	1.80077e-14	25.1556				CNOT6
SNX25	0.337627	4.14813	5.25617	3.25991e-07	6.05019e-06	6.299			EXOSC9	-0.422433	4.96546	-6.77383	9.67521e-11	1.79566e-09	14.0118			KPNB1	-0.628035	7.3876	-8.61416	9.70776e-16	1.8017e-14	25.154				YME1L1
ZNF616	0.276838	3.84814	5.24868	3.38104e-07	6.26388e-06	6.26436			KLF7	-0.78929	5.10043	-6.7717	9.79556e-11	1.81605e-09	13.9999			MBTPS2	-0.725749	4.2066	-8.61316	9.77248e-16	1.81177e-14	25.1475				TMPPE
TMEM170B	0.485711	2.98532	5.2486	3.38227e-07	6.26388e-06	6.26401			PDHA1	-0.395839	6.6129	-6.77123	9.82224e-11	1.81905e-09	13.9972			PCGF5	-0.763364	5.32507	-8.61174	9.8654e-16	1.82705e-14	25.1382				SNAPC3
EIF5	0.32361	7.06717	5.24791	3.39358e-07	6.27813e-06	6.26084			SPTAN1	-0.657179	7.0136	-6.76782	1.00182e-10	1.85337e-09	13.9781			VPS36	-0.735428	5.89791	-8.61045	9.95048e-16	1.84084e-14	25.1298				BCL2L11
P2RY12	0.590706	2.04322	5.24745	3.40128e-07	6.28567e-06	6.25869			GSK3B	-0.502086	5.83914	-6.76631	1.01064e-10	1.8677e-09	13.9696			PLCG1	-0.764613	5.26498	-8.61019	9.96755e-16	1.84203e-14	25.1281				CCAR1
ZNF770	0.51345	5.00924	5.24595	3.4262e-07	6.32499e-06	6.25176			TXLNA	-0.501547	6.98739	-6.76462	1.02058e-10	1.8828e-09	13.9601			ZNF28	-0.913055	4.39395	-8.60969	1.00005e-15	1.84616e-14	25.1249				NUP153
PAG1	0.530233	4.00942	5.24258	3.4827e-07	6.42245e-06	6.23622			THUMPD3	-0.451107	4.88183	-6.76455	1.02098e-10	1.8828e-09	13.9598			ZNF320	-0.827999	3.83685	-8.60539	1.02911e-15	1.89779e-14	25.0968				TIPRL
USP34	0.45244	4.56257	5.24165	3.49855e-07	6.44483e-06	6.23191			SYMPK	-0.602014	5.6765	-6.76264	1.03235e-10	1.90174e-09	13.949			ATP7A	-0.819208	3.95953	-8.6025	1.04909e-15	1.93257e-14	25.078				IRF2
POLA1	0.325044	3.9488	5.24083	3.5126e-07	6.46385e-06	6.22811			KDM2B	-0.461221	4.48873	-6.76241	1.03375e-10	1.9023e-09	13.9477			ZNF585A	-0.631635	3.18957	-8.60155	1.05576e-15	1.94279e-14	25.0718				KIF3B
ACSL4	0.483972	6.48462	5.24036	3.52056e-07	6.47165e-06	6.22596			SIPA1L3	-0.697617	4.87947	-6.76175	1.03774e-10	1.90761e-09	13.944			ATM	-0.872972	3.87545	-8.59844	1.07785e-15	1.98134e-14	25.0515				SLC25A36
FANCM	0.256456	2.21808	5.2371	3.57679e-07	6.56805e-06	6.21091			MAX	-0.458152	6.3262	-6.76127	1.0406e-10	1.91085e-09	13.9413			TTC21B	-0.696398	3.44063	-8.59781	1.08234e-15	1.9875e-14	25.0474				YY1
ERMAP	0.359896	4.77813	5.23678	3.58231e-07	6.57123e-06	6.20945			RNPC3	-0.563652	3.63177	-6.76106	1.04189e-10	1.9112e-09	13.9401			KIF16B	-0.859354	4.78566	-8.59733	1.08577e-15	1.99169e-14	25.0443				RBM43
HELZ	0.325642	4.41777	5.23412	3.62882e-07	6.64821e-06	6.1972			ZCCHC17	-0.448191	6.0578	-6.75929	1.05261e-10	1.92739e-09	13.9302			ZMYND8	-0.799235	5.5992	-8.59546	1.09938e-15	2.01453e-14	25.0321				SAMD8
RAB14	0.323243	7.2801	5.23395	3.63194e-07	6.64821e-06	6.19638			CRCP	-0.492925	5.4642	-6.75923	1.05294e-10	1.92739e-09	13.9299			KIAA0355	-0.838734	5.00436	-8.59199	1.12506e-15	2.05725e-14	25.0095				HIF1A
GPHN	0.328677	4.50158	5.2326	3.65584e-07	6.6849e-06	6.19016			RCOR1	-0.660089	5.3493	-6.7585	1.05742e-10	1.93355e-09	13.9258			PCYT1A	-0.684321	5.40233	-8.59199	1.12507e-15	2.05725e-14	25.0095				CDK12
GPR174	0.586674	1.74233	5.23188	3.66854e-07	6.70107e-06	6.18686			SMG5	-0.547621	6.74608	-6.7583	1.05867e-10	1.9338e-09	13.9247			WDR36	-0.723362	4.78336	-8.59121	1.13089e-15	2.06571e-14	25.0044				ARHGAP19
RANBP6	0.403224	4.73298	5.23043	3.69453e-07	6.74144e-06	6.18016			SFPQ	-0.418124	7.21202	-6.75745	1.06387e-10	1.94125e-09	13.9199			RAF1	-0.557961	6.4502	-8.59045	1.13666e-15	2.07408e-14	24.9994				CCDC82
TERF1	0.268993	3.92023	5.22869	3.72586e-07	6.79147e-06	6.17214			SFMBT1	-0.556482	4.22735	-6.75568	1.07481e-10	1.95916e-09	13.91			FGFR1OP2	-0.762501	4.98039	-8.58781	1.15677e-15	2.10856e-14	24.9822				HSPA14
USP30	0.329681	4.32587	5.22768	3.74409e-07	6.81754e-06	6.16751			GTF2H3	-0.635176	4.71319	-6.75245	1.09511e-10	1.99406e-09	13.8919			MSH3	-0.703522	4.53023	-8.58681	1.16447e-15	2.11853e-14	24.9757				LRRC40
ITGA4	0.684961	3.71856	5.22726	3.75177e-07	6.82436e-06	6.16556			INTS1	-0.560839	5.47715	-6.75177	1.09945e-10	1.99988e-09	13.8881			HELB	-0.590507	2.27702	-8.58678	1.16468e-15	2.11853e-14	24.9755				ZMYM6
STXBP5	0.436421	4.2632	5.22651	3.76545e-07	6.84208e-06	6.16211			AMPD3	-0.613732	4.07928	-6.75083	1.10548e-10	2.00873e-09	13.8828			SRFBP1	-0.873508	4.16378	-8.58231	1.19981e-15	2.18014e-14	24.9464				TSTD2
CHURC1	0.431158	5.77461	5.22576	3.77916e-07	6.85981e-06	6.15866			OFD1	-0.566565	5.66678	-6.74457	1.14622e-10	2.08058e-09	13.8477			ZNF510	-0.728539	3.68673	-8.58114	1.20917e-15	2.19485e-14	24.9388				ZKSCAN1
GOPC	0.364219	5.26104	5.22515	3.79038e-07	6.87298e-06	6.15584			XRCC3	-0.68727	3.68388	-6.74402	1.14991e-10	2.08509e-09	13.8446			SEC24B	-0.731183	6.16377	-8.57893	1.22711e-15	2.22508e-14	24.9244				MCMBP
SLC2A12	0.543784	2.93961	5.22481	3.7965e-07	6.8769e-06	6.15431			CDK12	-0.505259	5.06461	-6.74288	1.15746e-10	2.09481e-09	13.8383			ZNF780A	-0.665103	3.29279	-8.57731	1.24038e-15	2.2468e-14	24.9138				G3BP1
MAPK14	0.284149	5.6688	5.22414	3.80899e-07	6.89233e-06	6.15119			AKAP17A	-0.54898	5.64231	-6.74285	1.15768e-10	2.09481e-09	13.8381			TM9SF4	-0.696539	6.8525	-8.57661	1.24612e-15	2.25372e-14	24.9093				GIT2
PIK3CA	0.413773	4.10579	5.22376	3.816e-07	6.89782e-06	6.14945			NUDT19	-0.519597	4.6519	-6.74245	1.16038e-10	2.09752e-09	13.8358			MED13	-0.777591	5.26421	-8.57653	1.2468e-15	2.25372e-14	24.9088				TBC1D5
WDR31	0.374469	2.89569	5.22349	3.8209e-07	6.8995e-06	6.14823			PI4KB	-0.439245	5.93285	-6.73659	1.20034e-10	2.16749e-09	13.8031			SSH2	-0.782077	4.35961	-8.57628	1.2489e-15	2.25518e-14	24.9071				SIKE1
MAP3K7	0.323528	5.69762	5.22154	3.85728e-07	6.95795e-06	6.13923			SLC35E1	-0.458029	6.24538	-6.73628	1.20248e-10	2.1691e-09	13.8013			ZNF197	-0.558749	4.10299	-8.57388	1.26895e-15	2.28898e-14	24.8915				ZNF184
VEZF1	0.327058	6.2824	5.2201	3.88425e-07	6.99932e-06	6.13261			BIRC6	-0.550627	5.5667	-6.73592	1.20501e-10	2.17092e-09	13.7993			STAT3	-0.733176	7.23592	-8.57126	1.29122e-15	2.32675e-14	24.8745				ZNF350
CPSF2	0.326147	4.75142	5.21959	3.89385e-07	7.00933e-06	6.13027			RALBP1	-0.617789	6.65146	-6.73578	1.206e-10	2.17092e-09	13.7985			MLH3	-0.603242	4.2478	-8.57108	1.29282e-15	2.32721e-14	24.8733				CCDC93
RBM12	0.325581	5.80171	5.21851	3.91431e-07	7.03886e-06	6.1253			M6PR	-0.708696	6.90918	-6.73519	1.21013e-10	2.17611e-09	13.7952			SLC11A2	-0.622585	5.08406	-8.57056	1.29727e-15	2.3328e-14	24.8699				VIRMA
TAX1BP1	0.32839	7.06307	5.21674	3.94795e-07	7.09201e-06	6.11717			MTPAP	-0.415839	4.37073	-6.73441	1.21555e-10	2.18359e-09	13.7909			RAB10	-0.744766	7.79757	-8.56941	1.30723e-15	2.34828e-14	24.8624				ZNF506
LYPLA1	0.482819	5.92699	5.21259	4.02814e-07	7.22857e-06	6.09808			HECTD3	-0.533468	6.26333	-6.73384	1.21955e-10	2.18851e-09	13.7877			RSRC1	-0.712008	4.3243	-8.56747	1.32419e-15	2.37411e-14	24.8498				SIPA1L2
SP3	0.344706	5.66835	5.20985	4.08183e-07	7.3158e-06	6.08552			ACAD10	-0.481711	4.45198	-6.73345	1.22233e-10	2.19123e-09	13.7855			RFWD3	-0.729718	4.88871	-8.56745	1.32435e-15	2.37411e-14	24.8496				RAB3GAP1
XPO1	0.307217	6.33734	5.20968	4.08518e-07	7.3158e-06	6.08474			CHMP4B	-0.566579	8.69989	-6.7324	1.22975e-10	2.20225e-09	13.7796			UBFD1	-0.675117	5.18649	-8.56654	1.33234e-15	2.38378e-14	24.8438				RNF41
MRPL19	0.31434	5.12285	5.20725	4.13366e-07	7.38631e-06	6.07354			GPATCH1	-0.4803	4.58009	-6.73082	1.24107e-10	2.22023e-09	13.7708			THAP5	-0.676979	4.34126	-8.56653	1.33249e-15	2.38378e-14	24.8436				DYRK2
CSNK1G3	0.330307	5.27744	5.20714	4.13578e-07	7.38631e-06	6.07305			PHKG2	-0.514939	5.05633	-6.73042	1.24389e-10	2.22299e-09	13.7686			GNAQ	-0.788387	6.05915	-8.56607	1.33655e-15	2.38859e-14	24.8407				DIS3
TM9SF2	0.351161	8.31148	5.20706	4.13732e-07	7.38631e-06	6.0727			CCDC71	-0.513998	5.37207	-6.72958	1.24995e-10	2.23153e-09	13.7639			CPSF2	-0.696767	4.75142	-8.56327	1.36158e-15	2.42983e-14	24.8225				PAQR3
SRPK2	0.332395	4.92433	5.20578	4.16297e-07	7.42447e-06	6.06683			LRRC42	-0.625093	6.34902	-6.72892	1.25476e-10	2.23781e-09	13.7601			HNRNPH3	-0.617668	7.14504	-8.56318	1.36243e-15	2.42983e-14	24.8219				SMAD2
NARS2	0.30307	4.54752	5.20216	4.23647e-07	7.54779e-06	6.05022			SRSF2	-0.481409	7.97356	-6.72847	1.258e-10	2.24127e-09	13.7577			ZNF770	-1.0913	5.00924	-8.56247	1.36888e-15	2.43883e-14	24.8172				RNF19A
RGS17	0.527217	2.90582	5.20145	4.25123e-07	7.56632e-06	6.04692			BRWD3	-0.508266	3.81673	-6.72725	1.26694e-10	2.25489e-09	13.7508			HNRNPR	-0.693634	6.49907	-8.56141	1.37849e-15	2.45343e-14	24.8104				AHCTF1
NIPAL1	0.544833	2.56027	5.19953	4.29085e-07	7.62902e-06	6.03811			GLYR1	-0.514139	6.34343	-6.72639	1.2732e-10	2.26372e-09	13.746			MAN1A2	-0.804135	5.12366	-8.55966	1.39464e-15	2.47963e-14	24.799				SUPT16H
TPD52	0.568237	5.96471	5.19753	4.33233e-07	7.69476e-06	6.02898			WDR77	-0.503496	5.37691	-6.72567	1.27855e-10	2.26854e-09	13.742			ZNF852	-0.546106	1.99511	-8.55576	1.43123e-15	2.54169e-14	24.7736				MIER1
WDR19	0.399886	4.08829	5.19733	4.3367e-07	7.69476e-06	6.02802			ITPR3	-1.10134	5.95064	-6.72556	1.27933e-10	2.26854e-09	13.7414			MED17	-0.611945	4.51386	-8.55563	1.43248e-15	2.54169e-14	24.7727				B3GNT2
WDR44	0.401816	4.92185	5.19669	4.34996e-07	7.7104e-06	6.02513			KCTD5	-0.586458	5.42601	-6.72549	1.27984e-10	2.26854e-09	13.741			RPL7L1	-0.599364	6.16659	-8.55426	1.44555e-15	2.55996e-14	24.7638				SUV39H2
ZNF260	0.330735	5.07206	5.19472	4.39151e-07	7.77611e-06	6.0161			UBTF	-0.416723	6.51874	-6.72452	1.28703e-10	2.27897e-09	13.7356			UNG	-0.645723	6.52268	-8.55424	1.44572e-15	2.55996e-14	24.7637				HLCS
FPGT	0.366265	4.38069	5.19437	4.39902e-07	7.78146e-06	6.01448			ADD1	-0.524902	6.41957	-6.72411	1.2901e-10	2.28208e-09	13.7333			RBM22	-0.557167	6.34312	-8.55368	1.45112e-15	2.5669e-14	24.7601				AP3M1
RNF14	0.293037	5.69387	5.19414	4.40383e-07	7.78204e-06	6.01345			TBCCD1	-0.521648	5.19202	-6.7229	1.29917e-10	2.29577e-09	13.7265			MBD5	-0.631006	3.40955	-8.5527	1.46059e-15	2.58103e-14	24.7537				ARHGAP42
TMEM67	0.373183	3.32362	5.19196	4.45041e-07	7.85635e-06	6.00346			FKBP15	-0.464073	5.04818	-6.7204	1.31801e-10	2.3267e-09	13.7125			RNF111	-0.737036	4.78579	-8.55018	1.48517e-15	2.62178e-14	24.7373				ORMDL1
DHX29	0.298434	5.42008	5.19007	4.4913e-07	7.92049e-06	5.99478			USP7	-0.456443	6.64389	-6.71887	1.32967e-10	2.34239e-09	13.704			TMEM167B	-0.637136	6.66103	-8.54977	1.48918e-15	2.62619e-14	24.7347				CEP170
ZNF721	0.34495	3.9492	5.188	4.53643e-07	7.99195e-06	5.98529			NKIRAS2	-0.48241	5.56089	-6.71874	1.33074e-10	2.34239e-09	13.7032			CEP78	-0.564406	3.01466	-8.54881	1.49878e-15	2.64043e-14	24.7284				TBK1
GDPD1	0.400643	2.52655	5.18537	4.59425e-07	8.08561e-06	5.97327			PCID2	-0.43246	5.26932	-6.71871	1.33095e-10	2.34239e-09	13.7031			CDC42BPB	-0.862614	6.05009	-8.54797	1.5071e-15	2.6524e-14	24.723				MLH3
KCTD3	0.42015	6.66222	5.18512	4.59974e-07	8.08706e-06	5.97214			NRF1	-0.393416	4.90331	-6.71585	1.35307e-10	2.3789e-09	13.6871			DHX16	-0.547065	6.16264	-8.54747	1.51214e-15	2.65689e-14	24.7197				ACLY
APRT	-0.385217	7.77234	-5.18481	4.60678e-07	8.09124e-06	5.97069			MRPS27	-0.443474	6.31371	-6.71425	1.36558e-10	2.39848e-09	13.6782			R3HDM1	-0.56439	5.32837	-8.54729	1.51396e-15	2.65689e-14	24.7185				CEPT1
ALDH5A1	0.435388	4.22869	5.18435	4.61684e-07	8.1007e-06	5.96862			CAMKK2	-0.550073	5.39063	-6.71222	1.38172e-10	2.42437e-09	13.6668			MTF1	-0.712305	4.31664	-8.54726	1.51424e-15	2.65689e-14	24.7183				DCAF10
STON2	0.447011	2.85456	5.1839	4.62702e-07	8.11038e-06	5.96653			DHX8	-0.464459	5.08265	-6.71157	1.38689e-10	2.43099e-09	13.6632			GGCX	-0.581986	4.81389	-8.54316	1.556e-15	2.72679e-14	24.6917				ATF7
PLCXD2	0.414308	2.15561	5.18264	4.65523e-07	8.15159e-06	5.96076			PLAGL2	-0.580692	4.77959	-6.71111	1.39054e-10	2.43297e-09	13.6607			ZNRF2	-0.677884	4.88118	-8.54304	1.55723e-15	2.72679e-14	24.6909				DHX36
NEMF	0.363751	4.93688	5.18096	4.69299e-07	8.20943e-06	5.95309			CUL9	-0.506586	4.38023	-6.71108	1.39083e-10	2.43297e-09	13.6605			TYW5	-0.57577	2.89298	-8.54261	1.56165e-15	2.73179e-14	24.6881				ZNF124
PPM1B	0.291637	5.20532	5.18056	4.70198e-07	8.21687e-06	5.95128			MOB3C	-0.460601	5.05103	-6.71089	1.39234e-10	2.43316e-09	13.6594			METAP1	-0.684837	6.26643	-8.54071	1.58148e-15	2.76369e-14	24.6758				RAD50
PRIM1	0.405858	3.8828	5.1791	4.73514e-07	8.26649e-06	5.94461			DGKZ	-0.496641	5.03178	-6.70977	1.40136e-10	2.44645e-09	13.6532			NEU3	-0.583714	2.73253	-8.54032	1.58555e-15	2.76801e-14	24.6733				RECQL
NCKAP5	0.286482	1.55082	5.17852	4.74854e-07	8.28154e-06	5.94193			NMT1	-0.448281	6.30204	-6.7067	1.42639e-10	2.48765e-09	13.636			MORC3	-0.846805	5.17278	-8.53995	1.58944e-15	2.77202e-14	24.6709				CARD8
DCAF12	0.345549	5.79415	5.17815	4.75687e-07	8.28775e-06	5.94026			DHX34	-0.548918	4.41979	-6.70619	1.43058e-10	2.49246e-09	13.6332			PNISR	-0.932197	5.81264	-8.53809	1.60918e-15	2.80362e-14	24.6588				ZKSCAN3
DAPK3	-0.397072	6.48724	-5.17762	4.76912e-07	8.30076e-06	5.93782			E4F1	-0.558915	4.97482	-6.7019	1.46639e-10	2.55229e-09	13.6093			LRRC8B	-0.815467	3.69249	-8.53578	1.63394e-15	2.84391e-14	24.6438				EP300
KIAA0895	0.47761	3.70566	5.177	4.7833e-07	8.3171e-06	5.93501			MAPKBP1	-0.529132	3.55849	-6.69953	1.4865e-10	2.58469e-09	13.5961			AAK1	-0.652782	3.49245	-8.53514	1.64095e-15	2.85288e-14	24.6396				UBQLN2
GNPDA2	0.355979	4.05937	5.16999	4.94758e-07	8.59412e-06	5.90297			ZNF250	-0.431508	3.60842	-6.69733	1.5055e-10	2.6151e-09	13.5838			SCAI	-0.555159	2.42935	-8.53501	1.64238e-15	2.85288e-14	24.6387				MAML2
PDE12	0.312809	4.04129	5.16976	4.95307e-07	8.59506e-06	5.90191			FTSJ1	-0.521149	6.4223	-6.69596	1.5174e-10	2.63314e-09	13.5762			UBE2A	-0.604438	6.50041	-8.53448	1.64811e-15	2.85996e-14	24.6353				MYCBP2
RBM41	0.370744	3.8604	5.16927	4.96466e-07	8.60657e-06	5.89969			C6orf47	-0.424979	6.63059	-6.69516	1.52443e-10	2.6427e-09	13.5717			SERINC5	-1.00905	5.39154	-8.53428	1.65028e-15	2.86087e-14	24.634				RSPH3
KCNJ3	0.82246	2.02801	5.1689	4.97349e-07	8.61328e-06	5.89801			MEN1	-0.515386	5.69062	-6.69476	1.52792e-10	2.64611e-09	13.5695			RAPGEF6	-0.53638	2.8696	-8.53374	1.65617e-15	2.86821e-14	24.6306				ZNF761
ZNF641	0.310238	4.34123	5.16792	4.99702e-07	8.64381e-06	5.89353			FOXJ2	-0.516763	5.78259	-6.69268	1.54634e-10	2.67533e-09	13.5579			CBL	-0.849334	4.93168	-8.53224	1.67276e-15	2.89406e-14	24.6208				MCTP2
SOCS4	0.355974	5.02596	5.16775	5.00108e-07	8.64381e-06	5.89276			MSH2	-0.625929	4.86527	-6.69195	1.55283e-10	2.68389e-09	13.5538			CBR4	-0.64892	5.02046	-8.53068	1.69019e-15	2.92129e-14	24.6106				STAT5B
SPATA6	0.341205	3.47941	5.16568	5.05127e-07	8.71653e-06	5.88329			KBTBD2	-0.507253	5.93416	-6.69169	1.55521e-10	2.68533e-09	13.5524			MSH6	-0.672377	4.92511	-8.52998	1.69798e-15	2.93185e-14	24.6061				SLC26A2
TEAD4	-0.424413	5.71323	-5.1656	5.0532e-07	8.71653e-06	5.88292			BTBD9	-0.425686	3.81956	-6.69117	1.55985e-10	2.69066e-09	13.5495			ZMYM4	-0.688346	5.77582	-8.52903	1.70873e-15	2.94747e-14	24.5999				CBX1
CSTF3	0.248924	5.59426	5.15829	5.2339e-07	9.01925e-06	5.84959			SPTLC1	-0.659974	5.81948	-6.688	1.58852e-10	2.73739e-09	13.5318			WDR60	-0.754489	4.5365	-8.52498	1.7552e-15	3.02463e-14	24.5737				EPS15
NAA35	0.263	5.01731	5.15784	5.2452e-07	9.02641e-06	5.84754			ARHGEF11	-0.552875	5.64903	-6.68563	1.61034e-10	2.77224e-09	13.5186			RNF31	-0.751293	5.03916	-8.52308	1.77738e-15	3.05981e-14	24.5613				PAXIP1
MIS18BP1	0.412439	4.77053	5.15771	5.24846e-07	9.02641e-06	5.84695			BBS4	-0.481162	4.99348	-6.68519	1.61444e-10	2.77656e-09	13.5162			VCPIP1	-0.753196	4.3987	-8.52273	1.78156e-15	3.06397e-14	24.559				ENOX2
KLHL7	0.345108	4.77938	5.15715	5.26264e-07	9.04184e-06	5.84439			PTPN23	-0.490499	5.84286	-6.68216	1.64277e-10	2.82248e-09	13.4993			KDM1A	-0.685654	6.70475	-8.52217	1.78815e-15	3.07226e-14	24.5554				CTDSP2
STIM2	0.337084	4.88756	5.15611	5.28895e-07	9.07806e-06	5.83966			RNF19B	-0.701853	6.73861	-6.68088	1.65495e-10	2.8406e-09	13.4922			RPS6KA5	-0.608584	1.97702	-8.52178	1.7928e-15	3.0772e-14	24.5529				SFT2D2
PIH1D2	0.3352	2.65149	5.15385	5.34657e-07	9.16789e-06	5.82938			ADAR	-0.51193	8.18634	-6.68028	1.66066e-10	2.84757e-09	13.4889			HPS3	-1.04051	4.9112	-8.52146	1.7966e-15	3.08068e-14	24.5508				RABGAP1
LRP12	0.513595	3.68701	5.15315	5.36473e-07	9.18994e-06	5.82617			KAT8	-0.436411	5.57434	-6.67815	1.68117e-10	2.87989e-09	13.477			RNF10	-0.539041	7.09832	-8.52003	1.81373e-15	3.10697e-14	24.5415				SNX6
MPP5	0.355452	4.79489	5.15251	5.38111e-07	9.20891e-06	5.82328			VIRMA	-0.496105	4.73468	-6.67488	1.71301e-10	2.93154e-09	13.4588			PTCD3	-0.523112	4.82908	-8.5158	1.86513e-15	3.19188e-14	24.5141				IPO8
ASCC3	0.375484	4.51017	5.15144	5.40872e-07	9.24449e-06	5.81842			GIGYF2	-0.483096	5.08453	-6.66747	1.78747e-10	3.05596e-09	13.4176			STXBP3	-0.753601	5.79347	-8.51542	1.86992e-15	3.19692e-14	24.5116				TMEM131
UTRN	0.480738	5.27561	5.1513	5.41255e-07	9.24449e-06	5.81775			RAB5C	-0.486825	7.27384	-6.66627	1.79989e-10	3.07416e-09	13.4109			RAB8A	-0.610681	5.92937	-8.51368	1.89154e-15	3.2307e-14	24.5004				CDC23
LZIC	0.344329	5.26454	5.14983	5.45074e-07	9.30057e-06	5.81108			PLEKHG5	-0.680877	3.6718	-6.66605	1.80215e-10	3.075e-09	13.4097			LYST	-0.763927	3.80219	-8.51165	1.91708e-15	3.27109e-14	24.4872				TMEM33
LIMD1	0.302207	3.37736	5.14748	5.51246e-07	9.38965e-06	5.8004			SRSF9	-0.448971	7.13556	-6.66571	1.80566e-10	3.07796e-09	13.4078			CRBN	-0.604827	4.80124	-8.51107	1.92456e-15	3.28064e-14	24.4834				MEMO1
HAUS6	0.34156	3.48818	5.14743	5.51378e-07	9.38965e-06	5.80017			EZH1	-0.548229	5.07847	-6.6646	1.81719e-10	3.09457e-09	13.4017			NEK4	-0.752579	4.68833	-8.51062	1.93023e-15	3.28708e-14	24.4805				CCDC7
OTUD6B	0.411919	4.55145	5.14398	5.6058e-07	9.53701e-06	5.78447			BCORL1	-0.554835	3.9392	-6.66418	1.82163e-10	3.09909e-09	13.3993			PLEKHM3	-0.659785	2.29538	-8.50233	2.03913e-15	3.46912e-14	24.4267				CAPZA2
METTL15	0.29304	3.95516	5.14359	5.61623e-07	9.54539e-06	5.78271			PAFAH1B2	-0.465542	6.7885	-6.66295	1.83451e-10	3.11795e-09	13.3925			HLCS	-0.590176	4.34753	-8.50115	2.05503e-15	3.49275e-14	24.4191				ACTR8
TMUB1	-0.421701	6.47679	-5.14272	5.63993e-07	9.57629e-06	5.77871			USP54	-0.792417	4.47083	-6.66245	1.83979e-10	3.12154e-09	13.3897			NFYA	-0.78692	5.31433	-8.49994	2.07163e-15	3.51751e-14	24.4112				PPAT
MLLT10	0.295069	4.31008	5.14088	5.68987e-07	9.65164e-06	5.77035			BCKDK	-0.406569	6.16094	-6.66241	1.84022e-10	3.12154e-09	13.3895			RBM12	-0.69022	5.80171	-8.49581	2.12895e-15	3.6113e-14	24.3845				TP53BP1
C21orf91	0.439575	3.71877	5.13872	5.74905e-07	9.7425e-06	5.76054			DIP2A	-0.525164	4.17003	-6.66133	1.85158e-10	3.13775e-09	13.3835			KLF7	-1.03946	5.10043	-8.49413	2.15269e-15	3.64801e-14	24.3736				ZGPAT
ZNF75D	0.316234	4.52339	5.13826	5.76151e-07	9.7541e-06	5.75848			RCC1	-0.73836	5.92543	-6.65911	1.87539e-10	3.17499e-09	13.3712			CNOT2	-0.632655	5.05742	-8.49345	2.16239e-15	3.66088e-14	24.3692				ZNF551
PUS1	-0.362995	4.72069	-5.13788	5.77219e-07	9.76266e-06	5.75673			MADD	-0.498504	5.75914	-6.65623	1.90657e-10	3.22463e-09	13.3552			TFCP2	-0.668697	5.72101	-8.48939	2.22117e-15	3.75673e-14	24.343				UBE2D3
GAS2	0.525933	2.47712	5.13467	5.86138e-07	9.89991e-06	5.74218			USP35	-0.477698	3.38831	-6.65339	1.93791e-10	3.27445e-09	13.3394			CDK5RAP2	-0.610054	4.81358	-8.48924	2.22336e-15	3.75676e-14	24.342				C16orf72
RTTN	0.307167	3.13371	5.13455	5.86475e-07	9.89991e-06	5.74164			NT5C2	-0.749781	5.53581	-6.65254	1.94741e-10	3.28729e-09	13.3347			RNF13	-0.78798	6.56164	-8.48541	2.28042e-15	3.84943e-14	24.3172				PDE8A
PKMYT1	-0.549869	3.34199	-5.134	5.88044e-07	9.91675e-06	5.7391			PRKD2	-0.584121	6.31289	-6.65111	1.96345e-10	3.31116e-09	13.3268			OSBPL11	-0.796551	4.40589	-8.48525	2.28278e-15	3.84966e-14	24.3162				MAGI3
FAM200B	0.324072	4.81646	5.13209	5.93422e-07	9.99259e-06	5.73047			PYGO2	-0.464211	6.98119	-6.64824	1.99596e-10	3.35828e-09	13.3109			ZFP14	-0.695798	2.8388	-8.48501	2.28648e-15	3.85216e-14	24.3146				CEP57L1
SYNRG	0.31017	4.63042	5.132	5.93694e-07	9.99259e-06	5.73004			ZNF7	-0.447909	4.43686	-6.64817	1.99682e-10	3.35828e-09	13.3105			TMPO	-0.887474	5.35814	-8.48419	2.2989e-15	3.86933e-14	24.3093				DDX17
C11orf58	0.31337	6.01266	5.13102	5.96491e-07	1.003e-05	5.72558			TNKS1BP1	-0.707995	7.39405	-6.64813	1.9972e-10	3.35828e-09	13.3103			DENND4C	-0.955374	4.90019	-8.48381	2.30467e-15	3.87528e-14	24.3068				PHF2
MTMR12	0.340009	5.22797	5.13027	5.98637e-07	1.00433e-05	5.72217			DDX56	-0.459566	6.77878	-6.64725	2.00729e-10	3.36954e-09	13.3054			IST1	-0.548792	7.0643	-8.48336	2.31158e-15	3.88315e-14	24.3039				MID1
CCDC39	0.348152	1.89743	5.13024	5.98721e-07	1.00433e-05	5.72204			ANKRD17	-0.551392	5.88039	-6.64721	2.00778e-10	3.36954e-09	13.3052			TXNRD1	-0.879588	6.09109	-8.48041	2.35704e-15	3.95568e-14	24.2848				WDR47
RASGEF1B	0.40977	3.14876	5.13013	5.99022e-07	1.00433e-05	5.72156			MDC1	-0.497093	5.11055	-6.64684	2.01205e-10	3.37344e-09	13.3031			MLLT6	-0.726579	6.09032	-8.47911	2.37732e-15	3.98586e-14	24.2764				CDKL5
FAN1	0.302039	4.02171	5.12878	6.02906e-07	1.00987e-05	5.71543			RCE1	-0.522205	5.76169	-6.64597	2.02215e-10	3.38711e-09	13.2983			PHC1	-0.747046	3.84738	-8.47709	2.40922e-15	4.03544e-14	24.2633				NEK9
ZNF493	0.324191	2.62805	5.12836	6.04129e-07	1.01094e-05	5.71351			ACAP2	-0.559638	4.86494	-6.64579	2.02421e-10	3.38728e-09	13.2973			ZFC3H1	-0.774728	5.58817	-8.47605	2.42595e-15	4.05956e-14	24.2566				SECISBP2
THAP10	0.383116	3.36524	5.1281	6.04861e-07	1.01119e-05	5.71236			TEP1	-0.68798	4.96645	-6.64279	2.05935e-10	3.44276e-09	13.2806			UPF2	-0.674738	5.66177	-8.47584	2.42922e-15	4.06111e-14	24.2552				FBXW8
UBXN2B	0.353876	5.43464	5.12777	6.05833e-07	1.01184e-05	5.71084			SMG9	-0.527628	5.11122	-6.63897	2.10489e-10	3.51551e-09	13.2595			ZNF304	-0.837144	3.97639	-8.47424	2.45497e-15	4.1002e-14	24.2449				CREBZF
RUNDC3B	0.46643	2.15592	5.12756	6.06433e-07	1.01187e-05	5.7099			CAPZB	-0.614976	8.42003	-6.63625	2.13785e-10	3.56712e-09	13.2444			SPATA13	-0.773333	5.00308	-8.47373	2.46336e-15	4.11026e-14	24.2416				EPC1
NRCAM	0.958932	3.70653	5.12622	6.10331e-07	1.01739e-05	5.70383			DOCK6	-0.555013	4.83889	-6.63574	2.14418e-10	3.57425e-09	13.2416			C5orf22	-0.676699	5.20634	-8.47204	2.491e-15	4.14888e-14	24.2306				FAM83B
ENAM	0.752483	2.26224	5.12422	6.16206e-07	1.0262e-05	5.69474			CHMP1A	-0.524099	7.9019	-6.63445	2.16005e-10	3.59725e-09	13.2344			RBM18	-0.666788	5.13506	-8.47192	2.49303e-15	4.14888e-14	24.2298				CKAP2
TMEM232	0.255874	1.15167	5.12281	6.20357e-07	1.03212e-05	5.68837			ZNF783	-0.595141	4.67595	-6.63291	2.17908e-10	3.62545e-09	13.226			MON1B	-0.587296	5.59037	-8.47188	2.49368e-15	4.14888e-14	24.2296				DAPK1
AASDH	0.304324	4.16424	5.12206	6.22604e-07	1.03487e-05	5.68494			FAM53C	-0.466377	4.88544	-6.63275	2.18116e-10	3.62545e-09	13.225			ZBTB11	-0.71508	4.93185	-8.4699	2.52647e-15	4.19941e-14	24.2168				LRPPRC
KDM3B	0.325947	6.48254	5.12152	6.24208e-07	1.03654e-05	5.6825			PARP2	-0.437445	4.98107	-6.63213	2.18894e-10	3.6349e-09	13.2216			NRF1	-0.520786	4.90331	-8.46758	2.56535e-15	4.25794e-14	24.2018				HADHB
ZNF92	0.394766	4.35666	5.12026	6.27977e-07	1.04181e-05	5.6768			SSH1	-0.672855	4.54337	-6.63167	2.19464e-10	3.64088e-09	13.2191			TDP1	-0.632557	3.96825	-8.46751	2.56659e-15	4.25794e-14	24.2013				GNPTAB
SAMD12	0.494579	3.84314	5.11893	6.31979e-07	1.04744e-05	5.67077			AXIN1	-0.534705	4.67424	-6.63048	2.20959e-10	3.66218e-09	13.2125			PIBF1	-0.753756	4.92858	-8.46613	2.5901e-15	4.29283e-14	24.1924				MED17
NNT	0.393458	5.26039	5.11827	6.33959e-07	1.04888e-05	5.66781			EIF3B	-0.508663	6.69699	-6.62982	2.21805e-10	3.67038e-09	13.2088			GNL3L	-0.880257	4.8644	-8.46391	2.62824e-15	4.35189e-14	24.1781				RAB5A
RHOT1	0.303564	5.24538	5.11824	6.34056e-07	1.04888e-05	5.66766			POLR2D	-0.40263	5.21038	-6.62976	2.21877e-10	3.67038e-09	13.2085			TRAPPC8	-0.772814	4.64596	-8.46337	2.63764e-15	4.3633e-14	24.1746				HIPK2
SLC30A6	0.323566	5.09872	5.11777	6.35493e-07	1.05026e-05	5.66551			USP3	-0.464043	5.45421	-6.62902	2.22825e-10	3.68255e-09	13.2044			APC	-0.811106	4.07943	-8.46319	2.64088e-15	4.3645e-14	24.1734				IVNS1ABP
ASH1L	0.401333	5.16746	5.11754	6.3618e-07	1.05039e-05	5.66449			RERE	-0.523931	5.87168	-6.62876	2.23152e-10	3.68445e-09	13.2029			SLTM	-0.643688	6.29597	-8.46223	2.65759e-15	4.38793e-14	24.1672				HELQ
EML5	0.313128	2.01761	5.11652	6.39302e-07	1.05445e-05	5.65985			C18orf25	-0.451835	4.22504	-6.62811	2.23982e-10	3.69465e-09	13.1993			TCEANC2	-0.562945	2.77486	-8.46041	2.68973e-15	4.43677e-14	24.1554				PRKDC
ACBD5	0.425349	5.66411	5.11634	6.39853e-07	1.05445e-05	5.65903			PLXNA1	-0.891801	5.5702	-6.62699	2.25415e-10	3.71421e-09	13.1932			SMC2	-0.900839	4.24588	-8.45907	2.71355e-15	4.47182e-14	24.1468				KPNA3
JOSD2	-0.501134	6.29407	-5.11565	6.41956e-07	1.05691e-05	5.65592			DDX41	-0.45388	6.72385	-6.62685	2.25596e-10	3.71421e-09	13.1924			MCM8	-0.783976	3.38656	-8.45761	2.73994e-15	4.51102e-14	24.1373				RLF
VAMP4	0.3204	4.92931	5.11193	6.53438e-07	1.0748e-05	5.63911			CIC	-0.541464	5.70428	-6.62429	2.28926e-10	3.76546e-09	13.1782			SERBP1	-0.602415	7.32326	-8.45525	2.78276e-15	4.57718e-14	24.1221				ZNF836
MVD	-0.451344	5.60142	-5.11005	6.59341e-07	1.08282e-05	5.63058			RC3H2	-0.532379	4.6126	-6.62215	2.31747e-10	3.80824e-09	13.1664			MIER3	-0.767451	5.01229	-8.45398	2.80625e-15	4.61144e-14	24.1139				FAM149B1
PANK1	0.374737	3.23918	5.10998	6.59564e-07	1.08282e-05	5.63026			PORCN	-0.631699	4.76526	-6.62084	2.33482e-10	3.82993e-09	13.1592			SEC23IP	-0.705062	5.21295	-8.45371	2.81125e-15	4.61529e-14	24.1121				HDAC2
XRN2	0.333349	7.01096	5.10784	6.66338e-07	1.09291e-05	5.62057			RAB1B	-0.465286	8.50947	-6.6207	2.33673e-10	3.82993e-09	13.1584			RB1	-0.869756	5.99	-8.45196	2.8438e-15	4.66432e-14	24.1009				NR2C2
STXBP4	0.360803	2.73841	5.1076	6.67094e-07	1.09311e-05	5.6195			ARIH1	-0.429179	4.58413	-6.62066	2.33729e-10	3.82993e-09	13.1581			MECP2	-0.614776	4.73242	-8.45138	2.85475e-15	4.67774e-14	24.0971				RNMT
SLC9A7P1	0.360941	1.62741	5.10697	6.69103e-07	1.09537e-05	5.61665			OGFOD1	-0.494978	5.46578	-6.6179	2.37441e-10	3.88708e-09	13.1429			ACTR2	-0.900973	8.12599	-8.45117	2.85867e-15	4.67774e-14	24.0958				PRMT6
FBXW11	0.361716	6.57769	5.10667	6.70067e-07	1.09592e-05	5.61528			WDR27	-0.576473	3.27107	-6.61761	2.37837e-10	3.8899e-09	13.1413			DIP2A	-0.699509	4.17003	-8.45106	2.86076e-15	4.67774e-14	24.095				UBN2
AQP4	0.309629	1.15244	5.10522	6.74707e-07	1.10247e-05	5.60874			EXOC3	-0.458241	5.39971	-6.6142	2.42515e-10	3.96267e-09	13.1224			NLK	-0.600679	4.8947	-8.4509	2.86378e-15	4.67774e-14	24.094				MAST4
RFESD	0.223243	1.90179	5.10432	6.77592e-07	1.10614e-05	5.60469			CDYL	-0.527642	4.95983	-6.61374	2.43151e-10	3.96933e-09	13.1199			CREBBP	-0.663162	5.35412	-8.45081	2.86546e-15	4.67774e-14	24.0934				ZBTB49
CLUL1	0.470587	1.45833	5.10391	6.7893e-07	1.10728e-05	5.60282			SF3A3	-0.476682	6.30565	-6.61293	2.44278e-10	3.98398e-09	13.1154			LONP2	-0.624219	5.68431	-8.4501	2.87906e-15	4.69547e-14	24.0888				NAA15
RAB28	0.31146	5.45022	5.10323	6.81143e-07	1.10985e-05	5.59974			PHF2	-0.564219	5.71411	-6.61246	2.44935e-10	3.99095e-09	13.1128			RBMX	-0.513071	6.66214	-8.44996	2.88173e-15	4.69547e-14	24.0879				SASS6
IRAK4	0.281135	4.81417	5.09972	6.92631e-07	1.12657e-05	5.58388			MAFK	-0.757117	6.87669	-6.61197	2.45631e-10	3.99853e-09	13.1101			EIF4ENIF1	-0.528942	4.8733	-8.44971	2.8864e-15	4.69866e-14	24.0863				TAOK3
EXD2	0.307769	4.93286	5.09969	6.92702e-07	1.12657e-05	5.58378			STK36	-0.593426	5.33585	-6.61098	2.47018e-10	4.01734e-09	13.1046			SMC6	-0.763377	4.72475	-8.44917	2.89668e-15	4.71097e-14	24.0828				LRIG2
UBR1	0.346017	4.59201	5.09817	6.97742e-07	1.1337e-05	5.57691			PRPF4	-0.448329	6.06423	-6.60837	2.50731e-10	4.07314e-09	13.0902			ZC3H15	-0.626716	6.91548	-8.44787	2.92159e-15	4.74704e-14	24.0744				SART1
TMEM167A	0.356649	6.8052	5.09562	7.06262e-07	1.14647e-05	5.56541			PAK2	-0.597052	6.74874	-6.60824	2.50918e-10	4.07314e-09	13.0895			SYNE2	-1.042	4.82043	-8.44648	2.94843e-15	4.78616e-14	24.0655				GTF2H3
SNX18	0.426195	5.04469	5.09461	7.09659e-07	1.15091e-05	5.56086			PARG	-0.450017	4.77192	-6.60741	2.52112e-10	4.08869e-09	13.0849			SENP6	-0.667268	5.17331	-8.44611	2.95574e-15	4.79354e-14	24.063				PPP1CC
AGTPBP1	0.324352	4.30146	5.09378	7.12487e-07	1.15441e-05	5.55709			RPUSD4	-0.441013	5.52907	-6.60514	2.55392e-10	4.13802e-09	13.0724			ARPP19	-0.726347	6.82524	-8.44565	2.96468e-15	4.80356e-14	24.0601				MIOS
CDC73	0.406761	5.64151	5.09311	7.14762e-07	1.15702e-05	5.55406			MTOR	-0.526619	5.41053	-6.60343	2.57901e-10	4.17477e-09	13.0629			VPS35	-0.69654	6.23529	-8.44425	2.99224e-15	4.84368e-14	24.051				FEM1C
EPB41L4A	0.463646	3.52433	5.09105	7.21814e-07	1.16735e-05	5.54476			PGAM5	-0.467444	5.32529	-6.60182	2.60274e-10	4.20926e-09	13.0541			KIAA0586	-0.607256	3.69231	-8.44398	2.99744e-15	4.84758e-14	24.0493				SESTD1
IFT80	0.342619	4.24053	5.0903	7.24368e-07	1.17039e-05	5.54141			ZNF169	-0.482327	2.35399	-6.60018	2.62725e-10	4.24494e-09	13.045			EXOC5	-0.867658	4.51254	-8.44372	3.00262e-15	4.85144e-14	24.0476				RNF141
B3GALT2	0.769957	2.47538	5.08924	7.28029e-07	1.17521e-05	5.53663			POLR3D	-0.494072	5.40683	-6.59992	2.63117e-10	4.24731e-09	13.0436			ZNF562	-0.603472	4.11244	-8.44337	3.00969e-15	4.85834e-14	24.0453				PIEZO1
KCTD18	0.326043	4.57919	5.08661	7.37214e-07	1.18893e-05	5.52475			UVRAG	-0.516574	4.8332	-6.59875	2.64877e-10	4.27176e-09	13.0371			BARD1	-0.796792	3.69419	-8.44277	3.02153e-15	4.87292e-14	24.0415				BET1
RNF38	0.364402	4.99741	5.08496	7.4299e-07	1.19713e-05	5.51735			TUBGCP3	-0.435791	4.44715	-6.59662	2.6812e-10	4.32004e-09	13.0253			USP48	-0.644955	5.44154	-8.44192	3.03849e-15	4.89572e-14	24.036				DCUN1D4
FYTTD1	0.342692	5.52624	5.08473	7.43804e-07	1.19733e-05	5.51631			TLK2	-0.427278	4.62921	-6.59509	2.70458e-10	4.35367e-09	13.0169			NAF1	-0.681262	3.57943	-8.44042	3.06863e-15	4.9397e-14	24.0263				GFM2
ISOC1	0.34391	5.82638	5.08241	7.52062e-07	1.2088e-05	5.50585			WDR43	-0.546643	6.09852	-6.59469	2.71082e-10	4.35966e-09	13.0147			APPL2	-0.770828	5.73304	-8.4373	3.13248e-15	5.0378e-14	24.0062				LRRC8B
AK7	0.509939	2.84765	5.08234	7.52325e-07	1.2088e-05	5.50551			SERINC5	-0.742628	5.39154	-6.59437	2.71569e-10	4.36346e-09	13.013			SPG11	-0.702745	5.95532	-8.4356	3.16777e-15	5.08537e-14	23.9952				HNRNPK
ZNF304	0.385516	3.97639	5.08176	7.54394e-07	1.21101e-05	5.50291			HIPK1	-0.584537	5.42753	-6.59291	2.7384e-10	4.39588e-09	13.0049			UTP20	-0.700318	4.12793	-8.43559	3.16791e-15	5.08537e-14	23.9951				RASA1
LIN7A	0.419961	2.5652	5.07832	7.66837e-07	1.22984e-05	5.4874			GTF3C4	-0.518967	4.53418	-6.5891	2.79857e-10	4.48832e-09	12.9839			BAZ1A	-0.965531	5.60888	-8.43476	3.18519e-15	5.10838e-14	23.9898				RPS6KB2
ZNF790	0.397957	3.0391	5.0711	7.93544e-07	1.2715e-05	5.45496			WHAMM	-0.434319	5.53431	-6.58866	2.80561e-10	4.49545e-09	12.9815			ZNF780B	-0.7554	2.71259	-8.43442	3.19233e-15	5.11509e-14	23.9876				BRD3
NUP54	0.278936	5.76569	5.06895	8.01665e-07	1.28333e-05	5.44531			PANK4	-0.471676	4.94666	-6.58821	2.81284e-10	4.50214e-09	12.979			SACM1L	-0.655781	5.89968	-8.43336	3.21484e-15	5.14641e-14	23.9807				RERE
GPD2	0.393238	5.74988	5.06831	8.04133e-07	1.2852e-05	5.4424			ATXN3	-0.321242	3.32882	-6.58807	2.81497e-10	4.50214e-09	12.9782			PBX2	-0.648595	6.64979	-8.43274	3.228e-15	5.16271e-14	23.9767				CCNJ
MPP7	0.529608	3.17326	5.06826	8.04313e-07	1.2852e-05	5.44218			ZC3H3	-0.592483	5.23461	-6.58753	2.82364e-10	4.51184e-09	12.9753			RBBP4	-0.670046	6.13955	-8.43145	3.25541e-15	5.20176e-14	23.9684				BTBD7
GTPBP10	0.258456	3.73355	5.06786	8.05855e-07	1.28648e-05	5.44037			FZR1	-0.492127	5.49637	-6.58707	2.83109e-10	4.51959e-09	12.9727			UHRF1BP1	-0.701884	4.03928	-8.4304	3.2781e-15	5.2332e-14	23.9616				SRP54
TBC1D8B	0.410014	3.51256	5.0641	8.2031e-07	1.30835e-05	5.42352			NIPBL	-0.471548	5.52429	-6.58376	2.88506e-10	4.60151e-09	12.9544			PHF20	-0.738163	5.29613	-8.43005	3.28573e-15	5.24055e-14	23.9594				ARFIP1
CD200R1	0.394684	1.65272	5.05853	8.42254e-07	1.34211e-05	5.3985			ZNF12	-0.469744	5.31368	-6.58351	2.88907e-10	4.60368e-09	12.9531			LRP6	-0.787632	4.54621	-8.42877	3.31342e-15	5.27987e-14	23.9511				ATP9B
TELO2	-0.412787	5.39174	-5.05828	8.43263e-07	1.34249e-05	5.39737			DUSP11	-0.450047	5.55622	-6.58332	2.89216e-10	4.60438e-09	12.9521			POLDIP3	-0.626065	6.56415	-8.42849	3.31956e-15	5.28481e-14	23.9493				AMMECR1
ERCC8	0.243231	3.08091	5.05794	8.44628e-07	1.34343e-05	5.39584			MPRIP	-0.599097	6.08999	-6.5831	2.8959e-10	4.60611e-09	12.9508			RBPJ	-0.639702	5.93305	-8.42824	3.32516e-15	5.28886e-14	23.9477				PARG
REV3L	0.452631	4.05556	5.0567	8.4958e-07	1.35007e-05	5.3903			GRB2	-0.516135	7.20688	-6.58277	2.90126e-10	4.6104e-09	12.949			FAM126B	-0.754525	4.38129	-8.42605	3.37328e-15	5.36049e-14	23.9336				PELI1
DDX52	0.270955	4.44893	5.05555	8.54237e-07	1.35623e-05	5.38512			ETV6	-0.577033	5.95095	-6.57679	3.00182e-10	4.76584e-09	12.9161			PHC3	-0.797574	4.39284	-8.42492	3.39851e-15	5.39565e-14	23.9263				ZSWIM6
WDR11	0.296955	5.00004	5.0532	8.63777e-07	1.37012e-05	5.3746			UBR2	-0.448544	5.76755	-6.57603	3.01485e-10	4.78214e-09	12.9119			AGGF1	-0.646018	5.32668	-8.42449	3.40814e-15	5.40598e-14	23.9235				LIN9
GALNT1	0.400832	6.81892	5.05223	8.67749e-07	1.3748e-05	5.37025			ZNF655	-0.614908	5.54214	-6.57317	3.06433e-10	4.85619e-09	12.8961			ADNP2	-0.647285	4.91623	-8.42407	3.4176e-15	5.41603e-14	23.9208				DNAJC27
PAPOLG	0.296576	3.83619	5.05209	8.68313e-07	1.3748e-05	5.36963			TMEM131	-0.447085	4.94711	-6.57025	3.11562e-10	4.93296e-09	12.8801			RABGAP1	-0.705184	5.80867	-8.42195	3.4657e-15	5.48725e-14	23.9071				SPPL2A
LRRCC1	0.389797	4.20883	5.0487	8.82349e-07	1.39575e-05	5.35444			SENP2	-0.485466	4.44914	-6.56936	3.13142e-10	4.95347e-09	12.8752			SMC4	-1.08622	4.92203	-8.4196	3.51975e-15	5.56775e-14	23.892				TGOLN2
KCNT2	0.434803	2.07673	5.04706	8.89208e-07	1.40532e-05	5.3471			TUBGCP2	-0.417011	5.4863	-6.56909	3.13627e-10	4.95662e-09	12.8737			UVRAG	-0.691968	4.8332	-8.4191	3.53119e-15	5.58077e-14	23.8888				TOPBP1
PTK2	0.309914	5.32993	5.04661	8.91134e-07	1.40708e-05	5.34505			MRPL30	-0.37354	5.80679	-6.5658	3.19533e-10	5.04536e-09	12.8556			ELMOD2	-0.690826	4.85589	-8.41841	3.54741e-15	5.60129e-14	23.8843				FANCL
PI4K2B	0.359238	4.78614	5.04536	8.9638e-07	1.41408e-05	5.33949			CDC23	-0.496128	5.0692	-6.5619	3.26711e-10	5.15314e-09	12.8342			KLHL2	-0.736705	5.09971	-8.41749	3.56885e-15	5.63003e-14	23.8784				MED20
PTCD2	0.297963	2.65173	5.04493	8.98206e-07	1.41567e-05	5.33756			ACTN4	-0.778308	9.35336	-6.56177	3.26952e-10	5.15314e-09	12.8334			PDCL	-0.653539	5.51094	-8.4144	3.64224e-15	5.74059e-14	23.8585				CEP68
TLR1	0.55136	4.07463	5.04343	9.04598e-07	1.42338e-05	5.33084			JRK	-0.634645	3.72979	-6.56082	3.28707e-10	5.17609e-09	12.8283			HADHB	-0.555559	7.0706	-8.41406	3.65025e-15	5.74799e-14	23.8563				PAN3
SLC8A1	0.490753	2.48878	5.04331	9.05132e-07	1.42338e-05	5.33029			PSMD3	-0.516641	6.85206	-6.56062	3.2908e-10	5.17727e-09	12.8272			SRRT	-0.565672	6.14733	-8.41338	3.66682e-15	5.76885e-14	23.8519				DYNC1I2
ITM2B	0.293611	8.82278	5.04321	9.05557e-07	1.42338e-05	5.32984			KIDINS220	-0.568599	4.99752	-6.56043	3.29443e-10	5.17828e-09	12.8261			FAM98B	-0.637638	3.65251	-8.4124	3.69043e-15	5.80073e-14	23.8456				KBTBD2
MAGT1	0.30778	7.11571	5.04049	9.17264e-07	1.44048e-05	5.31767			DNAJB6	-0.46267	5.84194	-6.55958	3.31047e-10	5.19878e-09	12.8214			NAA15	-0.696209	4.96444	-8.41087	3.72767e-15	5.85396e-14	23.8357				SCO1
TGDS	0.365854	4.98052	5.0396	9.21139e-07	1.44526e-05	5.31368			ZNF451	-0.424146	4.0835	-6.55701	3.35898e-10	5.2702e-09	12.8073			SUGP2	-0.817031	5.39137	-8.40833	3.79067e-15	5.94751e-14	23.8193				DCLRE1C
RNPEPL1	-0.411109	6.49216	-5.03899	9.23783e-07	1.44809e-05	5.31096			THOC6	-0.507016	6.1729	-6.55632	3.37219e-10	5.28615e-09	12.8035			KRBA2	-0.454171	1.36094	-8.4066	3.83394e-15	6.00997e-14	23.8082				GK5
TAS2R10	0.230449	1.0497	5.03832	9.26685e-07	1.45133e-05	5.30799			ENTPD4	-0.525248	5.31099	-6.55461	3.40521e-10	5.33309e-09	12.7941			TMEM69	-0.621207	5.86209	-8.40634	3.8405e-15	6.01482e-14	23.8065				RBBP5
COBLL1	0.432782	4.142	5.03786	9.28727e-07	1.45217e-05	5.30591			CIZ1	-0.445712	7.11855	-6.5532	3.43261e-10	5.37115e-09	12.7864			MED21	-0.703174	5.69027	-8.40575	3.85532e-15	6.03259e-14	23.8028				LRIF1
ZMYND11	0.345716	6.32401	5.03782	9.28891e-07	1.45217e-05	5.30574			E2F3	-0.641635	4.92198	-6.55212	3.45358e-10	5.3991e-09	12.7805			EPG5	-0.735702	3.94655	-8.40559	3.85959e-15	6.03383e-14	23.8017				ARL10
PSMD10	0.336047	6.28824	5.03569	9.38285e-07	1.46553e-05	5.29621			MPHOSPH10	-0.391932	5.96075	-6.54866	3.52218e-10	5.50139e-09	12.7615			UBN1	-0.688115	5.47097	-8.40498	3.875e-15	6.05246e-14	23.7978				ZFAND5
NME5	0.609143	3.67211	5.03372	9.47044e-07	1.47788e-05	5.2874			TRIM44	-0.446753	5.33051	-6.54825	3.5304e-10	5.50926e-09	12.7592			CLCC1	-0.596854	4.46281	-8.40109	3.97543e-15	6.20374e-14	23.7727				PTPN11
RGS7BP	0.588157	2.08585	5.03188	9.55281e-07	1.4894e-05	5.2792			ANKIB1	-0.601165	5.55257	-6.54628	3.57006e-10	5.56616e-09	12.7484			DNAAF2	-0.726835	4.64386	-8.40048	3.99132e-15	6.22294e-14	23.7688				EIF4G2
RNF111	0.332994	4.78579	5.0303	9.62461e-07	1.49924e-05	5.27211			DHODH	-0.39824	3.34527	-6.54547	3.58651e-10	5.58677e-09	12.744			CNOT8	-0.681799	6.66375	-8.39833	4.04817e-15	6.30592e-14	23.755				NBPF3
SPSB3	-0.35483	3.4702	-5.02912	9.67815e-07	1.50385e-05	5.26685			AIMP2	-0.496826	6.11631	-6.54411	3.61425e-10	5.62493e-09	12.7365			CBLL1	-0.611228	4.78277	-8.39532	4.12898e-15	6.42603e-14	23.7356				ELOVL5
BCL7A	0.31543	4.33469	5.0291	9.67899e-07	1.50385e-05	5.26677			IPP	-0.49629	3.84656	-6.54372	3.62219e-10	5.63224e-09	12.7344			UTP14C	-0.70912	5.75661	-8.38808	4.33026e-15	6.73324e-14	23.689				SPTLC1
RMND5A	0.374612	5.93727	5.02907	9.68017e-07	1.50385e-05	5.26665			ARFGAP1	-0.617809	6.28751	-6.54282	3.64081e-10	5.65613e-09	12.7294			AMMECR1L	-0.632567	5.76498	-8.38517	4.41366e-15	6.85678e-14	23.6703				ARHGAP12
RFK	0.452672	6.06733	5.02886	9.6901e-07	1.50404e-05	5.26568			FBXO46	-0.596762	5.36455	-6.53866	3.72767e-10	5.7859e-09	12.7066			SAMD12	-1.05473	3.84314	-8.38328	4.46897e-15	6.9365e-14	23.6581				RANBP9
CYLD	0.333255	4.7959	5.02799	9.72963e-07	1.50883e-05	5.26183			CSNK2A2	-0.414866	6.03474	-6.53789	3.74412e-10	5.80624e-09	12.7024			GXYLT1	-0.673726	3.92595	-8.38281	4.48268e-15	6.95102e-14	23.6551				ZDHHC13
SLC12A6	0.36331	4.60048	5.02283	9.9693e-07	1.54462e-05	5.23878			HERPUD2	-0.397655	5.71549	-6.53549	3.79527e-10	5.8803e-09	12.6892			ATRX	-0.822474	4.98693	-8.38269	4.48634e-15	6.95102e-14	23.6543				ANAPC10
ANO3	0.423868	1.24403	5.02254	9.98272e-07	1.54532e-05	5.2375			CBFA2T2	-0.570774	4.31993	-6.53425	3.822e-10	5.91642e-09	12.6825			DDX55	-0.641361	4.57119	-8.38163	4.51768e-15	6.9896e-14	23.6475				CLASP1
LRFN4	-0.64894	4.93197	-5.02158	1.0028e-06	1.55068e-05	5.23321			GGNBP2	-0.386646	5.76474	-6.53238	3.86269e-10	5.97409e-09	12.6722			ZNF225	-0.588896	2.52704	-8.38157	4.5193e-15	6.9896e-14	23.6471				VMA21
DNAJC14	0.339654	5.29422	5.02143	1.00353e-06	1.55068e-05	5.23253			C1orf174	-0.444869	5.6097	-6.53051	3.90388e-10	6.03242e-09	12.662			PCGF3	-0.806968	5.50452	-8.38128	4.52803e-15	6.99688e-14	23.6452				RABGAP1L
LAMTOR3	0.318915	5.92866	5.01961	1.01217e-06	1.56265e-05	5.22441			CHTOP	-0.397841	6.39472	-6.5303	3.90857e-10	6.03429e-09	12.6608			DHX8	-0.608875	5.08265	-8.38024	4.55893e-15	7.03565e-14	23.6386				SRP72
COMMD8	0.353026	5.53936	5.0147	1.03582e-06	1.59694e-05	5.20253			CEP192	-0.499331	3.65194	-6.52956	3.92497e-10	6.05422e-09	12.6567			MPHOSPH10	-0.526575	5.96075	-8.38017	4.56123e-15	7.03565e-14	23.6381				FKTN
PPID	0.329786	5.6015	5.01462	1.03622e-06	1.59694e-05	5.20217			CRTC3	-0.543172	5.17104	-6.52928	3.93131e-10	6.05861e-09	12.6552			NBN	-0.835373	5.66694	-8.3799	4.56918e-15	7.04165e-14	23.6364				ANXA7
DNAJC28	0.287887	1.96781	5.01345	1.04193e-06	1.60432e-05	5.19696			ZW10	-0.476261	5.14652	-6.52657	3.99194e-10	6.14303e-09	12.6404			CCNT1	-0.683253	5.11281	-8.37914	4.59219e-15	7.07084e-14	23.6314				HOMEZ
PDP2	0.271936	3.29154	5.00966	1.06068e-06	1.63174e-05	5.18007			AFF1	-0.590899	5.41739	-6.52642	3.99532e-10	6.14303e-09	12.6396			PPWD1	-0.686089	5.04919	-8.37449	4.73439e-15	7.28332e-14	23.6016				PIGA
FNIP2	0.422831	5.48783	5.00838	1.06706e-06	1.63904e-05	5.17439			RTF1	-0.475297	5.60971	-6.52636	3.9967e-10	6.14303e-09	12.6392			TTC3	-0.75689	6.36839	-8.37422	4.74267e-15	7.28959e-14	23.5999				BACH1
ZNF615	0.351788	4.07683	5.00833	1.06732e-06	1.63904e-05	5.17416			ITPRIPL2	-0.795211	5.84164	-6.52474	4.03365e-10	6.19433e-09	12.6303			XPO4	-0.66034	4.36683	-8.37409	4.74687e-15	7.2896e-14	23.599				STAM
ZNF197	0.250566	4.10299	5.00672	1.0754e-06	1.65e-05	5.16702			ANKFY1	-0.553876	4.94528	-6.52116	4.11615e-10	6.31544e-09	12.6108			CLINT1	-0.958194	6.14874	-8.37306	4.77902e-15	7.33248e-14	23.5924				PEX13
PRKCE	0.383824	3.63998	5.00468	1.08575e-06	1.66344e-05	5.15795			DICER1	-0.531697	5.22447	-6.51972	4.14976e-10	6.36127e-09	12.6029			TGOLN2	-0.763439	7.8563	-8.36977	4.88336e-15	7.48594e-14	23.5712				LIN7C
USP1	0.339511	5.68952	5.00461	1.08613e-06	1.66344e-05	5.15762			RSPRY1	-0.455047	5.70598	-6.51957	4.15335e-10	6.36127e-09	12.6021			ZNF17	-0.597704	3.3607	-8.36741	4.95943e-15	7.59585e-14	23.5561				CSNK1A1
CDC14A	0.358909	2.90738	5.00443	1.08704e-06	1.66344e-05	5.15683			UBAP1	-0.532753	7.18864	-6.51905	4.1656e-10	6.37439e-09	12.5992			RB1CC1	-0.808557	5.58398	-8.36296	5.1064e-15	7.81405e-14	23.5275				ZNF267
DNAJC3	0.323477	7.0122	5.00124	1.10343e-06	1.68703e-05	5.14266			CTTNBP2NL	-0.661311	5.10264	-6.51657	4.2246e-10	6.45898e-09	12.5856			RTF1	-0.639041	5.60971	-8.35769	5.28597e-15	8.08172e-14	23.4936				CHAMP1
TBC1D23	0.308428	5.44259	4.99566	1.13274e-06	1.73032e-05	5.11783			GGCX	-0.422787	4.81389	-6.51592	4.23995e-10	6.47675e-09	12.5821			BRD4	-0.572946	5.45148	-8.35742	5.29538e-15	8.08508e-14	23.4919				UBQLN1
APPBP2	0.31762	5.0161	4.99432	1.13987e-06	1.73968e-05	5.11189			ZNF343	-0.422892	4.34813	-6.51532	4.25447e-10	6.49321e-09	12.5788			ARMCX5	-0.589527	4.65981	-8.35736	5.29749e-15	8.08508e-14	23.4915				COX18
CUL3	0.303406	5.16462	4.99405	1.14133e-06	1.74038e-05	5.11068			MICALL1	-0.646227	4.99236	-6.51445	4.27541e-10	6.51943e-09	12.574			AARS2	-0.5723	4.87663	-8.35638	5.33168e-15	8.13011e-14	23.4852				HIVEP1
OTUD4	0.323167	4.81178	4.99111	1.15718e-06	1.76299e-05	5.09762			ANAPC7	-0.440778	5.15183	-6.51354	4.29759e-10	6.5475e-09	12.569			CTTNBP2NL	-0.889813	5.10264	-8.35147	5.50607e-15	8.38867e-14	23.4537				HCG18
PLEKHA3	0.242567	4.18662	4.99072	1.1593e-06	1.76468e-05	5.09589			ZNF687	-0.478274	4.94608	-6.51276	4.31657e-10	6.56686e-09	12.5648			SRSF9	-0.590569	7.13556	-8.35122	5.51504e-15	8.39495e-14	23.4521				CHMP1B
UBE2K	0.301639	6.65838	4.99028	1.1617e-06	1.76677e-05	5.09393			RXRB	-0.386784	5.81953	-6.5127	4.31786e-10	6.56686e-09	12.5645			DHX33	-0.615805	4.02416	-8.35058	5.53798e-15	8.42248e-14	23.448				ZNF320
ZNF620	0.319249	2.40382	4.98983	1.1641e-06	1.76888e-05	5.09198			DPAGT1	-0.393493	6.24955	-6.5123	4.32766e-10	6.576e-09	12.5623			DBT	-0.608456	3.5175	-8.34981	5.56612e-15	8.45787e-14	23.4431				ATR
PAPSS1	0.351507	6.47987	4.98927	1.16718e-06	1.77201e-05	5.08947			EPC1	-0.408208	4.55095	-6.51209	4.33281e-10	6.57806e-09	12.5612			ZNF792	-0.646666	3.51319	-8.34936	5.5825e-15	8.47534e-14	23.4402				CTCF
INVS	0.293235	3.69818	4.98292	1.2024e-06	1.82388e-05	5.06133			AFF4	-0.647381	6.07213	-6.50848	4.42222e-10	6.70793e-09	12.5414			TESK2	-0.731375	3.40855	-8.34888	5.60017e-15	8.49474e-14	23.4371				FASTKD3
SLC30A5	0.312181	5.94999	4.98091	1.2138e-06	1.83957e-05	5.05239			ANKZF1	-0.623445	5.1263	-6.50651	4.47184e-10	6.77728e-09	12.5306			PPP4R2	-0.683084	5.75302	-8.34673	5.67974e-15	8.60791e-14	23.4233				DCAF17
MED28	0.250724	5.34809	4.98071	1.21492e-06	1.83965e-05	5.05153			MTHFD1	-0.532955	4.89076	-6.50153	4.59927e-10	6.96432e-09	12.5034			CDKL5	-0.721154	3.3344	-8.34251	5.83885e-15	8.84132e-14	23.3962				RBMX
NHSL2	0.403431	1.76344	4.97997	1.21912e-06	1.84442e-05	5.04825			GANC	-0.444538	3.55209	-6.50098	4.61363e-10	6.97998e-09	12.5004			MAGT1	-0.663219	7.11571	-8.34101	5.8964e-15	8.92068e-14	23.3866				BAG4
INTS6	0.254503	3.33011	4.97935	1.22267e-06	1.84818e-05	5.0455			SUPT7L	-0.387099	5.65108	-6.49865	4.67474e-10	7.06275e-09	12.4877			ZNF619	-0.596554	2.67024	-8.33989	5.94007e-15	8.97893e-14	23.3794				ZMYM4
JKAMP	0.339109	6.1256	4.97849	1.22761e-06	1.85402e-05	5.04169			RHBDF2	-0.857745	5.90183	-6.49859	4.67648e-10	7.06275e-09	12.4873			SFMBT1	-0.721159	4.22735	-8.33873	5.98503e-15	9.039e-14	23.372				PRR14
AHCYL1	0.295383	6.9274	4.97821	1.22921e-06	1.85482e-05	5.04045			MEMO1	-0.335109	3.47948	-6.49675	4.72527e-10	7.12881e-09	12.4773			PTCD2	-0.641141	2.65173	-8.33635	6.07927e-15	9.17335e-14	23.3567				NIN
ERAP1	0.44357	5.46015	4.97323	1.25821e-06	1.89694e-05	5.01838			STAT3	-0.529301	7.23592	-6.49663	4.72844e-10	7.12881e-09	12.4767			PTPN1	-0.793306	6.39559	-8.33476	6.14295e-15	9.26139e-14	23.3465				STK3
BBS7	0.311971	3.88499	4.97294	1.2599e-06	1.89784e-05	5.01711			SLC7A6OS	-0.424289	3.73658	-6.49608	4.74301e-10	7.14457e-09	12.4737			MADD	-0.655274	5.75914	-8.33363	6.18856e-15	9.32206e-14	23.3392				CLCC1
ATAD1	0.325815	6.09003	4.97185	1.26636e-06	1.90591e-05	5.01227			STK35	-0.506319	5.78559	-6.49432	4.79035e-10	7.20963e-09	12.4641			SECISBP2L	-0.812414	5.35266	-8.33322	6.20515e-15	9.33893e-14	23.3366				USP49
GAS2L1	-0.431592	5.22732	-4.97132	1.26947e-06	1.90893e-05	5.00995			YY1AP1	-0.442228	6.54846	-6.4932	4.82082e-10	7.2492e-09	12.458			FAM133B	-0.633462	4.24637	-8.32796	6.4226e-15	9.65784e-14	23.3029				ARAP2
RBPJ	0.289747	5.93305	4.97106	1.27104e-06	1.90964e-05	5.00878			ZFYVE19	-0.562879	5.40765	-6.49132	4.87216e-10	7.32005e-09	12.4477			HDAC6	-0.609815	5.50587	-8.32778	6.42986e-15	9.66038e-14	23.3018				IPO7
ZNF829	0.26573	1.71316	4.97011	1.27668e-06	1.91645e-05	5.00459			YWHAB	-0.497108	8.81868	-6.49079	4.88697e-10	7.33595e-09	12.4448			KDM4B	-0.702383	3.95073	-8.32718	6.45525e-15	9.69014e-14	23.2979				FIGNL1
GCA	0.366472	5.51951	4.96989	1.27797e-06	1.91673e-05	5.00363			RAB5B	-0.440552	7.5039	-6.49006	4.90712e-10	7.35983e-09	12.4408			OTUD3	-0.710072	3.90421	-8.32625	6.49474e-15	9.74099e-14	23.2919				ANAPC1
SCP2	0.361002	5.92408	4.96814	1.28846e-06	1.93079e-05	4.99589			TAOK3	-0.544577	4.90165	-6.48751	4.97797e-10	7.45965e-09	12.4269			ARL5B	-1.02059	4.60266	-8.32491	6.552e-15	9.81838e-14	23.2833				ZNF146
GIGYF2	0.290181	5.08453	4.96727	1.29373e-06	1.93702e-05	4.99203			CLSTN1	-0.62801	7.44715	-6.48732	4.98348e-10	7.46146e-09	12.4259			POLR3A	-0.596592	4.7356	-8.31975	6.77677e-15	1.01464e-13	23.2503				MYLK4
DACH1	0.739498	3.0669	4.96597	1.30164e-06	1.94718e-05	4.98626			SAP30BP	-0.444101	5.4515	-6.48699	4.99265e-10	7.46875e-09	12.4241			SENP5	-0.583223	5.09626	-8.31901	6.80963e-15	1.01869e-13	23.2456				ATP6V1A
EFCAB2	0.367513	2.56777	4.96546	1.30472e-06	1.95011e-05	4.98402			PRDM2	-0.560115	5.15693	-6.48639	5.00972e-10	7.48783e-09	12.4208			XRN2	-0.70686	7.01096	-8.31765	6.87066e-15	1.02693e-13	23.2368				PARD3B
ZC3H14	0.273332	4.23896	4.96334	1.31767e-06	1.96757e-05	4.97467			DPP3	-0.601635	6.51983	-6.4855	5.03485e-10	7.51891e-09	12.416			DCLRE1A	-0.687855	4.18531	-8.31718	6.89178e-15	1.0292e-13	23.2338				SPICE1
POLI	0.364621	4.14242	4.96318	1.31867e-06	1.96757e-05	4.97396			AKAP13	-0.722043	5.93711	-6.48309	5.10375e-10	7.61525e-09	12.4028			C5orf15	-0.759078	7.01062	-8.31669	6.91406e-15	1.03164e-13	23.2307				DLG1
GLOD4	0.256846	5.91337	4.96173	1.32762e-06	1.97923e-05	4.96755			EML3	-0.558782	5.64475	-6.4815	5.14956e-10	7.67701e-09	12.3942			ZNF708	-0.707631	3.32973	-8.3159	6.9497e-15	1.03607e-13	23.2256				PNN
TADA2A	0.268408	3.82582	4.95941	1.34206e-06	1.99904e-05	4.95731			LRWD1	-0.553953	4.42141	-6.48006	5.19158e-10	7.73301e-09	12.3863			PPIL2	-0.546188	4.92939	-8.31491	6.99457e-15	1.04186e-13	23.2193				PSPC1
LRRC58	0.379171	5.22916	4.95842	1.34832e-06	2.00664e-05	4.95291			ZMYM2	-0.4901	5.31406	-6.4797	5.20216e-10	7.74212e-09	12.3844			HIVEP1	-0.829301	4.37637	-8.31379	7.04624e-15	1.04764e-13	23.2121
MTHFD2L	0.2835	2.78515	4.95802	1.35083e-06	2.00865e-05	4.95115			PHC2	-0.528202	7.19813	-6.47892	5.22513e-10	7.76964e-09	12.3801			MBNL2	-0.914703	6.04452	-8.31379	7.0464e-15	1.04764e-13	23.2121
ZNF594	0.397634	3.07975	4.95609	1.36302e-06	2.02505e-05	4.94265			MLLT1	-0.497935	6.33873	-6.47844	5.2394e-10	7.78418e-09	12.3775			SUPT7L	-0.519926	5.65108	-8.31368	7.05145e-15	1.04764e-13	23.2114
ZC3H11A	0.286354	6.95452	4.95561	1.36608e-06	2.02785e-05	4.94053			RC3H1	-0.429792	4.56846	-6.47797	5.25329e-10	7.79815e-09	12.3749			ALS2	-0.672747	4.45147	-8.3134	7.06428e-15	1.04864e-13	23.2096
USP28	0.277822	4.29204	4.95431	1.37437e-06	2.03771e-05	4.9348			ZNF736	-0.574278	2.62674	-6.47763	5.26316e-10	7.80613e-09	12.3731			MIER1	-0.748617	5.20375	-8.31258	7.10201e-15	1.05334e-13	23.2044
NCBP1	0.268401	5.46112	4.9542	1.37507e-06	2.03771e-05	4.93432			PHF20	-0.540212	5.29613	-6.47726	5.27435e-10	7.81604e-09	12.371			SLC25A13	-0.659646	5.83945	-8.31153	7.15127e-15	1.05974e-13	23.1976
ANKRA2	0.376551	5.22238	4.95309	1.38224e-06	2.04529e-05	4.9294			ANKRD13A	-0.506531	5.44267	-6.47591	5.31461e-10	7.86639e-09	12.3637			UFM1	-0.661588	6.59879	-8.31083	7.18408e-15	1.0637e-13	23.1932
SNRNP48	0.287012	4.26267	4.95304	1.38254e-06	2.04529e-05	4.92919			NME6	-0.405068	4.07639	-6.47581	5.3174e-10	7.86639e-09	12.3632			SCYL2	-0.790533	5.46886	-8.30928	7.25703e-15	1.07358e-13	23.1833
CYP7B1	0.654395	3.33991	4.95215	1.38827e-06	2.05037e-05	4.92528			UBE2O	-0.538755	5.06837	-6.47471	5.35054e-10	7.90869e-09	12.3572			ATF1	-0.799573	5.22602	-8.30812	7.31246e-15	1.08086e-13	23.1758
CHST9	0.817814	2.43523	4.95214	1.38834e-06	2.05037e-05	4.92523			TOP3B	-0.190461	1.7296	-6.47309	5.39967e-10	7.97451e-09	12.3483			FER	-0.76923	3.70151	-8.30772	7.33119e-15	1.08271e-13	23.1733
RPLP2	-0.349445	10.8752	-4.94854	1.41187e-06	2.08334e-05	4.90933			PPIE	-0.381062	5.16726	-6.47172	5.44141e-10	8.02932e-09	12.3409			TAB2	-0.75088	6.10748	-8.30694	7.36912e-15	1.08738e-13	23.1683
DHX15	0.308168	6.98174	4.94762	1.41792e-06	2.09049e-05	4.90528			ZNF74	-0.39783	3.78472	-6.47031	5.48464e-10	8.08624e-09	12.3332			SYNJ2	-0.775848	5.17457	-8.30653	7.38876e-15	1.08936e-13	23.1656
IFNAR1	0.276872	6.16617	4.9445	1.43864e-06	2.11924e-05	4.89156			IL4R	-0.800389	6.46227	-6.46943	5.51194e-10	8.11959e-09	12.3284			LMLN	-0.676062	3.09441	-8.30589	7.41974e-15	1.09299e-13	23.1615
CYB5R4	0.34529	4.25099	4.94402	1.44191e-06	2.12226e-05	4.88941			PSMB2	-0.463648	6.49333	-6.46896	5.52669e-10	8.13441e-09	12.3259			ATP11A	-0.961028	5.42897	-8.30472	7.47678e-15	1.10046e-13	23.154
DNAH12	0.186777	1.10924	4.94292	1.4493e-06	2.13133e-05	4.88457			TULP4	-0.448818	4.28807	-6.46754	5.57107e-10	8.18699e-09	12.3181			SMAD1	-0.806154	4.88044	-8.30364	7.5293e-15	1.10725e-13	23.1472
FECH	0.357585	4.37808	4.94109	1.46168e-06	2.14772e-05	4.87652			SMARCA4	-0.537414	6.03558	-6.46751	5.57185e-10	8.18699e-09	12.318			BTBD8	-0.584808	1.36118	-8.30003	7.70915e-15	1.13274e-13	23.1241
NUS1	0.33259	5.18777	4.93919	1.47467e-06	2.16496e-05	4.86815			PSPC1	-0.440273	5.43504	-6.46717	5.58253e-10	8.19574e-09	12.3161			RALGAPA1	-0.637958	3.63604	-8.29981	7.72015e-15	1.1334e-13	23.1227
POLR2B	0.30985	6.97389	4.93814	1.48185e-06	2.17367e-05	4.86355			DCAF12	-0.535178	5.79415	-6.4661	5.61644e-10	8.23855e-09	12.3103			XPO7	-0.61	5.88779	-8.29869	7.77692e-15	1.14077e-13	23.1155
GAS2L3	0.448828	3.16877	4.93753	1.48609e-06	2.17805e-05	4.86085			GTPBP4	-0.530474	5.76093	-6.46435	5.67179e-10	8.31272e-09	12.3008			MTM1	-0.880407	4.70116	-8.29783	7.82058e-15	1.1462e-13	23.11
FRK	0.489227	4.07331	4.93135	1.52937e-06	2.23959e-05	4.83369			TTF2	-0.60839	3.57183	-6.46407	5.68076e-10	8.3154e-09	12.2993			ZNF235	-0.574969	2.69793	-8.29508	7.96252e-15	1.16602e-13	23.0924
SPAG16	0.353418	4.04054	4.92997	1.53918e-06	2.25206e-05	4.82764			CHAF1A	-0.597347	4.35413	-6.464	5.68321e-10	8.3154e-09	12.2989			HEATR1	-0.771061	4.40936	-8.29393	8.0228e-15	1.17386e-13	23.085
TMEM170A	0.290217	5.01007	4.92911	1.54536e-06	2.25919e-05	4.82385			FAM104A	-0.457967	4.92571	-6.46316	5.70992e-10	8.34746e-09	12.2943			LMBRD2	-0.889565	4.15046	-8.29257	8.09393e-15	1.18327e-13	23.0764
DHX9	0.293993	6.84947	4.92639	1.56504e-06	2.28603e-05	4.81188			PML	-0.690367	5.68832	-6.46067	5.79045e-10	8.45805e-09	12.2808			PDZD8	-0.956692	5.191	-8.29002	8.22987e-15	1.20213e-13	23.0601
ZNF879	0.307963	2.73647	4.92598	1.56797e-06	2.2884e-05	4.81011			PPP3R1	-0.483958	6.28233	-6.46049	5.79643e-10	8.45967e-09	12.2798			PARP14	-1.00405	6.14161	-8.28924	8.27209e-15	1.20728e-13	23.0551
MSH6	0.298161	4.92511	4.92557	1.57097e-06	2.29085e-05	4.8083			ANAPC4	-0.414696	5.25853	-6.46	5.81254e-10	8.47605e-09	12.2771			PPP3R1	-0.651905	6.28233	-8.28884	8.2936e-15	1.2094e-13	23.0525
ZYG11B	0.344215	4.79033	4.9252	1.57371e-06	2.29291e-05	4.80665			TM2D1	-0.477765	4.82897	-6.45966	5.82346e-10	8.48484e-09	12.2753			TBCEL	-0.81571	3.9355	-8.28703	8.39205e-15	1.22273e-13	23.041
STUB1	-0.302979	6.31067	-4.92257	1.59301e-06	2.31909e-05	4.79512			CDCA4	-0.656998	4.96983	-6.45715	5.90639e-10	8.59845e-09	12.2616			PCBP1	-0.69869	8.71425	-8.28544	8.47997e-15	1.2345e-13	23.0308
ALDH3A2	0.427477	6.31235	4.92011	1.61129e-06	2.34373e-05	4.78433			MCM8	-0.570071	3.38656	-6.45688	5.91534e-10	8.60033e-09	12.2602			RNF123	-0.682723	4.70113	-8.28409	8.55463e-15	1.24433e-13	23.0222
C16orf87	0.290172	3.64336	4.91776	1.62894e-06	2.36742e-05	4.77403			KDM6B	-0.62424	5.5548	-6.45681	5.91759e-10	8.60033e-09	12.2598			VPS52	-0.583873	6.16634	-8.28283	8.62547e-15	1.25358e-13	23.0141
FAM126B	0.338149	4.38129	4.91732	1.63226e-06	2.37026e-05	4.7721			ZNF248	-0.44799	3.5406	-6.4554	5.96479e-10	8.66168e-09	12.2521			MIS18BP1	-0.862072	4.77053	-8.27886	8.85167e-15	1.28538e-13	22.9887
RFXAP	0.343972	3.44404	4.91575	1.64421e-06	2.38562e-05	4.7652			OXSR1	-0.591617	6.48602	-6.45459	5.9921e-10	8.69406e-09	12.2477			FOXJ2	-0.671009	5.78259	-8.2773	8.94264e-15	1.29751e-13	22.9787
MGAT4A	0.446685	4.76936	4.91509	1.6492e-06	2.39086e-05	4.76233			PSD4	-0.562739	5.22805	-6.4523	6.06966e-10	8.79923e-09	12.2353			EXOSC10	-0.558442	5.35668	-8.27711	8.95326e-15	1.29779e-13	22.9776
ZNF490	0.186895	2.16345	4.91487	1.65089e-06	2.39131e-05	4.76136			NF1	-0.47703	4.46663	-6.44916	6.17767e-10	8.94834e-09	12.2182			ZNHIT6	-0.6754	4.44246	-8.27701	8.95958e-15	1.29779e-13	22.9769
THEMIS	0.604548	2.19415	4.91456	1.65331e-06	2.39282e-05	4.75998			STAT2	-0.589502	7.61611	-6.44864	6.19565e-10	8.9669e-09	12.2154			ZNF720	-0.586029	3.45479	-8.27657	8.98502e-15	1.30039e-13	22.9741
PGRMC1	0.331697	8.06749	4.91338	1.66235e-06	2.4039e-05	4.75482			MKRN1	-0.433702	6.79813	-6.44597	6.28936e-10	9.09078e-09	12.2009			COX15	-0.549463	5.51201	-8.27528	9.06092e-15	1.31028e-13	22.9659
TMLHE	0.272282	3.67035	4.91284	1.66654e-06	2.40795e-05	4.75244			USP49	-0.379022	1.84239	-6.4459	6.29172e-10	9.09078e-09	12.2005			ZMIZ1	-0.752628	6.29049	-8.27491	9.08282e-15	1.31236e-13	22.9635
PLXNC1	0.60512	4.42991	4.91226	1.67101e-06	2.41239e-05	4.74991			CASC3	-0.40822	6.02854	-6.44557	6.30351e-10	9.10024e-09	12.1987			IMMT	-0.524251	7.1218	-8.27324	9.18251e-15	1.32504e-13	22.9528
SLC35F5	0.393946	5.84558	4.91072	1.68296e-06	2.42629e-05	4.74317			R3HDM1	-0.405222	5.32837	-6.44303	6.39401e-10	9.22321e-09	12.185			ZSCAN12	-0.730013	3.33528	-8.27317	9.18624e-15	1.32504e-13	22.9524
RAB3IP	0.41658	4.04541	4.91066	1.68343e-06	2.42629e-05	4.7429			JARID2	-0.558069	5.24065	-6.44166	6.44344e-10	9.28094e-09	12.1775			MACF1	-0.885189	5.74392	-8.27305	9.19348e-15	1.32504e-13	22.9516
GNAI1	0.566648	5.42573	4.91032	1.6861e-06	2.42812e-05	4.7414			WRAP73	-0.460947	4.35035	-6.44162	6.44472e-10	9.28094e-09	12.1773			CCDC14	-0.80873	4.65117	-8.27197	9.25886e-15	1.33335e-13	22.9447
FAM133B	0.286803	4.24637	4.9099	1.68938e-06	2.42995e-05	4.73957			RFC5	-0.505358	4.58702	-6.44128	6.45707e-10	9.29101e-09	12.1755			RP2	-0.953901	4.21377	-8.27183	9.26688e-15	1.3334e-13	22.9439
CYP39A1	0.521641	2.83768	4.9098	1.69017e-06	2.42995e-05	4.73913			HIC2	-0.424449	3.32597	-6.4408	6.47445e-10	9.3083e-09	12.1729			RNMT	-0.760079	5.14756	-8.2715	9.28743e-15	1.33525e-13	22.9417
CYB5RL	0.27234	2.18552	4.90901	1.69634e-06	2.4368e-05	4.73568			PRKAR2A	-0.532557	4.45981	-6.4402	6.49651e-10	9.33227e-09	12.1696			HNRNPU	-0.545383	7.62931	-8.27095	9.32038e-15	1.33888e-13	22.9382
SGCB	0.429146	6.12759	4.90879	1.69807e-06	2.43728e-05	4.73471			PLXNA3	-0.684352	4.71306	-6.43876	6.54916e-10	9.40013e-09	12.1618			BCKDHA	-0.633956	3.85125	-8.2695	9.40912e-15	1.35e-13	22.9289
SLC2A4RG	-0.368251	6.77835	-4.90856	1.69986e-06	2.43783e-05	4.73371			POLR1B	-0.491529	4.79691	-6.43722	6.60618e-10	9.47396e-09	12.1534			RFC5	-0.681164	4.58702	-8.26943	9.41337e-15	1.35e-13	22.9285
NOC4L	-0.367868	5.7966	-4.9083	1.70192e-06	2.43876e-05	4.73257			LRCH1	-0.626072	5.19863	-6.43693	6.61661e-10	9.47396e-09	12.1519			VPS8	-0.566293	5.02688	-8.26832	9.48189e-15	1.3587e-13	22.9214
MRPL55	-0.371129	6.44787	-4.90609	1.7194e-06	2.45977e-05	4.72291			LATS1	-0.541937	3.38079	-6.43692	6.61697e-10	9.47396e-09	12.1518			TRIM24	-0.614295	4.40701	-8.26599	9.62668e-15	1.37832e-13	22.9066
AHI1	0.339395	4.12427	4.90609	1.71941e-06	2.45977e-05	4.7229			ARHGAP1	-0.577222	6.99001	-6.43514	6.68342e-10	9.55639e-09	12.1422			ANKRD42	-0.632279	3.73664	-8.26578	9.63976e-15	1.37905e-13	22.9052
TATDN3	0.329623	4.5408	4.90332	1.74163e-06	2.4895e-05	4.71076			ATN1	-0.601261	7.67862	-6.43509	6.68556e-10	9.55639e-09	12.1419			INTS12	-0.489086	5.12315	-8.26485	9.69886e-15	1.38636e-13	22.8992
BRCC3	0.296031	5.2133	4.90111	1.7595e-06	2.51297e-05	4.7011			ATAD2B	-0.459655	3.72124	-6.43465	6.70203e-10	9.57205e-09	12.1395			SDAD1	-0.713932	5.58189	-8.26409	9.74681e-15	1.39207e-13	22.8944
GOLGA7	0.28891	6.6664	4.89537	1.80684e-06	2.57846e-05	4.676			MLX	-0.443203	6.09648	-6.4341	6.72254e-10	9.59344e-09	12.1365			UBXN2B	-0.742558	5.43464	-8.26299	9.81713e-15	1.40096e-13	22.8874
TMPO	0.393165	5.35814	4.89441	1.81486e-06	2.58778e-05	4.67181			ELF2	-0.416038	4.57658	-6.4332	6.75657e-10	9.63408e-09	12.1317			DCUN1D1	-0.675073	4.65691	-8.2628	9.8291e-15	1.40152e-13	22.8862
THAP1	0.323997	4.71235	4.89142	1.84007e-06	2.62157e-05	4.65876			GDAP2	-0.467441	3.55527	-6.43256	6.78112e-10	9.66115e-09	12.1281			ALG9	-0.427056	3.81824	-8.26053	9.97588e-15	1.42128e-13	22.8717
ZFP3	0.419355	3.50633	4.8903	1.84962e-06	2.63301e-05	4.65387			CPNE1	-0.636121	7.26425	-6.43154	6.81984e-10	9.707e-09	12.1226			EHBP1	-0.850784	5.60348	-8.25969	1.003e-14	1.42782e-13	22.8664
LNPEP	0.341928	4.47678	4.88987	1.85333e-06	2.63528e-05	4.65198			ECE1	-0.684875	6.96749	-6.43142	6.82449e-10	9.707e-09	12.122			ZSCAN20	-0.526378	2.44449	-8.25552	1.03066e-14	1.46599e-13	22.8397
PIK3CG	0.57571	3.01224	4.88976	1.85425e-06	2.63528e-05	4.65151			WDR90	-0.687528	4.72825	-6.43126	6.83071e-10	9.70781e-09	12.1211			TRIP12	-0.701811	6.84515	-8.25509	1.03358e-14	1.46854e-13	22.837
MSI2	0.347843	4.18038	4.88885	1.86202e-06	2.64416e-05	4.64755			MAPKAPK5	-0.416435	4.60016	-6.43111	6.83625e-10	9.70781e-09	12.1203			USP16	-0.64957	5.59495	-8.255	1.03415e-14	1.46854e-13	22.8364
ARRDC3	0.524135	6.28292	4.8876	1.87285e-06	2.65737e-05	4.64207			NBPF9	-0.554665	2.70729	-6.42721	6.98759e-10	9.91461e-09	12.0992			VPS26B	-0.530644	5.74486	-8.25471	1.03614e-14	1.47017e-13	22.8345
RC3H1	0.261429	4.56846	4.88715	1.87675e-06	2.66072e-05	4.6401			POLE3	-0.507024	6.08083	-6.42701	6.9954e-10	9.91759e-09	12.0981			HBP1	-0.764337	5.46353	-8.25199	1.0546e-14	1.49513e-13	22.8173
CACNA1D	0.561052	3.50142	4.88018	1.93807e-06	2.74541e-05	4.6097			PLEKHM2	-0.572355	6.33522	-6.42649	7.0156e-10	9.9381e-09	12.0953			MED13L	-0.860803	5.11274	-8.25091	1.06205e-14	1.50344e-13	22.8104
ATP8A1	0.653884	3.65622	4.87999	1.9397e-06	2.74548e-05	4.60891			CPSF3	-0.448337	6.15652	-6.42535	7.06069e-10	9.99382e-09	12.0891			CKAP2	-0.917628	4.32015	-8.25089	1.06219e-14	1.50344e-13	22.8102
ZNF664	0.331688	6.3732	4.87858	1.95234e-06	2.76112e-05	4.60277			BARD1	-0.57754	3.69419	-6.42496	7.07603e-10	1.00068e-08	12.087			SSH1	-0.878776	4.54337	-8.24955	1.0715e-14	1.51538e-13	22.8017
KTN1	0.335229	6.01647	4.87837	1.95427e-06	2.7616e-05	4.60184			TLK1	-0.434552	5.06297	-6.42483	7.08142e-10	1.00068e-08	12.0863			NYNRIN	-0.97806	4.71633	-8.24877	1.07696e-14	1.52186e-13	22.7967
ABCB1	0.824667	4.22769	4.87523	1.9827e-06	2.7995e-05	4.58818			SNRPA	-0.503713	6.89593	-6.42414	7.1088e-10	1.00374e-08	12.0825			RSPRY1	-0.60445	5.70598	-8.24849	1.07893e-14	1.52282e-13	22.7949
SLU7	0.26858	6.19799	4.87502	1.98468e-06	2.80001e-05	4.58724			GNA11	-0.564251	5.81568	-6.42264	7.16876e-10	1.01138e-08	12.0744			MAST4	-0.827514	3.83189	-8.24843	1.07939e-14	1.52282e-13	22.7945
BMPR1A	0.304791	4.19939	4.87121	2.01975e-06	2.84717e-05	4.57068			WDR4	-0.438602	4.21948	-6.42045	7.25729e-10	1.02304e-08	12.0626			PCNP	-0.66529	7.34056	-8.24546	1.10045e-14	1.55063e-13	22.7756
ZCCHC4	0.231303	3.58113	4.87067	2.02482e-06	2.85201e-05	4.56831			ZFP64	-0.430772	3.9282	-6.42005	7.27362e-10	1.02451e-08	12.0604			KRR1	-0.614969	4.64517	-8.2454	1.10089e-14	1.55063e-13	22.7752
SECISBP2L	0.36463	5.35266	4.87033	2.02797e-06	2.85412e-05	4.56684			WNK1	-0.685492	5.96417	-6.41987	7.28082e-10	1.02469e-08	12.0594			ZFYVE16	-0.697985	4.88369	-8.24389	1.11171e-14	1.56432e-13	22.7656
NUP160	0.321787	5.17426	4.86942	2.03649e-06	2.86292e-05	4.56288			LMNB2	-0.637415	5.82109	-6.41794	7.35984e-10	1.03497e-08	12.049			E2F5	-0.668302	3.98917	-8.2438	1.11242e-14	1.56432e-13	22.765
SLC36A4	0.368368	3.64062	4.86931	2.03752e-06	2.86292e-05	4.5624			HNRNPA0	-0.406572	7.22927	-6.41728	7.38734e-10	1.038e-08	12.0454			FBXW8	-0.74629	4.18103	-8.24172	1.12759e-14	1.58437e-13	22.7517
PPP1R12A	0.385069	5.62436	4.86821	2.04784e-06	2.87509e-05	4.55762			NCBP1	-0.430957	5.46112	-6.41359	7.54133e-10	1.05878e-08	12.0255			ZNF592	-0.638673	4.90991	-8.24041	1.1372e-14	1.59658e-13	22.7434
CDC27	0.292848	5.47013	4.86688	2.06047e-06	2.89048e-05	4.55181			TCF12	-0.646979	5.24598	-6.41301	7.56602e-10	1.06138e-08	12.0223			NME6	-0.541021	4.07639	-8.23818	1.15381e-14	1.6186e-13	22.7292
KLF12	0.475234	3.44575	4.86474	2.08083e-06	2.91669e-05	4.54252			ACO2	-0.518566	6.1096	-6.41239	7.59219e-10	1.06419e-08	12.019			ZNF621	-0.666237	4.43332	-8.23685	1.16387e-14	1.63139e-13	22.7207
PARP8	0.372686	5.39367	4.86394	2.08848e-06	2.92505e-05	4.53905			ANKRD13D	-0.599853	5.20481	-6.41191	7.61266e-10	1.0662e-08	12.0164			CBFB	-0.760679	6.30851	-8.2359	1.17105e-14	1.64013e-13	22.7147
MCEE	0.252836	5.09602	4.85889	2.13752e-06	2.99132e-05	4.51711			SPSB3	-0.560979	3.4702	-6.41057	7.66984e-10	1.07334e-08	12.0091			M6PR	-0.909805	6.90918	-8.23549	1.17423e-14	1.64327e-13	22.712
ADRM1	-0.3208	7.64625	-4.85806	2.14569e-06	2.99898e-05	4.5135			C2orf49	-0.455311	4.857	-6.40955	7.71406e-10	1.078e-08	12.0036			CNST	-0.679063	4.59248	-8.2336	1.18872e-14	1.6622e-13	22.7
ZNF516	0.401469	4.11887	4.85798	2.14645e-06	2.99898e-05	4.51317			CMTM1	-0.713372	2.76137	-6.40951	7.71551e-10	1.078e-08	12.0034			STRN3	-0.765832	5.10471	-8.23178	1.20287e-14	1.68063e-13	22.6884
OSBPL8	0.466051	5.56732	4.85542	2.17185e-06	3.03203e-05	4.50205			KLHL28	-0.581923	4.14883	-6.40934	7.72296e-10	1.07817e-08	12.0025			TWF1	-0.878354	5.89353	-8.23135	1.20625e-14	1.68399e-13	22.6857
VTA1	0.305521	5.24108	4.85496	2.17652e-06	3.03496e-05	4.50002			C5orf51	-0.513965	5.66894	-6.40781	7.78956e-10	1.08659e-08	11.9942			KDM2B	-0.589361	4.48873	-8.23047	1.21319e-14	1.69232e-13	22.6801
PREX2	0.457021	2.40024	4.85486	2.17745e-06	3.03496e-05	4.49962			PEX10	-0.505058	4.81152	-6.40658	7.84309e-10	1.09318e-08	11.9875			KHNYN	-0.718002	5.85785	-8.22806	1.23231e-14	1.71761e-13	22.6648
RGS18	0.705179	3.04127	4.85386	2.18749e-06	3.04651e-05	4.49527			ARHGAP32	-0.753356	5.29611	-6.40453	7.93362e-10	1.10491e-08	11.9765			ZNF383	-0.550258	3.51596	-8.22742	1.2375e-14	1.72346e-13	22.6607
INTS7	0.290094	4.74562	4.85223	2.20388e-06	3.06688e-05	4.48822			EXOSC2	-0.420222	4.5133	-6.40412	7.95182e-10	1.10656e-08	11.9742			DCP1A	-0.695336	5.56222	-8.22514	1.25598e-14	1.7478e-13	22.6461
MYO1B	0.422154	6.21454	4.85095	2.21696e-06	3.0826e-05	4.48262			SPDYE3	-0.503402	2.42756	-6.4038	7.96613e-10	1.10683e-08	11.9725			GANAB	-0.656474	8.46504	-8.22306	1.27304e-14	1.77012e-13	22.6329
ZNF518A	0.402361	4.49539	4.85064	2.22009e-06	3.08448e-05	4.48129			FAN1	-0.467734	4.02171	-6.40368	7.97162e-10	1.10683e-08	11.9718			ZBTB38	-0.928894	5.29354	-8.22231	1.27928e-14	1.77737e-13	22.6281
GABRB3	0.810458	2.99878	4.84921	2.23473e-06	3.10169e-05	4.47508			ATG9A	-0.43724	6.078	-6.40365	7.9729e-10	1.10683e-08	11.9717			SKP2	-0.781883	3.70477	-8.2215	1.28601e-14	1.78501e-13	22.623
ZNF431	0.284825	3.02474	4.84908	2.23605e-06	3.10169e-05	4.47452			RIC8A	-0.438792	6.63535	-6.4034	7.98375e-10	1.10745e-08	11.9704			EIF4A2	-0.729906	8.42597	-8.2214	1.28684e-14	1.78501e-13	22.6224
SRBD1	0.303752	4.89437	4.84887	2.23813e-06	3.10209e-05	4.47364			TRIM34	-0.43747	2.09347	-6.40294	8.0045e-10	1.10884e-08	11.9679			CBFA2T2	-0.753839	4.31993	-8.21982	1.3002e-14	1.80211e-13	22.6123
EIF4A2	0.330511	8.42597	4.84769	2.25028e-06	3.11467e-05	4.46853			RAD52	-0.610213	4.48574	-6.40289	8.00655e-10	1.10884e-08	11.9676			RNF2	-0.685872	4.87632	-8.21883	1.30854e-14	1.81221e-13	22.606
AK3	0.310591	6.16844	4.84764	2.25079e-06	3.11467e-05	4.46831			SPATA5	-0.478324	2.96711	-6.40264	8.01773e-10	1.1095e-08	11.9663			TRIM13	-0.565502	4.61812	-8.21497	1.34177e-14	1.85627e-13	22.5815
HEATR5B	0.306056	5.29594	4.84731	2.25425e-06	3.11697e-05	4.46686			KCTD7	-0.54248	3.68926	-6.40123	8.08138e-10	1.11742e-08	11.9586			ORC4	-0.574256	4.26588	-8.21489	1.34249e-14	1.85627e-13	22.5809
FUBP3	0.315878	5.37731	4.84618	2.26591e-06	3.1306e-05	4.46198			TMEM120B	-0.39536	3.23623	-6.40051	8.11401e-10	1.12104e-08	11.9547			VPS13A	-0.849573	4.24678	-8.21458	1.3452e-14	1.85854e-13	22.579
NUBP2	-0.333013	5.35685	-4.84436	2.28496e-06	3.1544e-05	4.45408			YKT6	-0.491504	6.98567	-6.39862	8.2e-10	1.13202e-08	11.9445			TMLHE	-0.592786	3.67035	-8.21376	1.3524e-14	1.86701e-13	22.5737
TMED10	0.318094	7.84847	4.84285	2.3008e-06	3.17376e-05	4.44754			SCLT1	-0.391217	3.22407	-6.39757	8.24819e-10	1.13777e-08	11.9389			VTI1A	-0.605286	3.96988	-8.21198	1.36807e-14	1.88713e-13	22.5624
THUMPD1	0.292762	5.8435	4.84201	2.30972e-06	3.18352e-05	4.44389			UTP20	-0.505838	4.12793	-6.39707	8.27172e-10	1.1401e-08	11.9361			MAPK1	-0.723308	5.80569	-8.20899	1.39498e-14	1.92272e-13	22.5434
ANKRD17	0.323784	5.88039	4.84123	2.31799e-06	3.19239e-05	4.44051			ZNF558	-0.514436	4.30462	-6.39656	8.29512e-10	1.14242e-08	11.9334			RAB3GAP1	-0.603063	6.07383	-8.20608	1.42156e-14	1.9578e-13	22.5249
UBXN7	0.315482	4.93424	4.83939	2.33759e-06	3.211e-05	4.43256			PITRM1	-0.468068	5.92829	-6.39609	8.31687e-10	1.14451e-08	11.9309			GLE1	-0.62793	5.50496	-8.20558	1.42614e-14	1.96256e-13	22.5218
DDX59	0.272923	4.00463	4.83929	2.33868e-06	3.211e-05	4.43211			PNISR	-0.665104	5.81264	-6.39575	8.33277e-10	1.14579e-08	11.929			ERMP1	-0.943702	5.17556	-8.2045	1.43621e-14	1.97485e-13	22.5149
HDX	0.317607	2.17913	4.83925	2.33913e-06	3.211e-05	4.43193			RUFY1	-0.447979	5.78159	-6.39482	8.37631e-10	1.15086e-08	11.924			PLEKHA5	-0.868024	4.63255	-8.19956	1.48298e-14	2.03754e-13	22.4835
TBL3	-0.297313	5.26187	-4.83917	2.33992e-06	3.211e-05	4.43162			NUB1	-0.444604	6.59208	-6.39432	8.3998e-10	1.15318e-08	11.9213			ATXN2L	-0.684264	6.52923	-8.19922	1.48625e-14	2.03974e-13	22.4813
C2orf49	0.277156	4.857	4.83909	2.34076e-06	3.211e-05	4.43128			SECISBP2	-0.419514	5.4103	-6.39318	8.45315e-10	1.15941e-08	11.9152			BRD8	-0.665446	4.85919	-8.19915	1.48693e-14	2.03974e-13	22.4809
SPAG9	0.368699	5.49645	4.83887	2.34318e-06	3.21178e-05	4.4303			ZNF263	-0.394464	5.07637	-6.39307	8.45856e-10	1.15941e-08	11.9145			ALG6	-0.566225	4.34734	-8.19634	1.51438e-14	2.07575e-13	22.463
CEP76	0.298507	3.0155	4.83808	2.35162e-06	3.21889e-05	4.4269			LMNB1	-0.879441	5.60425	-6.38922	8.64209e-10	1.18363e-08	11.8938			GANC	-0.588421	3.55209	-8.19614	1.51632e-14	2.07677e-13	22.4617
UBR2	0.266066	5.76755	4.83804	2.35207e-06	3.21889e-05	4.42672			RAD54L	-0.805104	3.04448	-6.38861	8.67177e-10	1.18676e-08	11.8905			ZNFX1	-0.777884	5.7971	-8.1957	1.52065e-14	2.08106e-13	22.4589
CDKL1	0.327537	2.7452	4.83396	2.39646e-06	3.27705e-05	4.40905			MAP3K10	-0.585542	3.92533	-6.38841	8.68145e-10	1.18715e-08	11.8894			USP45	-0.633309	2.99758	-8.19243	1.55326e-14	2.12401e-13	22.4382
UHRF1BP1	0.308819	4.03928	4.83011	2.43901e-06	3.33261e-05	4.39243			TRMT2A	-0.449895	5.30726	-6.38807	8.69775e-10	1.18844e-08	11.8876			ZNF75D	-0.656381	4.52339	-8.19019	1.57601e-14	2.15343e-13	22.4239
COMMD4	-0.287678	5.5953	-4.82964	2.44423e-06	3.33711e-05	4.39041			HSF1	-0.554062	5.99999	-6.38672	8.76399e-10	1.19655e-08	11.8803			GABPB1	-0.61521	4.4056	-8.18698	1.60916e-14	2.19699e-13	22.4035
KBTBD4	0.323878	3.99397	4.82862	2.4557e-06	3.35014e-05	4.38598			RPAP2	-0.341197	3.09675	-6.38566	8.81569e-10	1.20223e-08	11.8746			IFNAR1	-0.596931	6.16617	-8.18649	1.61424e-14	2.20219e-13	22.4005
ZNF462	0.338117	3.65332	4.82782	2.46474e-06	3.35983e-05	4.38251			QSER1	-0.507156	4.17012	-6.38559	8.81944e-10	1.20223e-08	11.8742			GDAP2	-0.624382	3.55527	-8.18387	1.64192e-14	2.2382e-13	22.3838
MAPRE2	0.411682	5.99942	4.82729	2.47068e-06	3.36528e-05	4.38024			SKP2	-0.578361	3.70477	-6.38495	8.85079e-10	1.20555e-08	11.8708			MIOS	-0.51987	4.73653	-8.1834	1.64696e-14	2.2433e-13	22.3808
ZNF649	0.438851	3.66976	4.82645	2.48017e-06	3.37556e-05	4.37662			NIP7	-0.58768	5.66164	-6.3848	8.85842e-10	1.20565e-08	11.8699			SLC9A6	-0.647248	5.44873	-8.1825	1.65659e-14	2.25465e-13	22.3751
VWA5A	0.435206	5.64496	4.82577	2.48797e-06	3.38352e-05	4.37365			TMEM170A	-0.465969	5.01007	-6.3809	9.05321e-10	1.23119e-08	11.8489			SHPRH	-0.664102	2.40959	-8.18159	1.66635e-14	2.26616e-13	22.3694
KLHL2	0.324314	5.09971	4.82531	2.49314e-06	3.3879e-05	4.37169			PRRC2B	-0.696943	5.89517	-6.38012	9.09231e-10	1.23554e-08	11.8447			TTF1	-0.58482	4.82245	-8.18113	1.67135e-14	2.27117e-13	22.3664
ERN1	0.386813	4.14842	4.82404	2.5077e-06	3.40502e-05	4.36619			CCDC14	-0.593984	4.65117	-6.37865	9.1675e-10	1.24479e-08	11.8368			USO1	-0.737152	6.70061	-8.17891	1.69555e-14	2.30226e-13	22.3524
PHAX	0.281124	5.29119	4.82372	2.51135e-06	3.40731e-05	4.36481			ZFYVE1	-0.468687	5.01002	-6.37711	9.24663e-10	1.25455e-08	11.8285			CYB5RL	-0.590734	2.18552	-8.17719	1.7146e-14	2.32631e-13	22.3414
PPP2R1B	0.256879	4.84085	4.82233	2.52728e-06	3.42625e-05	4.35884			MRPL37	-0.463263	6.96239	-6.37677	9.26414e-10	1.25583e-08	11.8267			WEE1	-0.982846	4.86586	-8.17651	1.72214e-14	2.33471e-13	22.3371
RALGPS1	0.456794	3.475	4.822	2.53116e-06	3.42882e-05	4.35739			SRRD	-0.471218	4.12586	-6.37664	9.27054e-10	1.25583e-08	11.826			ATXN1L	-0.73264	5.54307	-8.17485	1.74081e-14	2.35817e-13	22.3266
ZCCHC10	0.281432	5.15078	4.81443	2.62014e-06	3.54659e-05	4.32476			EIF2B4	-0.353208	6.16341	-6.37478	9.3673e-10	1.26795e-08	11.816			TRERF1	-0.82309	4.00885	-8.17416	1.74855e-14	2.36681e-13	22.3222
ATXN3	0.189245	3.32882	4.81364	2.62966e-06	3.5567e-05	4.32133			COASY	-0.424895	6.74246	-6.37409	9.40333e-10	1.27183e-08	11.8122			TTI1	-0.660908	5.33161	-8.17382	1.75243e-14	2.37022e-13	22.32
CCDC124	-0.372861	6.70733	-4.81275	2.64031e-06	3.56832e-05	4.31751			VPS11	-0.426316	5.92207	-6.37389	9.41415e-10	1.2723e-08	11.8111			ZNF37BP	-0.710113	3.09281	-8.17089	1.78601e-14	2.41203e-13	22.3015
SF3B1	0.299564	7.38611	4.80929	2.6823e-06	3.62226e-05	4.30261			PPP2R5B	-0.600697	5.59125	-6.37292	9.46499e-10	1.27818e-08	11.8059			ZNF410	-0.356574	3.1736	-8.17088	1.78612e-14	2.41203e-13	22.3014
ARMCX1	0.501825	5.7944	4.80842	2.69297e-06	3.6321e-05	4.29886			TRIM62	-0.444584	3.81712	-6.37191	9.51829e-10	1.28438e-08	11.8005			DIDO1	-0.614063	5.40869	-8.17033	1.79247e-14	2.41872e-13	22.2979
USP53	0.411452	4.73275	4.80835	2.69378e-06	3.6321e-05	4.29858			ZRANB2	-0.510951	6.50201	-6.37107	9.56335e-10	1.28945e-08	11.7959			ATP2C1	-0.78003	6.46063	-8.16908	1.80704e-14	2.43648e-13	22.29
CADM1	0.605915	4.50616	4.80747	2.70463e-06	3.6439e-05	4.29478			USP48	-0.463418	5.44154	-6.36845	9.70381e-10	1.30669e-08	11.7819			ZNF107	-0.842649	3.59303	-8.16865	1.81216e-14	2.44149e-13	22.2872
BOP1	-0.418193	6.28983	-4.80604	2.72233e-06	3.6649e-05	4.28862			TAS2R5	-0.518861	1.69018	-6.36835	9.70922e-10	1.30669e-08	11.7813			DYRK1A	-0.629748	6.07633	-8.16756	1.82492e-14	2.45678e-13	22.2804
NOP16	-0.346562	5.62521	-4.80565	2.7272e-06	3.66861e-05	4.28693			ZNF282	-0.466677	5.80175	-6.36827	9.71375e-10	1.30669e-08	11.7809			LMBR1	-0.661261	4.86591	-8.16734	1.82763e-14	2.45851e-13	22.2789
C2orf15	0.397911	3.45544	4.80503	2.73495e-06	3.67534e-05	4.28425			PSMD2	-0.544843	7.59998	-6.36401	9.94659e-10	1.33697e-08	11.758			IFT81	-0.667974	3.34339	-8.16715	1.82979e-14	2.45952e-13	22.2778
LRBA	0.345809	5.36557	4.80491	2.73643e-06	3.67534e-05	4.28374			SRSF1	-0.39767	7.7815	-6.36289	1.0009e-09	1.34433e-08	11.7519			RAB12	-0.815651	5.7198	-8.16684	1.83354e-14	2.46063e-13	22.2758
SPIRE1	0.474192	4.38485	4.80343	2.75496e-06	3.6971e-05	4.27737			SNRNP40	-0.474261	5.42221	-6.36238	1.00374e-09	1.34709e-08	11.7492			EFCAB7	-0.63814	3.27069	-8.16676	1.8344e-14	2.46063e-13	22.2753
EXOC8	0.312806	4.88146	4.80327	2.7569e-06	3.6971e-05	4.2767			TRAP1	-0.484094	6.46709	-6.36207	1.00546e-09	1.34836e-08	11.7475			C16orf72	-0.558804	4.89314	-8.16672	1.83487e-14	2.46063e-13	22.275
HDHD2	0.375126	5.07813	4.80159	2.77806e-06	3.7226e-05	4.26948			PRCC	-0.441147	6.53712	-6.36106	1.01113e-09	1.35492e-08	11.7421			MTA3	-0.550132	4.524	-8.16613	1.84198e-14	2.46825e-13	22.2713
ZNF844	0.492792	3.65532	4.80063	2.79026e-06	3.73606e-05	4.26534			TCHP	-0.408728	3.65984	-6.35997	1.0173e-09	1.36213e-08	11.7362			NCOA4	-0.777732	7.17167	-8.16417	1.86546e-14	2.49779e-13	22.2589
SMC6	0.332858	4.72475	4.79738	2.83182e-06	3.78879e-05	4.25138			TAZ	-0.534882	5.02856	-6.35922	1.02159e-09	1.36682e-08	11.7322			BTF3L4	-0.600819	5.57464	-8.16381	1.8699e-14	2.5018e-13	22.2565
FBXO38	0.251418	5.02811	4.7967	2.84061e-06	3.79762e-05	4.24845			TP53TG5	-0.271254	1.78734	-6.35841	1.0262e-09	1.37193e-08	11.7278			GPD2	-0.824273	5.74988	-8.15846	1.93573e-14	2.58788e-13	22.2227
BRPF3	0.334168	5.36212	4.79614	2.84788e-06	3.80441e-05	4.24604			CAMK2G	-0.621312	5.31408	-6.35624	1.03862e-09	1.38716e-08	11.7162			SLC4A1AP	-0.537477	5.45084	-8.15672	1.95761e-14	2.61512e-13	22.2117
FAM102B	0.490506	4.81951	4.79468	2.86683e-06	3.82677e-05	4.23978			TMEM44	-0.725775	5.20333	-6.35615	1.03919e-09	1.38716e-08	11.7157			KDM5B	-0.743933	5.26347	-8.15591	1.96795e-14	2.62691e-13	22.2065
PEX1	0.321793	4.37697	4.79377	2.87878e-06	3.83977e-05	4.23585			POP1	-0.507414	3.5426	-6.35373	1.05323e-09	1.40482e-08	11.7027			ZNF736	-0.758857	2.62674	-8.15278	2.00824e-14	2.67863e-13	22.1867
SYNJ2BP	0.312033	5.81583	4.7931	2.88748e-06	3.84647e-05	4.233			GMPS	-0.506184	5.77911	-6.35339	1.05526e-09	1.40645e-08	11.7008			LARP4B	-0.599011	5.04562	-8.15252	2.01164e-14	2.6811e-13	22.185
MMP16	0.479506	2.45598	4.7929	2.89018e-06	3.84647e-05	4.23212			MBD4	-0.442814	5.9181	-6.35304	1.0573e-09	1.40808e-08	11.699			RAB2B	-0.674335	5.73251	-8.15122	2.02865e-14	2.70171e-13	22.1768
EPM2AIP1	0.306896	4.69702	4.79288	2.89045e-06	3.84647e-05	4.23203			TAP2	-0.701026	5.08386	-6.35273	1.05916e-09	1.40852e-08	11.6973			MAGI3	-0.7496	4.11771	-8.15088	2.03301e-14	2.70544e-13	22.1747
SRP9	0.318657	8.40911	4.7923	2.89809e-06	3.85369e-05	4.22953			ANAPC5	-0.391773	6.36993	-6.35271	1.05925e-09	1.40852e-08	11.6972			DCK	-0.943124	5.68081	-8.1496	2.04993e-14	2.72586e-13	22.1666
XPO4	0.290153	4.36683	4.79146	2.9091e-06	3.86536e-05	4.22595			CHORDC1	-0.671054	3.59639	-6.35238	1.06116e-09	1.40998e-08	11.6955			RBM4	-0.558413	4.62745	-8.14908	2.05683e-14	2.73294e-13	22.1633
EIF4E	0.259293	4.56896	4.78996	2.92913e-06	3.88899e-05	4.21948			TBP	-0.423018	5.44623	-6.35216	1.06247e-09	1.41064e-08	11.6943			AMFR	-0.609357	6.12335	-8.14872	2.06171e-14	2.73732e-13	22.1609
MAP2K4	0.314307	4.95039	4.78927	2.9382e-06	3.89806e-05	4.21656			DNAJC5	-0.52177	6.74671	-6.35116	1.06843e-09	1.41747e-08	11.6889			KAT6B	-0.797964	4.29107	-8.14752	2.07778e-14	2.75655e-13	22.1533
SLC25A21	0.302495	1.20095	4.78794	2.95602e-06	3.9187e-05	4.21085			ZNF746	-0.436066	4.75064	-6.35087	1.07016e-09	1.41868e-08	11.6873			TTLL4	-0.703144	4.73496	-8.14682	2.08719e-14	2.76693e-13	22.1489
PRPF39	0.313991	4.81839	4.7872	2.96599e-06	3.92892e-05	4.20767			STK25	-0.409333	6.28676	-6.34868	1.08325e-09	1.43494e-08	11.6756			ZNF217	-1.05185	6.20779	-8.14575	2.1017e-14	2.78403e-13	22.1421
FCHO2	0.443925	5.70485	4.78551	2.98886e-06	3.9562e-05	4.20042			CPSF1	-0.598966	5.85605	-6.34614	1.09863e-09	1.4542e-08	11.6619			BTRC	-0.580277	4.62531	-8.14497	2.1123e-14	2.79506e-13	22.1372
SEC63	0.2864	6.14429	4.78349	3.01642e-06	3.98962e-05	4.19175			ZCCHC14	-0.519182	5.31382	-6.34432	1.10985e-09	1.46794e-08	11.6521			ZC3H18	-0.563966	5.37679	-8.1449	2.11325e-14	2.79506e-13	22.1368
ATG4C	0.34755	4.35339	4.78088	3.05238e-06	4.03412e-05	4.18056			ALMS1	-0.413811	3.45485	-6.34337	1.11571e-09	1.47413e-08	11.647			MPHOSPH8	-0.671051	5.98385	-8.14418	2.12307e-14	2.80592e-13	22.1322
UFM1	0.292228	6.59879	4.78024	3.06132e-06	4.04285e-05	4.1778			SETD4	-0.434583	4.30363	-6.34328	1.11624e-09	1.47413e-08	11.6466			FYTTD1	-0.71469	5.52624	-8.1435	2.13242e-14	2.81613e-13	22.1279
PPP1CB	0.338719	7.92068	4.77874	3.08213e-06	4.06724e-05	4.1714			RRP1	-0.494553	5.20774	-6.34272	1.11975e-09	1.47765e-08	11.6435			KIAA2026	-0.73786	4.72886	-8.14295	2.14011e-14	2.82414e-13	22.1244
GPR141	0.347862	1.51797	4.7779	3.09394e-06	4.07972e-05	4.16779			ARAP1	-0.553713	6.22595	-6.34135	1.12828e-09	1.48778e-08	11.6362			CCDC142	-0.661336	3.36674	-8.1428	2.14209e-14	2.8246e-13	22.1235
ZNF570	0.392438	2.87102	4.77673	3.1104e-06	4.09831e-05	4.16278			ALKBH1	-0.393216	4.15725	-6.33937	1.14074e-09	1.50306e-08	11.6256			CSNK1G3	-0.672586	5.27744	-8.14253	2.14592e-14	2.8275e-13	22.1218
ARL15	0.420466	5.06561	4.77647	3.11404e-06	4.1e-05	4.16168			ZNF33A	-0.439173	4.89264	-6.33846	1.14657e-09	1.50959e-08	11.6207			PGS1	-0.61238	4.58984	-8.14152	2.15994e-14	2.84305e-13	22.1154
DNAH5	0.397111	2.47037	4.77582	3.12332e-06	4.10608e-05	4.15887			ARHGEF18	-0.576786	4.93948	-6.33816	1.14846e-09	1.51093e-08	11.6191			ZNF721	-0.704902	3.9492	-8.14145	2.161e-14	2.84305e-13	22.1149
SVIP	0.388114	5.29696	4.77581	3.12339e-06	4.10608e-05	4.15885			TBC1D25	-0.42992	5.02746	-6.33603	1.16214e-09	1.52778e-08	11.6077			PAPSS1	-0.746781	6.47987	-8.14003	2.1808e-14	2.86693e-13	22.106
ZNF358	-0.371003	6.48107	-4.77524	3.13154e-06	4.11367e-05	4.15639			TMOD3	-0.732937	5.91554	-6.33451	1.172e-09	1.53957e-08	11.5995			VPS41	-0.646156	5.8123	-8.13819	2.20698e-14	2.89915e-13	22.0943
PARP11	0.370287	3.56424	4.7749	3.1364e-06	4.11694e-05	4.15493			PIAS3	-0.69464	6.176	-6.33416	1.17425e-09	1.54136e-08	11.5976			POLR1A	-0.638439	4.28648	-8.138	2.20964e-14	2.90044e-13	22.0931
ACVR2A	0.348512	4.913	4.77461	3.14051e-06	4.11922e-05	4.15369			TRIM52	-0.567964	4.23762	-6.33383	1.17643e-09	1.54306e-08	11.5959			PRRC1	-0.792011	5.99987	-8.13759	2.21554e-14	2.90599e-13	22.0905
PLEKHA8	0.245825	2.97337	4.77407	3.14817e-06	4.12389e-05	4.15139			FAM149B1	-0.372302	4.25489	-6.33337	1.17943e-09	1.54582e-08	11.5934			CASC4	-0.816001	6.48429	-8.13653	2.23072e-14	2.9237e-13	22.0838
MRPL41	-0.471089	7.09397	-4.77402	3.14883e-06	4.12389e-05	4.15119			PRMT5	-0.552505	6.06285	-6.33247	1.18531e-09	1.55235e-08	11.5886			YWHAG	-0.686579	7.74155	-8.13414	2.26544e-14	2.96695e-13	22.0687
ZSCAN30	0.316892	3.31402	4.77088	3.19404e-06	4.17755e-05	4.13774			PKD1	-0.606956	4.469	-6.33085	1.19605e-09	1.56523e-08	11.5799			ZYG11B	-0.740073	4.79033	-8.13201	2.29685e-14	3.00583e-13	22.0552
AGPAT5	0.37432	4.87768	4.77084	3.19461e-06	4.17755e-05	4.13757			FOXJ3	-0.496698	6.00038	-6.32993	1.20215e-09	1.57203e-08	11.575			PATZ1	-0.588858	5.44581	-8.13024	2.32325e-14	3.03808e-13	22.044
FBXO34	0.422096	5.98249	4.77012	3.20503e-06	4.18802e-05	4.13449			ZBTB25	-0.430203	3.2385	-6.3295	1.20506e-09	1.57428e-08	11.5726			AGL	-0.750083	4.18949	-8.12822	2.35387e-14	3.07581e-13	22.0312
TMEM167B	0.272968	6.66103	4.76985	3.20894e-06	4.18997e-05	4.13334			SNHG12	-0.74749	4.40805	-6.3294	1.20568e-09	1.57428e-08	11.5721			ZNF836	-0.539107	3.49374	-8.12646	2.38081e-14	3.10867e-13	22.0201
RFNG	-0.334306	5.58122	-4.76922	3.21821e-06	4.19891e-05	4.13062			ABCC1	-0.610881	6.10158	-6.32759	1.21787e-09	1.589e-08	11.5624			SWT1	-0.57389	3.5032	-8.12611	2.3861e-14	3.11323e-13	22.0179
RNF11	0.381769	7.23884	4.76684	3.25303e-06	4.24116e-05	4.12046			FUBP1	-0.525095	5.82924	-6.3268	1.22321e-09	1.59414e-08	11.5582			PI4K2B	-0.753255	4.78614	-8.12423	2.41528e-14	3.14894e-13	22.006
CBX5	0.32256	5.49529	4.76433	3.29028e-06	4.2865e-05	4.10971			ZNF76	-0.464054	4.92829	-6.32674	1.22365e-09	1.59414e-08	11.5578			GOLGA4	-0.815156	6.26049	-8.12391	2.4203e-14	3.15311e-13	22.004
SAC3D1	-0.363582	4.50811	-4.76218	3.32243e-06	4.32514e-05	4.10053			SYNJ2	-0.56274	5.17457	-6.32557	1.23161e-09	1.60331e-08	11.5516			UBTF	-0.528553	6.51874	-8.12368	2.42389e-14	3.15542e-13	22.0025
TYW5	0.246345	2.89298	4.75944	3.36379e-06	4.3757e-05	4.08886			METTL3	-0.460278	5.68003	-6.32458	1.23838e-09	1.61091e-08	11.5463			ZNF850	-0.46977	1.60927	-8.12225	2.44632e-14	3.18223e-13	21.9935
NEU3	0.249764	2.73253	4.75854	3.37761e-06	4.39039e-05	4.08499			PARP10	-0.630133	5.50992	-6.32194	1.25663e-09	1.63343e-08	11.5322			CAND1	-0.693308	5.95721	-8.12179	2.45364e-14	3.18936e-13	21.9906
WDR89	0.242978	4.59583	4.75731	3.39643e-06	4.41155e-05	4.07974			ZNF146	-0.535697	7.06478	-6.3209	1.26391e-09	1.64166e-08	11.5266			INTS2	-0.756548	3.7505	-8.12105	2.46536e-14	3.2022e-13	21.9859
KIF5B	0.34844	7.17434	4.75337	3.45739e-06	4.48737e-05	4.06295			ACTL6A	-0.569853	6.18114	-6.3203	1.26814e-09	1.64592e-08	11.5234			ZNF230	-0.55267	2.48785	-8.11945	2.491e-14	3.23309e-13	21.9758
SGTB	0.40998	3.67979	4.75169	3.48379e-06	4.51825e-05	4.05578			EIF2B1	-0.396986	6.34793	-6.31995	1.27055e-09	1.64782e-08	11.5215			ZC3H6	-0.590161	3.11742	-8.11881	2.50126e-14	3.24397e-13	21.9718
FAM151B	0.25607	1.88069	4.75133	3.48946e-06	4.52223e-05	4.05424			SMNDC1	-0.443417	5.54221	-6.3184	1.28154e-09	1.66045e-08	11.5132			NFATC2IP	-0.702167	5.81737	-8.11862	2.50445e-14	3.24416e-13	21.9705
SYDE2	0.342142	2.03993	4.75078	3.49819e-06	4.53016e-05	4.05188			ZNF514	-0.615527	4.02213	-6.31831	1.2822e-09	1.66045e-08	11.5127			FANCL	-0.705276	5.41386	-8.11857	2.50514e-14	3.24416e-13	21.9703
ZNF573	0.273254	2.90561	4.7504	3.50413e-06	4.53446e-05	4.05028			AP2M1	-0.517619	8.31294	-6.31749	1.288e-09	1.66672e-08	11.5083			RNF34	-0.57229	5.55043	-8.11816	2.51179e-14	3.25035e-13	21.9677
RSRC2	0.257148	5.96598	4.74917	3.5237e-06	4.5564e-05	4.04503			RECQL5	-0.566115	4.13426	-6.31727	1.28962e-09	1.66757e-08	11.5071			RBM45	-0.503488	4.1504	-8.11785	2.51691e-14	3.25454e-13	21.9657
TRADD	-0.421586	6.47345	-4.74857	3.53331e-06	4.56213e-05	4.04246			MIER2	-0.489713	4.62634	-6.31634	1.29626e-09	1.67491e-08	11.5022			KIF27	-0.654195	2.4015	-8.11356	2.58757e-14	3.34342e-13	21.9386
ANK3	0.402424	3.22148	4.74856	3.53339e-06	4.56213e-05	4.04244			PFAS	-0.517643	4.78128	-6.31545	1.30263e-09	1.68188e-08	11.4974			ACLY	-0.778227	7.33773	-8.1127	2.60199e-14	3.35955e-13	21.9331
TM7SF3	0.427785	6.45701	4.74705	3.55763e-06	4.59e-05	4.03599			DCAF15	-0.526766	5.33033	-6.31405	1.31284e-09	1.6938e-08	11.4899			RYBP	-0.736197	5.66245	-8.11018	2.64463e-14	3.41207e-13	21.9172
ZNF229	0.459988	2.31623	4.74539	3.58432e-06	4.61901e-05	4.02893			TXNDC11	-0.398511	6.73798	-6.31134	1.33268e-09	1.71813e-08	11.4754			MAP3K1	-0.905288	5.23233	-8.1097	2.65286e-14	3.42014e-13	21.9142
RNF2	0.304108	4.87632	4.74532	3.58543e-06	4.61901e-05	4.02864			HNRNPUL2	-0.429978	6.37965	-6.31072	1.33726e-09	1.72275e-08	11.4721			SET	-0.635802	8.22046	-8.10953	2.65575e-14	3.42132e-13	21.9131
CNGA1	0.637514	2.69554	4.74381	3.60994e-06	4.64713e-05	4.02221			POFUT1	-0.513482	5.54047	-6.30869	1.35238e-09	1.74093e-08	11.4612			MON2	-0.710429	4.70235	-8.10934	2.65896e-14	3.42292e-13	21.9119
FAM126A	0.446886	3.25741	4.73908	3.68779e-06	4.74383e-05	4.00208			RGS12	-0.61351	3.93403	-6.30815	1.35644e-09	1.74487e-08	11.4583			ATP9A	-0.964122	6.49634	-8.10884	2.66763e-14	3.43153e-13	21.9087
DDHD1	0.289911	3.25689	4.73725	3.71846e-06	4.77954e-05	3.99426			LSM12	-0.482039	4.48016	-6.30764	1.36026e-09	1.74746e-08	11.4556			CSNK1A1	-0.786106	6.42296	-8.10839	2.67527e-14	3.43882e-13	21.9059
MED14	0.282554	4.53899	4.73709	3.72106e-06	4.77954e-05	3.9936			TBCD	-0.410425	5.16902	-6.30759	1.3606e-09	1.74746e-08	11.4554			CXorf38	-0.687978	4.92423	-8.10431	2.74671e-14	3.52802e-13	21.8802
IL6ST	0.483275	6.45735	4.73649	3.73124e-06	4.78907e-05	3.99103			ZNF696	-0.462747	3.50997	-6.30748	1.36147e-09	1.74746e-08	11.4548			CHORDC1	-0.898736	3.59639	-8.10331	2.76439e-14	3.54811e-13	21.8739
GFPT1	0.404725	6.32314	4.73475	3.7605e-06	4.82306e-05	3.98366			CENPO	-0.444126	3.9014	-6.30529	1.37803e-09	1.7674e-08	11.4431			TAX1BP1	-0.664145	7.06307	-8.10217	2.7848e-14	3.57166e-13	21.8667
EVI5	0.353978	4.69116	4.73453	3.76424e-06	4.82343e-05	3.98272			NVL	-0.374946	4.59027	-6.30493	1.38077e-09	1.7696e-08	11.4412			ZKSCAN3	-0.606378	2.97255	-8.09829	2.85545e-14	3.65958e-13	21.8422
CNTRL	0.317498	4.05734	4.73441	3.76635e-06	4.82343e-05	3.98219			MCM7	-0.658785	6.87798	-6.30397	1.38817e-09	1.77777e-08	11.436			KDM5C	-0.756095	5.9511	-8.09753	2.8695e-14	3.67487e-13	21.8374
ZMYM2	0.288633	5.31406	4.73303	3.78986e-06	4.84996e-05	3.97632			LENG8	-0.877201	7.20162	-6.3024	1.40024e-09	1.79191e-08	11.4277			WDR47	-0.789827	4.10797	-8.09531	2.91076e-14	3.72496e-13	21.8234
LRRK2	0.557429	3.45495	4.73146	3.81674e-06	4.88076e-05	3.96965			CDC5L	-0.448201	5.51253	-6.30192	1.40397e-09	1.79537e-08	11.4251			OGT	-0.842748	6.58765	-8.09408	2.93393e-14	3.75184e-13	21.8156
HTR1F	0.264632	1.18954	4.7309	3.82639e-06	4.8895e-05	3.96727			PLEKHG2	-0.811346	4.74873	-6.30055	1.4147e-09	1.80776e-08	11.4177			MKRN2	-0.58072	5.76705	-8.0935	2.94499e-14	3.76321e-13	21.8119
ATP6AP2	0.335297	7.78142	4.73044	3.8342e-06	4.89587e-05	3.96535			RAB12	-0.599312	5.7198	-6.30016	1.41773e-09	1.80899e-08	11.4157			NAA30	-0.609998	4.84541	-8.08644	3.08204e-14	3.93544e-13	21.7674
FLT1	0.444026	4.5373	4.72955	3.84973e-06	4.91208e-05	3.96153			ZNF808	-0.422872	3.2123	-6.30016	1.41776e-09	1.80899e-08	11.4156			TMOD3	-0.982269	5.91554	-8.08589	3.09294e-14	3.94646e-13	21.764
SLC33A1	0.30833	5.09032	4.72882	3.86239e-06	4.91924e-05	3.95843			CWC25	-0.408428	5.29203	-6.29963	1.42186e-09	1.81289e-08	11.4129			ZNF518A	-0.87336	4.49539	-8.08548	3.10114e-14	3.954e-13	21.7614
CNOT4	0.235402	4.4386	4.72868	3.86485e-06	4.91924e-05	3.95783			ASXL2	-0.563216	4.26751	-6.2983	1.4324e-09	1.825e-08	11.4057			VRK2	-0.750027	5.39637	-8.08529	3.10494e-14	3.95594e-13	21.7602
RPL13	-0.336008	9.73937	-4.72858	3.86647e-06	4.91924e-05	3.95744			LIG3	-0.386653	3.73516	-6.29758	1.43807e-09	1.83087e-08	11.4019			DCAF10	-0.600582	4.80076	-8.08367	3.13747e-14	3.99387e-13	21.75
RALGAPA2	0.365494	5.10125	4.72857	3.86667e-06	4.91924e-05	3.95739			GET4	-0.46353	3.44957	-6.29507	1.45818e-09	1.85511e-08	11.3885			ZNF740	-0.635472	4.23284	-8.08358	3.1393e-14	3.99387e-13	21.7494
CAMK2D	0.368896	5.51178	4.72778	3.88039e-06	4.93307e-05	3.95405			ZNF251	-0.550171	4.7358	-6.29485	1.46001e-09	1.85608e-08	11.3873			SLC9A7	-0.926168	4.51855	-8.08315	3.14799e-14	4.00199e-13	21.7467
CD2AP	0.452637	6.48147	4.72727	3.88929e-06	4.94077e-05	3.95189			TPR	-0.526354	6.12035	-6.2943	1.46445e-09	1.86011e-08	11.3844			SERINC3	-0.673355	7.96199	-8.07923	3.22857e-14	4.10039e-13	21.722
TIFA	0.340302	4.53232	4.72708	3.89263e-06	4.94139e-05	3.95108			ODF2	-0.473168	5.09353	-6.29419	1.46532e-09	1.86011e-08	11.3838			CSRNP2	-0.67942	5.17249	-8.07915	3.23013e-14	4.10039e-13	21.7215
MAPK9	0.22636	5.34807	4.72637	3.90521e-06	4.95374e-05	3.94803			PTPRE	-0.628622	4.48286	-6.29367	1.46957e-09	1.86414e-08	11.381			GATAD1	-0.641088	5.96632	-8.07839	3.24597e-14	4.1175e-13	21.7167
PHC3	0.343578	4.39284	4.72597	3.91223e-06	4.95902e-05	3.94634			TBC1D5	-0.535471	4.86744	-6.29309	1.47428e-09	1.86778e-08	11.3779			POLR3E	-0.476771	4.99064	-8.07727	3.26965e-14	4.1445e-13	21.7096
ZNF519	0.177332	1.77659	4.72465	3.93543e-06	4.98444e-05	3.94076			RCCD1	-0.569575	4.44423	-6.29305	1.47459e-09	1.86778e-08	11.3777			PAFAH1B2	-0.592345	6.7885	-8.07484	3.32115e-14	4.20671e-13	21.6943
WBP2NL	0.201334	1.3354	4.72451	3.93803e-06	4.98444e-05	3.94014			LEMD2	-0.426556	5.4865	-6.29139	1.48818e-09	1.88362e-08	11.3688			LGALS8	-0.640754	5.65441	-8.07376	3.3442e-14	4.23282e-13	21.6875
ZNF442	0.237495	1.94621	4.7242	3.94341e-06	4.98761e-05	3.93885			NOA1	-0.392348	5.95325	-6.29003	1.49943e-09	1.89647e-08	11.3616			ERCC8	-0.505415	3.08091	-8.07108	3.40238e-14	4.30331e-13	21.6706
MRPL42	0.288124	4.66402	4.72384	3.94987e-06	4.99082e-05	3.93731			HNRNPD	-0.388246	7.51674	-6.2885	1.51215e-09	1.91117e-08	11.3534			ZNF687	-0.62227	4.94608	-8.07083	3.40805e-14	4.30734e-13	21.669
TBPL1	0.269778	4.44146	4.72374	3.9517e-06	4.99082e-05	3.93687			FARP2	-0.578277	4.31459	-6.28772	1.51862e-09	1.91794e-08	11.3493			TECPR2	-0.67177	4.00096	-8.07068	3.41126e-14	4.30827e-13	21.6681
ZDHHC2	0.477864	5.43	4.72273	3.96963e-06	5.00982e-05	3.9326			ELAVL1	-0.377942	5.72721	-6.28719	1.52311e-09	1.92222e-08	11.3464			KLHL7	-0.703262	4.77938	-8.07052	3.41474e-14	4.30952e-13	21.6671
SMG1	0.323234	5.28185	4.72217	3.97966e-06	5.01882e-05	3.93022			IQCB1	-0.506286	5.09065	-6.28436	1.54712e-09	1.9511e-08	11.3313			WBP11	-0.701837	6.35659	-8.06899	3.4486e-14	4.3491e-13	21.6574
STARD3NL	0.291192	5.82299	4.7209	4.00247e-06	5.04393e-05	3.92483			PPP1CA	-0.482801	8.42103	-6.28358	1.55375e-09	1.95804e-08	11.3272			AHCTF1	-0.645502	4.90861	-8.06821	3.4659e-14	4.36774e-13	21.6525
CIR1	0.254458	6.37772	4.7202	4.01512e-06	5.05619e-05	3.92185			EIF4G2	-0.51362	8.5668	-6.28331	1.55608e-09	1.95955e-08	11.3258			GK5	-0.709916	3.76542	-8.06788	3.47319e-14	4.37246e-13	21.6505
KLHL20	0.365047	4.84176	4.71994	4.0198e-06	5.05842e-05	3.92075			FANCI	-0.707822	4.10226	-6.28286	1.55997e-09	1.96302e-08	11.3233			STX16	-0.682566	6.44085	-8.06782	3.47468e-14	4.37246e-13	21.6501
AAK1	0.277203	3.49245	4.71966	4.02474e-06	5.05858e-05	3.91959			TNIP1	-0.502217	7.53847	-6.28067	1.57896e-09	1.98549e-08	11.3117			ZNF44	-0.56577	3.91928	-8.06679	3.49778e-14	4.39833e-13	21.6436
CYB5D1	0.269301	2.64018	4.71961	4.02576e-06	5.05858e-05	3.91935			SNX1	-0.440264	6.03886	-6.28021	1.58299e-09	1.98911e-08	11.3092			PANK3	-0.866156	5.32787	-8.06518	3.53418e-14	4.44089e-13	21.6334
MYEF2	0.544425	3.17959	4.71862	4.04373e-06	5.07749e-05	3.91515			DGKH	-0.655245	3.23342	-6.28002	1.58463e-09	1.98973e-08	11.3082			LSM12	-0.647099	4.48016	-8.06503	3.53744e-14	4.44176e-13	21.6325
ATP6V1C1	0.312339	5.92155	4.71824	4.05049e-06	5.08139e-05	3.91358			LRRFIP1	-0.65243	6.2418	-6.27855	1.59755e-09	2.00322e-08	11.3004			UHRF2	-0.66734	5.06169	-8.06217	3.60327e-14	4.52115e-13	21.6145
NDUFA5	0.297021	5.39004	4.71812	4.0527e-06	5.08139e-05	3.91306			LONP2	-0.441758	5.68431	-6.27853	1.59768e-09	2.00322e-08	11.3003			POLH	-0.702757	4.08152	-8.06102	3.63005e-14	4.55147e-13	21.6073
GPATCH2	0.257603	4.09187	4.71783	4.05809e-06	5.08448e-05	3.91181			OGFR	-0.58471	6.11823	-6.27814	1.60118e-09	2.00478e-08	11.2982			DR1	-0.738299	5.06084	-8.06074	3.63659e-14	4.55638e-13	21.6055
BTD	0.297907	4.88991	4.71718	4.06991e-06	5.09536e-05	3.90907			NUP50	-0.473246	5.20634	-6.27813	1.60123e-09	2.00478e-08	11.2981			TXLNG	-0.697962	4.84773	-8.0602	3.64905e-14	4.56869e-13	21.6021
CX3CR1	0.723258	3.32244	4.71703	4.07264e-06	5.09536e-05	3.90843			CBFB	-0.552275	6.30851	-6.2779	1.60325e-09	2.00585e-08	11.2969			RPS6KB1	-0.593684	4.66767	-8.05837	3.69245e-14	4.61969e-13	21.5906
TAF9B	0.348282	5.20375	4.71443	4.12048e-06	5.15149e-05	3.89742			IRF2BP2	-0.436707	7.6424	-6.27768	1.60521e-09	2.00686e-08	11.2957			PTBP1	-0.468293	7.57081	-8.05791	3.70333e-14	4.62997e-13	21.5877
RPS2	-0.291896	10.3185	-4.71356	4.13671e-06	5.16806e-05	3.89371			ZNF284	-0.343331	2.41231	-6.27731	1.60845e-09	2.00929e-08	11.2938			ZDHHC13	-0.754611	4.85318	-8.0575	3.71312e-14	4.63886e-13	21.5851
KBTBD6	0.36493	4.38533	4.71329	4.14172e-06	5.17059e-05	3.89257			PTK2	-0.478111	5.32993	-6.2772	1.60947e-09	2.00929e-08	11.2932			ZNF140	-0.625261	4.79121	-8.05657	3.73534e-14	4.66326e-13	21.5793
AGBL3	0.244631	1.96677	4.71282	4.1504e-06	5.1777e-05	3.8906			NLRC5	-0.755647	4.57116	-6.2769	1.61212e-09	2.01116e-08	11.2916			RFX3	-0.711697	2.58779	-8.05405	3.79634e-14	4.73601e-13	21.5634
CCDC30	0.238631	1.90147	4.71138	4.17739e-06	5.20763e-05	3.88448			C16orf70	-0.462217	5.09884	-6.27543	1.62526e-09	2.02609e-08	11.2838			KCTD18	-0.672231	4.57919	-8.0538	3.80235e-14	4.7401e-13	21.5619
CWF19L2	0.355655	4.53886	4.71011	4.20127e-06	5.23035e-05	3.87911			PWWP2A	-0.462609	4.33771	-6.27486	1.63039e-09	2.03018e-08	11.2807			DIS3L2	-0.532967	3.9405	-8.05362	3.80694e-14	4.74241e-13	21.5607
PGLS	-0.329203	6.20557	-4.71009	4.20164e-06	5.23035e-05	3.87902			EARS2	-0.432224	4.70783	-6.27481	1.63088e-09	2.03018e-08	11.2804			PPP1R12A	-0.828818	5.62436	-8.04673	3.97919e-14	4.95344e-13	21.5174
POU2F1	0.223966	3.99292	4.70883	4.22536e-06	5.25611e-05	3.87371			MFSD11	-0.426948	4.87704	-6.27424	1.63594e-09	2.03501e-08	11.2774			PURA	-0.724534	4.7219	-8.04648	3.98554e-14	4.95778e-13	21.5158
PDZD8	0.417136	5.191	4.70686	4.26291e-06	5.29789e-05	3.86537			AUTS2	-0.640887	3.98659	-6.2741	1.63724e-09	2.03518e-08	11.2767			CDC14A	-0.751328	2.90738	-8.04507	4.02186e-14	4.99938e-13	21.507
RIN1	-0.47034	4.79704	-4.70675	4.26505e-06	5.29789e-05	3.86489			PRKRIP1	-0.482869	5.83783	-6.27378	1.64016e-09	2.03679e-08	11.2749			TFDP1	-0.692094	6.90913	-8.04495	4.02486e-14	4.99952e-13	21.5062
BMPR2	0.445792	5.90568	4.70442	4.30994e-06	5.34982e-05	3.85502			OGFOD2	-0.353435	2.54488	-6.2737	1.64088e-09	2.03679e-08	11.2745			ANKRD27	-0.699252	5.16762	-8.04427	4.04248e-14	5.01782e-13	21.5019
PSIP1	0.412604	5.4048	4.7026	4.34519e-06	5.38971e-05	3.84734			SNIP1	-0.463979	4.80828	-6.27304	1.64687e-09	2.04276e-08	11.271			CEP152	-0.627234	2.77971	-8.04399	4.04977e-14	5.02328e-13	21.5002
MMS22L	0.259714	2.19502	4.70173	4.36217e-06	5.40691e-05	3.84366			PHC1	-0.526397	3.84738	-6.27136	1.66213e-09	2.06021e-08	11.2621			C1D	-0.623961	4.64948	-8.04363	4.05929e-14	5.03149e-13	21.4979
TMEM182	0.330457	2.75175	4.70072	4.38203e-06	5.42765e-05	3.83938			STAG1	-0.597584	4.24214	-6.27002	1.67452e-09	2.07408e-08	11.2549			UBA3	-0.695082	6.09627	-8.04178	4.1078e-14	5.08798e-13	21.4863
CDYL2	0.380796	3.00261	4.69873	4.42119e-06	5.47225e-05	3.83099			PACS2	-0.471091	5.19758	-6.26926	1.68151e-09	2.08126e-08	11.2509			ANP32E	-0.77616	6.38125	-8.03815	4.20454e-14	5.2041e-13	21.4635
LINC00271	0.311745	1.45827	4.69827	4.4304e-06	5.47974e-05	3.82903			TOMM34	-0.514775	6.66634	-6.2678	1.69509e-09	2.09658e-08	11.2431			CLCN3	-0.866733	6.41071	-8.0375	4.22236e-14	5.22242e-13	21.4593
TMEM181	0.327505	6.95651	4.698	4.43561e-06	5.48061e-05	3.82792			OGT	-0.621442	6.58765	-6.26642	1.7081e-09	2.11116e-08	11.2358			SRSF1	-0.527365	7.7815	-8.037	4.23575e-14	5.23525e-13	21.4562
SCAND1	-0.497577	6.32652	-4.69781	4.43947e-06	5.48061e-05	3.8271			VPS13C	-0.550223	4.50457	-6.26478	1.72359e-09	2.12879e-08	11.227			KAT5	-0.603677	5.50815	-8.03631	4.2546e-14	5.25481e-13	21.4519
ZNF501	0.319835	2.82591	4.69775	4.44058e-06	5.48061e-05	3.82686			ZNF394	-0.486775	5.67049	-6.26422	1.72886e-09	2.13378e-08	11.2241			EPC2	-0.747509	5.26123	-8.03544	4.27842e-14	5.28047e-13	21.4464
BIRC2	0.316723	6.38965	4.69691	4.45733e-06	5.49414e-05	3.82331			MFN1	-0.469269	5.6813	-6.2638	1.7329e-09	2.13724e-08	11.2218			MPP5	-0.721689	4.79489	-8.03373	4.32557e-14	5.33487e-13	21.4357
TCEA1	0.320915	6.7653	4.69689	4.45787e-06	5.49414e-05	3.8232			AGAP3	-0.513143	5.25245	-6.26209	1.74927e-09	2.1548e-08	11.2128			SMARCA2	-0.850602	6.03395	-8.0326	4.35717e-14	5.37002e-13	21.4286
ACTR2	0.384308	8.12599	4.69414	4.51308e-06	5.55823e-05	3.81159			LIMD1	-0.455983	3.37736	-6.26206	1.74962e-09	2.1548e-08	11.2126			PPHLN1	-0.560651	4.80048	-8.03167	4.38332e-14	5.39842e-13	21.4227
TRMT61A	-0.334993	5.0593	-4.69242	4.54785e-06	5.59656e-05	3.80436			ZRSR2	-0.524417	5.1967	-6.26164	1.75368e-09	2.15827e-08	11.2103			PEX26	-0.523639	4.06838	-8.03024	4.42381e-14	5.44443e-13	21.4137
SCAPER	0.318777	3.73017	4.69228	4.55065e-06	5.59656e-05	3.80378			ZNF326	-0.393675	3.82706	-6.25947	1.7747e-09	2.1826e-08	11.1988			SLC25A30	-0.720431	3.75174	-8.03012	4.42698e-14	5.44447e-13	21.413
MED1	0.302252	4.91	4.6919	4.55846e-06	5.60219e-05	3.80216			RNASEH1	-0.532552	5.44724	-6.25891	1.78018e-09	2.18778e-08	11.1959			NUP43	-0.584164	4.89888	-8.0287	4.46771e-14	5.49066e-13	21.4041
PEG3	0.660006	2.9279	4.69136	4.56945e-06	5.61173e-05	3.79989			STIL	-0.750032	3.80087	-6.25834	1.78585e-09	2.1932e-08	11.1928			ANAPC4	-0.541033	5.25853	-8.02746	4.50337e-14	5.53057e-13	21.3963
RRP9	-0.328403	6.11687	-4.69007	4.596e-06	5.64034e-05	3.79443			DENR	-0.41091	6.67886	-6.25765	1.79264e-09	2.19998e-08	11.1891			YME1L1	-0.618034	7.07381	-8.02693	4.51879e-14	5.54558e-13	21.393
KIAA2026	0.326289	4.72886	4.689	4.61795e-06	5.66327e-05	3.78993			ELK1	-0.510072	6.15899	-6.25543	1.81467e-09	2.22544e-08	11.1773			LYPLA1	-0.968108	5.92699	-8.02644	4.53286e-14	5.55892e-13	21.3899
IGIP	0.37023	5.66856	4.68874	4.62347e-06	5.66604e-05	3.78881			MED20	-0.425417	5.21806	-6.25489	1.82008e-09	2.2305e-08	11.1745			TIGD2	-0.70066	4.44502	-8.02509	4.57223e-14	5.60325e-13	21.3814
VPS37A	0.322751	4.75839	4.68852	4.62794e-06	5.66751e-05	3.7879			TMEM165	-0.549036	5.8678	-6.25462	1.82275e-09	2.2322e-08	11.173			STT3B	-0.725624	7.48835	-8.02434	4.59436e-14	5.62639e-13	21.3767
MAP3K1	0.401826	5.23233	4.68733	4.65261e-06	5.6937e-05	3.78288			PKN2	-0.599166	5.58733	-6.25347	1.83435e-09	2.24481e-08	11.1669			ZNF738	-0.690559	3.38263	-8.02262	4.64531e-14	5.68477e-13	21.3659
DNAJC6	0.541896	2.31046	4.68557	4.68946e-06	5.7329e-05	3.77545			BTN3A1	-0.700833	5.33328	-6.25286	1.84049e-09	2.25075e-08	11.1637			RPRD2	-0.705451	5.53791	-8.02247	4.64994e-14	5.68643e-13	21.365
RPRD2	0.316404	5.53791	4.68548	4.69124e-06	5.7329e-05	3.77509			JUP	-0.924332	8.80318	-6.25244	1.84476e-09	2.25438e-08	11.1614			SLC10A7	-0.696548	3.16659	-8.02209	4.66127e-14	5.69626e-13	21.3626
SLC39A9	0.279219	6.27271	4.68461	4.70956e-06	5.75123e-05	3.77141			MIS18A	-0.554519	4.81813	-6.25139	1.85546e-09	2.26586e-08	11.1559			WDR82	-0.704346	6.77156	-8.02077	4.70084e-14	5.74059e-13	21.3543
ZC3H15	0.266785	6.91548	4.68283	4.74718e-06	5.79279e-05	3.76391			SUN1	-0.605626	5.81715	-6.25087	1.8608e-09	2.27078e-08	11.1531			LRPPRC	-0.638172	6.06228	-8.01993	4.72622e-14	5.76752e-13	21.349
UHMK1	0.378749	5.88474	4.68268	4.75027e-06	5.79279e-05	3.7633			DPF2	-0.43987	5.24634	-6.24745	1.89616e-09	2.3123e-08	11.1349			LYSMD3	-0.900759	4.90263	-8.01945	4.74081e-14	5.78125e-13	21.346
SEMA5A	0.594786	3.98259	4.68099	4.78636e-06	5.8327e-05	3.75616			RCOR3	-0.427838	4.82031	-6.24691	1.90173e-09	2.31746e-08	11.1321			ETAA1	-0.610235	4.90487	-8.01868	4.76439e-14	5.80593e-13	21.3412
ARHGAP29	0.457552	3.64887	4.68006	4.80633e-06	5.85292e-05	3.75224			ARF6	-0.554046	8.03984	-6.24669	1.90408e-09	2.31861e-08	11.1309			KDM5A	-0.788473	5.28053	-8.01757	4.79837e-14	5.84324e-13	21.3342
KLF11	0.373114	5.54431	4.67888	4.83166e-06	5.87724e-05	3.74728			RNF216	-0.487811	5.26804	-6.24657	1.90534e-09	2.31861e-08	11.1303			UBE2D3	-0.540035	7.43106	-8.01746	4.80182e-14	5.84333e-13	21.3335
NR1D2	0.427317	5.37825	4.67852	4.83952e-06	5.87724e-05	3.74575			ZSWIM1	-0.434043	3.88074	-6.2462	1.90918e-09	2.32165e-08	11.1283			RNF145	-0.845794	6.90575	-8.01584	4.85186e-14	5.9001e-13	21.3234
AP4S1	0.254467	3.25203	4.67845	4.84109e-06	5.87724e-05	3.74545			PIGS	-0.45405	6.12155	-6.2454	1.91767e-09	2.33035e-08	11.124			CRKL	-0.648264	6.95377	-8.01377	4.91659e-14	5.97462e-13	21.3104
TMBIM4	0.313629	6.17179	4.67843	4.84141e-06	5.87724e-05	3.74538			CCDC85C	-0.486503	3.507	-6.24312	1.94178e-09	2.358e-08	11.112			ARHGAP42	-1.03996	3.62085	-8.01325	4.9332e-14	5.98657e-13	21.3071
CRNKL1	0.284314	5.35846	4.67835	4.84323e-06	5.87724e-05	3.74503			ARHGAP23	-0.963663	4.77393	-6.24298	1.94326e-09	2.35815e-08	11.1112			LRRC8D	-0.616735	5.51235	-8.01324	4.93332e-14	5.98657e-13	21.3071
ZNF347	0.352145	2.85443	4.67719	4.86839e-06	5.90364e-05	3.74014			ZNF550	-0.498927	3.58592	-6.2419	1.95488e-09	2.37059e-08	11.1055			LRCH4	-0.783784	4.01487	-8.01153	4.98781e-14	6.04846e-13	21.2963
VPS36	0.306585	5.89791	4.6742	4.93371e-06	5.97868e-05	3.72758			WDR1	-0.535262	8.13751	-6.24163	1.95777e-09	2.37243e-08	11.1041			SIPA1L1	-0.728803	5.21732	-8.00753	5.11734e-14	6.2012e-13	21.2712
EAPP	0.254195	6.64496	4.67374	4.94389e-06	5.98435e-05	3.72564			JOSD1	-0.562765	7.12257	-6.23898	1.98647e-09	2.40553e-08	11.09			PIK3CB	-0.728189	5.33272	-8.00666	5.14601e-14	6.23159e-13	21.2658
ARMC1	0.30468	6.11806	4.67367	4.94529e-06	5.98435e-05	3.72537			FBXO45	-0.469429	4.10584	-6.23864	1.99026e-09	2.40844e-08	11.0882			CHM	-0.827947	4.72439	-8.00443	5.21976e-14	6.31649e-13	21.2518
GDAP1	0.508043	3.90258	4.67336	4.95228e-06	5.98864e-05	3.72404			ZNF462	-0.541876	3.65332	-6.23825	1.99449e-09	2.41187e-08	11.0861			SRP72	-0.632949	6.71869	-8.00416	5.22905e-14	6.32332e-13	21.2501
GLIPR1L1	0.193637	1.27557	4.67247	4.97185e-06	6.00811e-05	3.72032			ETF1	-0.466969	7.18508	-6.23529	2.02724e-09	2.44977e-08	11.0704			DIS3	-0.65271	4.79478	-8.00396	5.23562e-14	6.32686e-13	21.2489
CEP290	0.321052	4.0705	4.67209	4.98035e-06	6.0142e-05	3.71871			MAP7D1	-0.635162	7.00752	-6.2343	2.0382e-09	2.46131e-08	11.0652			ARIH2	-0.554638	5.45653	-8.00022	5.36275e-14	6.47598e-13	21.2254
FGFR1OP	0.25105	3.33865	4.67037	5.01877e-06	6.05637e-05	3.71147			NFKB1	-0.54621	6.43207	-6.22898	2.09871e-09	2.53261e-08	11.037			FGFR1OP	-0.559958	3.33865	-7.99973	5.37944e-14	6.49161e-13	21.2224
PTBP3	0.368379	6.60633	4.6698	5.03151e-06	6.06753e-05	3.70908			SPATA2	-0.433359	5.16859	-6.22569	2.13695e-09	2.57681e-08	11.0195			OSBPL9	-0.651563	6.12581	-7.99897	5.40557e-14	6.51861e-13	21.2176
TCEANC	0.214979	2.3867	4.66952	5.03784e-06	6.06946e-05	3.70789			KDM3B	-0.491416	6.48254	-6.22557	2.13831e-09	2.57681e-08	11.0189			GLS	-0.987067	5.3672	-7.99863	5.4174e-14	6.52835e-13	21.2155
CWC22	0.291038	5.90286	4.66931	5.04259e-06	6.06946e-05	3.70701			NUP43	-0.431422	4.89888	-6.22532	2.14129e-09	2.57861e-08	11.0176			GEN1	-0.616968	2.7068	-7.99711	5.4705e-14	6.58776e-13	21.2059
SPRY3	0.20165	1.75989	4.66926	5.0436e-06	6.06946e-05	3.70682			LIG1	-0.558698	4.97838	-6.22416	2.15498e-09	2.59329e-08	11.0114			ZNF641	-0.62499	4.34123	-7.99511	5.54103e-14	6.66806e-13	21.1934
SLC39A6	0.429772	6.05004	4.6688	5.05399e-06	6.07774e-05	3.70488			ALG1	-0.391486	4.97432	-6.2232	2.16633e-09	2.60515e-08	11.0063			FBXO48	-0.431912	1.75787	-7.99332	5.60472e-14	6.73713e-13	21.1822
HBS1L	0.269128	3.8507	4.66823	5.06677e-06	6.0889e-05	3.7025			COX15	-0.393459	5.51201	-6.22147	2.18692e-09	2.62809e-08	10.9972			UNKL	-0.620222	3.51934	-7.99328	5.60619e-14	6.73713e-13	21.182
NEK1	0.396009	4.31316	4.66733	5.08723e-06	6.10925e-05	3.6987			STK11IP	-0.453016	5.07495	-6.22133	2.1886e-09	2.62828e-08	10.9965			IGF2R	-0.820468	6.25741	-7.99205	5.65048e-14	6.78565e-13	21.1743
CCDC148	0.289502	1.91462	4.6668	5.09931e-06	6.11953e-05	3.69646			NOL9	-0.433966	4.69609	-6.22076	2.19544e-09	2.63468e-08	10.9935			TRDMT1	-0.502178	2.15527	-7.99086	5.69367e-14	6.83279e-13	21.1668
EML4	0.325361	5.99811	4.66642	5.10798e-06	6.12569e-05	3.69486			MSL3	-0.460997	4.61985	-6.21798	2.22918e-09	2.67333e-08	10.9787			ADAM10	-0.925393	5.74786	-7.99038	5.71146e-14	6.84941e-13	21.1638
CHRNA6	0.392044	1.58075	4.66624	5.11192e-06	6.12618e-05	3.69414			ZMYM1	-0.500542	3.45071	-6.21687	2.24279e-09	2.68779e-08	10.9729			UBE4B	-0.65203	5.43384	-7.9882	5.79157e-14	6.94068e-13	21.1501
ENPP5	0.607184	3.86964	4.66494	5.1417e-06	6.15762e-05	3.68866			GPSM2	-0.68116	2.97854	-6.21654	2.24688e-09	2.69083e-08	10.9711			FUBP1	-0.695911	5.82924	-7.9864	5.85867e-14	7.01625e-13	21.1389
CLCN4	0.453682	3.51745	4.66471	5.14692e-06	6.15962e-05	3.6877			BCOR	-0.56821	5.086	-6.21588	2.25503e-09	2.69872e-08	10.9676			RALGAPA2	-0.803774	5.10125	-7.98571	5.88478e-14	7.04266e-13	21.1345
ATP8B4	0.388646	2.51974	4.6645	5.15172e-06	6.16111e-05	3.68683			SPATA5L1	-0.39852	4.71745	-6.21382	2.28061e-09	2.72746e-08	10.9567			NCSTN	-0.645452	7.39161	-7.98512	5.90684e-14	7.06419e-13	21.1309
KIFAP3	0.322283	6.01007	4.66371	5.1699e-06	6.1786e-05	3.6835			DGCR2	-0.455721	6.75784	-6.21234	2.29916e-09	2.74775e-08	10.9489			CROT	-0.727651	4.34188	-7.98444	5.93269e-14	7.09022e-13	21.1266
INTS8	0.261118	5.25674	4.6635	5.17469e-06	6.18006e-05	3.68263			GALNS	-0.59244	4.74897	-6.21127	2.31277e-09	2.76211e-08	10.9432			ZBTB49	-0.585282	3.29625	-7.98418	5.94235e-14	7.09688e-13	21.125
FAM20B	0.300292	6.03089	4.66232	5.20207e-06	6.2085e-05	3.67766			SSBP3	-0.58272	6.55432	-6.21067	2.32038e-09	2.7693e-08	10.94			RAP2C	-0.738572	5.89647	-7.98398	5.95017e-14	7.10132e-13	21.1237
RNF126	-0.36006	5.67062	-4.66021	5.25124e-06	6.26287e-05	3.66879			CLASRP	-0.594567	5.96745	-6.2084	2.34944e-09	2.80205e-08	10.928			THADA	-0.490445	3.90317	-7.98328	5.97681e-14	7.12822e-13	21.1193
ZNF383	0.239219	3.51596	4.65761	5.31223e-06	6.33126e-05	3.65791			C15orf62	-0.641109	2.53917	-6.20818	2.35219e-09	2.8034e-08	10.9269			PLEKHF2	-0.860831	5.60797	-7.98236	6.01189e-14	7.16442e-13	21.1136
SNX14	0.250569	6.00245	4.65683	5.33074e-06	6.34895e-05	3.65463			HNRNPAB	-0.511289	8.28973	-6.20555	2.38631e-09	2.84212e-08	10.913			ARHGAP17	-0.570172	5.00173	-7.98225	6.01644e-14	7.16442e-13	21.1129
NCKAP1	0.378383	6.11615	4.65609	5.34847e-06	6.3657e-05	3.6515			ATG4B	-0.490521	5.57011	-6.20542	2.38802e-09	2.84221e-08	10.9123			SP2	-0.628757	5.31042	-7.98217	6.01955e-14	7.16442e-13	21.1124
DNAJB9	0.396942	6.35122	4.65407	5.39665e-06	6.41864e-05	3.64305			DNHD1	-0.469571	2.16868	-6.20343	2.41414e-09	2.87132e-08	10.9018			ANKRD13C	-0.662798	4.82835	-7.98181	6.03339e-14	7.17598e-13	21.1101
ST8SIA3	0.884963	2.88171	4.65264	5.43113e-06	6.45524e-05	3.63705			FASN	-0.709081	5.71195	-6.20274	2.42334e-09	2.88029e-08	10.8981			CNOT3	-0.567283	5.09163	-7.98006	6.10122e-14	7.25168e-13	21.0992
TMCO3	0.374109	5.3783	4.65132	5.463e-06	6.48867e-05	3.63154			UTP15	-0.404106	3.82355	-6.20138	2.4414e-09	2.89919e-08	10.891			NSRP1	-0.56939	5.66991	-7.97794	6.1845e-14	7.34563e-13	21.0859
RGS13	0.493463	2.03261	4.6509	5.47319e-06	6.49632e-05	3.62978			GSS	-0.497235	7.53895	-6.20129	2.44259e-09	2.89919e-08	10.8905			FRS2	-0.817408	4.19123	-7.97762	6.19715e-14	7.35561e-13	21.0839
RYBP	0.324183	5.66245	4.65047	5.48374e-06	6.50439e-05	3.62797			DHX33	-0.435548	4.02416	-6.20096	2.44703e-09	2.90249e-08	10.8888			EFCAB11	-0.504809	2.58864	-7.97671	6.2334e-14	7.39359e-13	21.0782
ESF1	0.356375	5.38057	4.6498	5.50005e-06	6.51929e-05	3.62517			PACS1	-0.600773	6.25686	-6.19993	2.46095e-09	2.917e-08	10.8833			DIABLO	-0.478474	3.94632	-7.9735	6.36245e-14	7.54151e-13	21.0582
CDKN1B	0.328459	7.00191	4.64787	5.5475e-06	6.57105e-05	3.61707			BORA	-0.636575	3.56337	-6.19932	2.46917e-09	2.92475e-08	10.8801			KIAA1143	-0.584144	5.35896	-7.973	6.38309e-14	7.5608e-13	21.055
NUDT3	0.277565	4.0969	4.64718	5.56436e-06	6.58652e-05	3.61422			AKIRIN1	-0.577741	6.65342	-6.19773	2.49066e-09	2.94818e-08	10.8717			PDCD11	-0.579482	5.09418	-7.9723	6.41157e-14	7.58936e-13	21.0506
ZNF302	0.347289	5.28177	4.64686	5.5723e-06	6.59142e-05	3.61287			FAM122B	-0.493465	5.60213	-6.19612	2.51275e-09	2.97231e-08	10.8632			L2HGDH	-0.645614	2.53925	-7.97217	6.41675e-14	7.59031e-13	21.0498
RAD23B	0.272263	7.48116	4.64563	5.603e-06	6.62322e-05	3.60769			TIRAP	-0.443484	3.77102	-6.19596	2.51491e-09	2.97284e-08	10.8623			CTPS2	-0.606135	5.12189	-7.97151	6.44412e-14	7.61749e-13	21.0457
PHLPP2	0.302278	2.89313	4.6445	5.63117e-06	6.65199e-05	3.60297			GIT1	-0.465725	6.52938	-6.19503	2.52774e-09	2.98597e-08	10.8574			TNRC6A	-0.63667	4.91956	-7.97091	6.4688e-14	7.64146e-13	21.0419
DCDC1	0.155339	0.866959	4.64307	5.66695e-06	6.6897e-05	3.597			ABI2	-0.464286	4.21368	-6.19469	2.53253e-09	2.98959e-08	10.8556			SNX25	-0.666689	4.14813	-7.97049	6.48598e-14	7.65655e-13	21.0393
ZRANB3	0.185143	1.99273	4.64021	5.73941e-06	6.77064e-05	3.58503			SERINC3	-0.491737	7.96199	-6.19452	2.53476e-09	2.99019e-08	10.8548			CLPX	-0.567917	5.76602	-7.96812	6.58505e-14	7.76821e-13	21.0245
SENP1	0.276211	4.61368	4.63992	5.74675e-06	6.77468e-05	3.58383			SLTM	-0.448772	6.29597	-6.19419	2.53942e-09	2.99365e-08	10.853			INE1	-0.881184	2.95335	-7.96713	6.62682e-14	7.81218e-13	21.0183
PLSCR4	0.567203	6.037	4.63929	5.76288e-06	6.78909e-05	3.58119			WDR75	-0.444658	5.93388	-6.19273	2.55974e-09	3.01556e-08	10.8453			ARRDC3	-1.11251	6.28292	-7.96684	6.63931e-14	7.82022e-13	21.0165
RORA	0.39618	3.53773	4.63902	5.76984e-06	6.79267e-05	3.58005			GORASP1	-0.40806	6.02592	-6.19226	2.56632e-09	3.02125e-08	10.8428			ASF1A	-0.640086	5.07766	-7.96676	6.64265e-14	7.82022e-13	21.016
ZCWPW2	0.309761	1.92616	4.6377	5.80361e-06	6.8278e-05	3.57455			CCNJ	-0.510256	3.5188	-6.19095	2.58485e-09	3.04101e-08	10.8359			CYP20A1	-0.530271	4.39462	-7.96662	6.64879e-14	7.82214e-13	21.0151
SMTN	-0.52696	5.10389	-4.63662	5.83153e-06	6.856e-05	3.57003			ZNF217	-0.76139	6.20779	-6.19061	2.58955e-09	3.04448e-08	10.8341			INPP4A	-0.684169	4.03251	-7.96547	6.69752e-14	7.87412e-13	21.0079
KIAA0319	0.554981	2.32649	4.63582	5.85227e-06	6.87572e-05	3.56669			OTUD7B	-0.491472	4.19043	-6.19047	2.59159e-09	3.04482e-08	10.8334			TP53TG5	-0.35675	1.78734	-7.96504	6.7162e-14	7.89074e-13	21.0052
ZNF44	0.249625	3.91928	4.63467	5.8821e-06	6.9061e-05	3.5619			PDS5A	-0.42426	5.61835	-6.1901	2.59683e-09	3.0489e-08	10.8314			RCAN3	-0.789043	4.66238	-7.9646	6.73481e-14	7.90406e-13	21.0025
ARFRP1	-0.329295	5.56378	-4.63261	5.93624e-06	6.96495e-05	3.55327			UBR7	-0.432222	5.80826	-6.18796	2.62734e-09	3.08264e-08	10.8201			DMTF1	-0.808831	5.44516	-7.96456	6.73665e-14	7.90406e-13	21.0022
NME3	-0.484416	6.79452	-4.63187	5.95563e-06	6.98298e-05	3.55019			RSBN1L	-0.401198	4.6763	-6.18778	2.62993e-09	3.08359e-08	10.8192			EIF1AD	-0.54158	5.78838	-7.96436	6.74529e-14	7.90885e-13	21.001
ZNF451	0.241519	4.0835	4.63088	5.98189e-06	7.00903e-05	3.54605			ZNF691	-0.373728	4.90796	-6.18539	2.66452e-09	3.12204e-08	10.8066			UBE2K	-0.62679	6.65838	-7.96323	6.79425e-14	7.96088e-13	20.9939
ABCA11P	0.296597	2.33007	4.62957	6.01673e-06	7.04509e-05	3.54058			DNAJC2	-0.458745	5.606	-6.18286	2.70155e-09	3.16329e-08	10.7933			GATC	-0.516508	4.71339	-7.96194	6.85059e-14	8.02073e-13	20.9858
PSTK	0.245449	2.54835	4.62938	6.02179e-06	7.04626e-05	3.53979			RAPGEF1	-0.558474	6.47352	-6.18223	2.71099e-09	3.17221e-08	10.7899			CEP290	-0.71244	4.0705	-7.96184	6.85458e-14	8.02073e-13	20.9853
PIK3R4	0.300022	5.30232	4.62819	6.05349e-06	7.07858e-05	3.53484			VPS4A	-0.334357	5.79069	-6.18114	2.72716e-09	3.18898e-08	10.7842			HSD17B4	-0.624362	6.67025	-7.9611	6.88739e-14	8.0537e-13	20.9806
GATC	0.230528	4.71339	4.62739	6.07511e-06	7.09771e-05	3.53148			VPS13D	-0.496844	4.70545	-6.1807	2.73365e-09	3.19441e-08	10.7819			LARP4	-0.70556	4.90484	-7.95958	6.95445e-14	8.12251e-13	20.9711
DDX6	0.29066	6.4362	4.62728	6.07803e-06	7.09771e-05	3.53103			TPM3	-0.55744	6.93493	-6.18014	2.74203e-09	3.20204e-08	10.7789			GLOD4	-0.536536	5.91337	-7.95955	6.9556e-14	8.12251e-13	20.971
DNMT3A	0.237953	4.8418	4.62666	6.09462e-06	7.1123e-05	3.52846			RALY	-0.486247	7.22795	-6.17792	2.77551e-09	3.23739e-08	10.7672			ZNF561	-0.600807	4.83017	-7.95797	7.02632e-14	8.19958e-13	20.9611
PRDM5	0.314167	2.47893	4.6265	6.09914e-06	7.11279e-05	3.52777			STRADA	-0.45966	3.90299	-6.17788	2.77602e-09	3.23739e-08	10.767			ZNF616	-0.546545	3.84814	-7.95757	7.04446e-14	8.21522e-13	20.9585
KIAA1328	0.20317	2.35844	4.62633	6.10373e-06	7.11337e-05	3.52706			HAUS4	-0.424045	5.91999	-6.17713	2.78742e-09	3.2485e-08	10.7631			GPATCH1	-0.595542	4.58009	-7.94911	7.43532e-14	8.66521e-13	20.9057
LCA5L	0.219222	2.00795	4.62508	6.1374e-06	7.14781e-05	3.52187			DLG1	-0.477931	5.29529	-6.17655	2.79628e-09	3.25602e-08	10.76			DLG5	-0.969127	4.78348	-7.94859	7.45978e-14	8.6879e-13	20.9025
RBL1	0.283901	2.63472	4.62447	6.1541e-06	7.16245e-05	3.51932			ZBTB44	-0.477853	4.74331	-6.17646	2.79763e-09	3.25602e-08	10.7596			TMED8	-0.909701	4.20916	-7.94751	7.51142e-14	8.74217e-13	20.8957
CAPRIN1	0.316869	6.88581	4.62288	6.19748e-06	7.20811e-05	3.5127			PARP3	-0.697554	5.84591	-6.17601	2.80459e-09	3.26031e-08	10.7572			CTDSP2	-0.73835	7.94669	-7.94629	7.57014e-14	8.80104e-13	20.8881
PXK	0.368708	4.29036	4.62033	6.26795e-06	7.28518e-05	3.50205			BRD1	-0.510207	5.61814	-6.17598	2.80507e-09	3.26031e-08	10.757			WASL	-0.735906	6.81422	-7.94625	7.57215e-14	8.80104e-13	20.8879
EFHC2	0.514675	2.30166	4.61978	6.28307e-06	7.29787e-05	3.49978			VPS35	-0.485052	6.23529	-6.17379	2.8388e-09	3.2973e-08	10.7455			PHF10	-0.640963	5.82068	-7.94482	7.64134e-14	8.87552e-13	20.879
ANGEL2	0.249811	4.48258	4.61899	6.30514e-06	7.3186e-05	3.49648			MYBBP1A	-0.471023	5.427	-6.17335	2.84561e-09	3.30301e-08	10.7431			MAU2	-0.61636	5.2993	-7.94343	7.70966e-14	8.94888e-13	20.8703
ZNF561	0.267722	4.83017	4.61766	6.34223e-06	7.35674e-05	3.49095			PIP5K1C	-0.497869	6.42331	-6.17088	2.8842e-09	3.3441e-08	10.7301			WDR89	-0.528296	4.59583	-7.94329	7.71658e-14	8.95092e-13	20.8694
FBXO5	0.351264	3.57892	4.61565	6.39894e-06	7.41756e-05	3.48257			DNPEP	-0.443933	6.34468	-6.17084	2.88488e-09	3.3441e-08	10.7299			OPA1	-0.657942	5.48185	-7.94252	7.75463e-14	8.98906e-13	20.8646
HS2ST1	0.359486	5.23576	4.61532	6.40834e-06	7.42266e-05	3.48119			AFTPH	-0.387046	5.8781	-6.16958	2.90478e-09	3.36493e-08	10.7233			SCARB2	-0.671969	8.06348	-7.94204	7.77819e-14	9.01034e-13	20.8616
ZNF595	0.314633	3.23109	4.61519	6.4119e-06	7.42266e-05	3.48067			ATAD3A	-0.600546	5.40638	-6.16778	2.93329e-09	3.39569e-08	10.7139			COIL	-0.552327	5.55874	-7.94186	7.78707e-14	9.01269e-13	20.8605
PLRG1	0.264335	5.80078	4.61246	6.48977e-06	7.5078e-05	3.4693			RANBP3	-0.381383	5.2005	-6.16642	2.95515e-09	3.41871e-08	10.7067			USP40	-0.540436	4.74429	-7.94179	7.7906e-14	9.01269e-13	20.86
SLC38A9	0.214834	3.67552	4.61147	6.51824e-06	7.53571e-05	3.46518			ATM	-0.596109	3.87545	-6.16443	2.98735e-09	3.45366e-08	10.6962			PHAX	-0.602681	5.29119	-7.94146	7.80692e-14	9.02314e-13	20.858
GNB5	0.287466	4.41361	4.61114	6.52763e-06	7.54096e-05	3.46382			MBD1	-0.425746	5.54139	-6.16195	3.02815e-09	3.4985e-08	10.6832			RAB5B	-0.565972	7.5039	-7.9414	7.81003e-14	9.02314e-13	20.8576
PRPSAP2	0.308647	5.01259	4.61097	6.53255e-06	7.54096e-05	3.46311			LSM14A	-0.414047	7.58858	-6.16153	3.03503e-09	3.50412e-08	10.681			PPP2R1B	-0.550825	4.84085	-7.94093	7.83342e-14	9.04413e-13	20.8547
MTMR8	0.225284	1.42103	4.61086	6.53582e-06	7.54096e-05	3.46264			FNIP1	-0.486432	4.39139	-6.15963	3.06667e-09	3.53825e-08	10.671			HNRNPA3	-0.542332	7.66647	-7.94048	7.85591e-14	9.06048e-13	20.8519
RHOT2	-0.345477	6.19396	-4.61054	6.54497e-06	7.54479e-05	3.46132			AMDHD2	-0.569768	4.29047	-6.15951	3.06867e-09	3.53825e-08	10.6703			BMS1	-0.521948	5.87532	-7.94044	7.85802e-14	9.06048e-13	20.8516
ABI2	0.278604	4.21368	4.61044	6.54784e-06	7.54479e-05	3.46091			DBF4	-0.499055	3.8037	-6.15916	3.07445e-09	3.54256e-08	10.6685			RRM2B	-0.773327	5.44752	-7.93683	8.04127e-14	9.26561e-13	20.8291
DNAH6	0.203196	1.35513	4.60995	6.56214e-06	7.55626e-05	3.45885			NAF1	-0.473374	3.57943	-6.15749	3.10259e-09	3.57254e-08	10.6597			ZNF490	-0.392941	2.16345	-7.93543	8.11325e-14	9.34235e-13	20.8203
EIF2AK3	0.330463	5.12242	4.6089	6.59256e-06	7.58626e-05	3.4545			CD2BP2	-0.368671	6.95133	-6.15737	3.10459e-09	3.57254e-08	10.6591			FKBP15	-0.575239	5.04818	-7.9343	8.17185e-14	9.40359e-13	20.8133
FRYL	0.307152	4.46284	4.60703	6.64739e-06	7.64038e-05	3.4467			ALG6	-0.405056	4.34734	-6.15594	3.12881e-09	3.59803e-08	10.6516			UHMK1	-0.835618	5.88474	-7.93379	8.19834e-14	9.42782e-13	20.8101
SBF2	0.328552	4.49233	4.60699	6.6484e-06	7.64038e-05	3.44656			ZNF200	-0.419069	3.32891	-6.15512	3.14279e-09	3.61151e-08	10.6473			ZSWIM6	-0.748387	5.08349	-7.93353	8.21218e-14	9.43748e-13	20.8085
RANBP2	0.330438	5.86087	4.60682	6.65349e-06	7.64117e-05	3.44584			ALG8	-0.412932	6.07206	-6.15501	3.1447e-09	3.61151e-08	10.6467			CEP89	-0.597479	4.34361	-7.93135	8.32715e-14	9.56327e-13	20.7949
USP33	0.273714	5.7835	4.6051	6.70404e-06	7.69412e-05	3.43871			HIPK3	-0.586251	5.33746	-6.15392	3.16346e-09	3.62884e-08	10.641			HSPA14	-0.582852	4.86976	-7.93103	8.34411e-14	9.57641e-13	20.7929
GNA13	0.401065	6.63891	4.60421	6.73042e-06	7.7193e-05	3.43501			NUFIP1	-0.388249	4.00083	-6.15389	3.16397e-09	3.62884e-08	10.6408			MAP3K13	-0.774191	4.3884	-7.93002	8.3979e-14	9.63178e-13	20.7866
ANAPC11	-0.301774	6.08507	-4.60295	6.76813e-06	7.75742e-05	3.42975			SRSF6	-0.446252	7.26528	-6.15374	3.16653e-09	3.62938e-08	10.64			MSL3	-0.617188	4.61985	-7.92904	8.45082e-14	9.68607e-13	20.7805
RBM7	0.305082	4.6624	4.60227	6.78828e-06	7.77132e-05	3.42695			RBM12B	-0.459348	3.61649	-6.15242	3.18947e-09	3.65326e-08	10.6331			PAK2	-0.752094	6.74874	-7.92861	8.47392e-14	9.70613e-13	20.7778
ARFGAP3	0.350314	7.24774	4.60224	6.78921e-06	7.77132e-05	3.42682			MAPKAPK2	-0.493236	7.38916	-6.15131	3.2087e-09	3.67287e-08	10.6273			ZW10	-0.60726	5.14652	-7.92623	8.60344e-14	9.84799e-13	20.763
EIF3B	-0.284503	6.69699	-4.59917	6.88173e-06	7.87202e-05	3.41408			MCM3AP-AS1	-0.459433	2.04309	-6.1511	3.21242e-09	3.6747e-08	10.6262			TRAPPC10	-0.782552	4.43164	-7.926	8.61585e-14	9.85569e-13	20.7615
VBP1	0.289403	6.91998	4.59863	6.89819e-06	7.88566e-05	3.41183			ATF2	-0.536162	4.94645	-6.15009	3.23006e-09	3.69244e-08	10.6209			PPIL4	-0.709285	5.57225	-7.92521	8.65916e-14	9.89871e-13	20.7566
GNG2	0.669038	4.79044	4.59772	6.92584e-06	7.91206e-05	3.40806			TIMMDC1	-0.411422	6.96857	-6.14987	3.23395e-09	3.69406e-08	10.6197			ZNF248	-0.577401	3.5406	-7.92471	8.68677e-14	9.92373e-13	20.7535
UNC119B	0.434796	4.41562	4.59688	6.95147e-06	7.93611e-05	3.40459			AKAP11	-0.606269	5.29007	-6.14966	3.23763e-09	3.69406e-08	10.6186			PRRC2A	-0.6459	6.87049	-7.92449	8.69943e-14	9.93166e-13	20.7521
VEZT	0.342238	5.54736	4.5962	6.97235e-06	7.95472e-05	3.40176			WDR6	-0.514445	7.10271	-6.14955	3.23953e-09	3.69406e-08	10.6181			RPAP3	-0.660286	4.97798	-7.92436	8.70621e-14	9.93287e-13	20.7513
GGNBP2	0.21927	5.76474	4.59472	7.01816e-06	8.00172e-05	3.3956			WDR82	-0.514355	6.77156	-6.14953	3.23999e-09	3.69406e-08	10.6179			CPOX	-0.740377	5.38515	-7.92105	8.89168e-14	1.01378e-12	20.7307
TTC3	0.318903	6.36839	4.59452	7.02419e-06	8.00334e-05	3.39479			AKAP8L	-0.474449	5.26324	-6.14863	3.25589e-09	3.70975e-08	10.6132			TBCK	-0.587884	4.61993	-7.92032	8.93328e-14	1.01785e-12	20.7262
TDG	0.27629	5.12424	4.59386	7.04468e-06	8.01906e-05	3.39205			AGBL5	-0.452001	4.61785	-6.14845	3.25911e-09	3.71098e-08	10.6122			NUDT21	-0.701676	6.22264	-7.9163	9.16499e-14	1.04357e-12	20.7011
MXD3	-0.41737	3.32915	-4.59378	7.04723e-06	8.01906e-05	3.39171			NAV2	-0.611981	4.20612	-6.14781	3.27046e-09	3.72146e-08	10.6089			GOLIM4	-0.985628	5.37029	-7.91238	9.39664e-14	1.06925e-12	20.6767
ULK2	0.351424	3.58946	4.59294	7.07332e-06	8.04346e-05	3.38823			ZDHHC18	-0.488666	4.56863	-6.14596	3.30356e-09	3.75666e-08	10.5992			ZFP64	-0.557337	3.9282	-7.91151	9.44867e-14	1.07446e-12	20.6713
MAGI1	0.363814	4.50826	4.59087	7.13813e-06	8.11135e-05	3.37964			DONSON	-0.485977	4.7061	-6.14294	3.35832e-09	3.81643e-08	10.5833			BAG5	-0.589539	5.92268	-7.91082	9.49033e-14	1.07849e-12	20.667
ZNF25	0.376492	4.5639	4.59073	7.14236e-06	8.11135e-05	3.37908			TSC22D4	-0.566618	6.17562	-6.14198	3.37587e-09	3.83387e-08	10.5783			PPARA	-0.657566	3.95768	-7.91068	9.49872e-14	1.07874e-12	20.6661
SSX2IP	0.4255	4.05308	4.59044	7.15157e-06	8.1165e-05	3.37787			CCDC88C	-0.76729	3.97393	-6.14183	3.37851e-09	3.83435e-08	10.5775			AP1AR	-0.827003	5.72976	-7.91026	9.52402e-14	1.0809e-12	20.6635
PABPC5	0.39678	1.84275	4.58946	7.18247e-06	8.14623e-05	3.37381			GLMN	-0.477815	4.17282	-6.14069	3.39958e-09	3.85574e-08	10.5715			CHERP	-0.529814	5.39092	-7.9083	9.64413e-14	1.09382e-12	20.6513
MTRR	0.262838	5.04845	4.58905	7.19541e-06	8.15558e-05	3.37212			CRKL	-0.472997	6.95377	-6.13892	3.43243e-09	3.89046e-08	10.5623			JRKL	-0.87021	5.02308	-7.90663	9.74675e-14	1.10474e-12	20.6409
IMPAD1	0.308811	6.13756	4.58392	7.3598e-06	8.33131e-05	3.35085			SLC12A9	-0.587109	5.16069	-6.13766	3.45611e-09	3.91475e-08	10.5556			ATG14	-0.661455	5.55751	-7.90612	9.77885e-14	1.10765e-12	20.6377
MALT1	0.350055	4.30963	4.58391	7.36005e-06	8.33131e-05	3.35082			ZC3HAV1L	-0.625527	3.90413	-6.13701	3.46818e-09	3.92585e-08	10.5523			BCL2L13	-0.539573	5.02116	-7.90274	9.99119e-14	1.13097e-12	20.6167
RNF13	0.32688	6.56164	4.58371	7.3666e-06	8.33328e-05	3.34998			MPI	-0.388396	4.63402	-6.13688	3.47077e-09	3.92622e-08	10.5515			MMS22L	-0.568402	2.19502	-7.90218	1.00267e-13	1.13425e-12	20.6132
ENOPH1	0.282916	6.83586	4.58349	7.3737e-06	8.33589e-05	3.34908			CCNT1	-0.476566	5.11281	-6.13606	3.48614e-09	3.93954e-08	10.5473			KAT7	-0.570886	4.76666	-7.9014	1.00765e-13	1.13913e-12	20.6084
ACVR1B	0.351098	5.79484	4.57837	7.54132e-06	8.51983e-05	3.32792			TIMELESS	-0.618972	5.01839	-6.13597	3.48794e-09	3.93954e-08	10.5468			ZBTB39	-0.709676	3.72776	-7.90031	1.01468e-13	1.14618e-12	20.6016
LRRC2	0.438865	1.70527	4.5778	7.56027e-06	8.53568e-05	3.32556			ZMYND8	-0.543418	5.5992	-6.13589	3.48935e-09	3.93954e-08	10.5464			PEX13	-0.745955	5.11647	-7.90023	1.0152e-13	1.14618e-12	20.6011
UBA3	0.303785	6.09627	4.5767	7.59674e-06	8.57127e-05	3.32103			NUP160	-0.502877	5.17426	-6.13549	3.4971e-09	3.94572e-08	10.5443			ZNF761	-0.68085	4.38019	-7.90005	1.01635e-13	1.14673e-12	20.6
ZMYM1	0.297042	3.45071	4.57584	7.62556e-06	8.59639e-05	3.31746			FAM98B	-0.442718	3.65251	-6.13228	3.55857e-09	4.01247e-08	10.5274			CLIP1	-0.777065	4.90892	-7.8979	1.03036e-13	1.16178e-12	20.5866
TIAM1	0.535873	4.10885	4.57574	7.6289e-06	8.59639e-05	3.31705			TMCO4	-0.509257	5.49402	-6.1314	3.57559e-09	4.02905e-08	10.5228			G3BP2	-0.735354	6.97746	-7.89758	1.03245e-13	1.16339e-12	20.5846
SEC23B	0.334447	6.5994	4.57482	7.65987e-06	8.62515e-05	3.31324			ADRM1	-0.502103	7.64625	-6.13056	3.59188e-09	4.04477e-08	10.5185			LNX2	-0.785972	5.42002	-7.89729	1.03434e-13	1.16476e-12	20.5828
SLC39A10	0.414101	5.5459	4.57469	7.66437e-06	8.62515e-05	3.31269			TELO2	-0.62048	5.39174	-6.13031	3.59674e-09	4.04762e-08	10.5172			IBTK	-0.695122	5.45905	-7.8961	1.04221e-13	1.1728e-12	20.5754
NCOA1	0.322634	5.75003	4.57395	7.68911e-06	8.64739e-05	3.30965			LMBR1L	-0.537214	5.35642	-6.12813	3.63957e-09	4.09317e-08	10.5057			ZNF624	-0.703258	2.74487	-7.89601	1.04283e-13	1.1728e-12	20.5748
BCL9	0.319073	4.83294	4.57302	7.72066e-06	8.67231e-05	3.3058			UBE2J2	-0.431867	5.41146	-6.12763	3.64959e-09	4.10177e-08	10.5031			SHOC2	-0.622462	6.40437	-7.89572	1.04475e-13	1.1742e-12	20.573
LRRIQ1	0.402569	1.51805	4.573	7.72127e-06	8.67231e-05	3.30573			MRPL9	-0.43405	6.56773	-6.12717	3.65873e-09	4.10938e-08	10.5007			ZNF623	-0.717761	4.75531	-7.89544	1.04657e-13	1.17547e-12	20.5713
RPLP1	-0.337345	10.8466	-4.57007	7.82136e-06	8.77905e-05	3.2936			ISG20L2	-0.496065	5.38235	-6.12666	3.66872e-09	4.11793e-08	10.498			WDR59	-0.588721	5.04692	-7.89491	1.05016e-13	1.17875e-12	20.5679
OCIAD1	0.242594	7.46667	4.56969	7.83442e-06	8.78802e-05	3.29203			DCAF16	-0.499664	5.51747	-6.12601	3.68185e-09	4.13e-08	10.4946			ZCCHC7	-0.577953	4.87163	-7.8947	1.05155e-13	1.17955e-12	20.5666
ZDHHC20	0.427168	6.13288	4.56921	7.85064e-06	8.80053e-05	3.29009			ZNF768	-0.485363	6.57738	-6.12509	3.70013e-09	4.14783e-08	10.4898			GNPTAB	-0.728966	4.67703	-7.89289	1.06371e-13	1.19242e-12	20.5554
USP46	0.276159	3.63903	4.5676	7.90633e-06	8.85723e-05	3.28344			URGCP	-0.428753	5.45514	-6.12366	3.72907e-09	4.17741e-08	10.4823			PROSER1	-0.596134	4.9941	-7.89228	1.0678e-13	1.19623e-12	20.5516
OGFRL1	0.454585	4.62891	4.56649	7.94488e-06	8.89468e-05	3.27886			MED28	-0.382322	5.34809	-6.12355	3.73133e-09	4.17741e-08	10.4817			TRA2A	-0.682274	6.8063	-7.88996	1.08368e-13	1.21323e-12	20.5372
BMP2K	0.316135	2.9903	4.56553	7.97857e-06	8.92664e-05	3.27488			USP31	-0.469657	3.09078	-6.12235	3.75562e-09	4.20189e-08	10.4755			WDR26	-0.619495	5.96476	-7.88982	1.0847e-13	1.21359e-12	20.5363
RNASE7	0.652438	2.12523	4.56487	8.00149e-06	8.94651e-05	3.27218			BCS1L	-0.398685	5.61413	-6.1212	3.77909e-09	4.22542e-08	10.4695			FEM1B	-0.792274	5.23465	-7.88943	1.08737e-13	1.21457e-12	20.5339
KLHL9	0.399897	4.88201	4.56376	8.04058e-06	8.98443e-05	3.26759			KIAA0753	-0.41104	4.50887	-6.12072	3.78892e-09	4.23368e-08	10.4669			GOLPH3	-0.60741	8.0793	-7.88941	1.08746e-13	1.21457e-12	20.5338
TMX1	0.354849	6.30156	4.563	8.06728e-06	9.00652e-05	3.26447			POLH	-0.508217	4.08152	-6.12044	3.79481e-09	4.23754e-08	10.4654			CANX	-0.71297	8.71884	-7.88938	1.08768e-13	1.21457e-12	20.5336
METRNL	-0.513562	6.81079	-4.56291	8.07073e-06	9.00652e-05	3.26407			IQSEC2	-0.448756	4.20575	-6.11595	3.88828e-09	4.33912e-08	10.442			XPR1	-0.757126	4.9244	-7.88779	1.09876e-13	1.22616e-12	20.5237
HSD17B12	0.352558	6.38711	4.56104	8.13698e-06	9.07462e-05	3.25638			MRTO4	-0.483473	6.23853	-6.11575	3.89249e-09	4.34102e-08	10.4409			SORL1	-1.05111	5.40249	-7.8874	1.10148e-13	1.22776e-12	20.5213
GLRB	0.595795	3.71841	4.56072	8.14849e-06	9.08161e-05	3.25505			FRMD8	-0.53477	7.12674	-6.11541	3.89973e-09	4.34631e-08	10.4391			AKT1	-0.545723	5.85108	-7.88736	1.10172e-13	1.22776e-12	20.5211
TCEAL8	0.279091	7.66883	4.55944	8.19428e-06	9.12679e-05	3.24978			ZNF445	-0.463449	4.2191	-6.11501	3.90808e-09	4.35282e-08	10.4371			ABHD16A	-0.577392	4.61757	-7.88728	1.10232e-13	1.22776e-12	20.5205
ALAD	0.284452	6.04233	4.55663	8.29554e-06	9.23365e-05	3.23822			SP2	-0.458703	5.31042	-6.11389	3.93184e-09	4.37648e-08	10.4312			ZNF221	-0.464136	1.45729	-7.88714	1.10328e-13	1.22805e-12	20.5197
AEBP2	0.326439	4.88254	4.55547	8.33794e-06	9.27489e-05	3.23342			SEC61A2	-0.475626	3.74095	-6.11371	3.93568e-09	4.37794e-08	10.4303			ZFP90	-0.650529	4.94272	-7.88357	1.12863e-13	1.25507e-12	20.4975
TUBE1	0.26189	3.55912	4.55502	8.35414e-06	9.28696e-05	3.2316			CCNF	-0.602939	3.70696	-6.11296	3.95185e-09	4.39311e-08	10.4263			CMTM6	-0.918573	7.76793	-7.88351	1.12901e-13	1.25507e-12	20.4971
PIGM	0.310192	4.86938	4.55407	8.38914e-06	9.3199e-05	3.22766			PPP1R2	-0.459569	5.95736	-6.11235	3.96489e-09	4.40478e-08	10.4232			PUS7	-0.692235	4.67689	-7.88277	1.13433e-13	1.26018e-12	20.4925
HAUS3	0.247002	3.39558	4.55251	8.44662e-06	9.37775e-05	3.22124			TRAPPC3	-0.369733	6.72584	-6.11034	4.00829e-09	4.45015e-08	10.4127			CEP120	-0.751118	4.56254	-7.88175	1.14173e-13	1.26759e-12	20.4862
MBD3	-0.382695	5.36249	-4.5516	8.48015e-06	9.40896e-05	3.21751			IKBKB	-0.550714	5.23911	-6.10927	4.03154e-09	4.4731e-08	10.4071			SBF2	-0.731749	4.49233	-7.8796	1.15744e-13	1.28421e-12	20.4728
HMGCR	0.407658	6.01203	4.55075	8.51189e-06	9.43813e-05	3.214			HK1	-0.681741	6.53862	-6.10695	4.08263e-09	4.5269e-08	10.3949			PDCD7	-0.592283	5.41787	-7.87613	1.18321e-13	1.31197e-12	20.4513
STX7	0.340797	5.40195	4.54991	8.54325e-06	9.46686e-05	3.21054			UBE4B	-0.474767	5.43384	-6.10676	4.08689e-09	4.52872e-08	10.3939			ZNF202	-0.49921	4.35668	-7.87596	1.18448e-13	1.31254e-12	20.4502
ANKRD13C	0.290109	4.82835	4.54938	8.56303e-06	9.48272e-05	3.20836			ATXN1L	-0.521054	5.54307	-6.10408	4.14647e-09	4.59181e-08	10.38			TGS1	-0.687667	5.40966	-7.87578	1.18585e-13	1.31321e-12	20.4491
WDR26	0.274287	5.96476	4.54887	8.58196e-06	9.49762e-05	3.20629			ZNF776	-0.48054	4.12292	-6.10386	4.15145e-09	4.59439e-08	10.3788			CUL1	-0.554282	6.72543	-7.87549	1.18804e-13	1.31479e-12	20.4473
NUDT22	-0.311274	5.58066	-4.54815	8.60894e-06	9.52142e-05	3.20333			INTS12	-0.344029	5.12315	-6.10372	4.15474e-09	4.59511e-08	10.3781			DENND1B	-0.685535	3.29645	-7.87432	1.19692e-13	1.32379e-12	20.44
KITLG	0.616755	4.95573	4.54596	8.69178e-06	9.6069e-05	3.19432			PBRM1	-0.501173	4.89536	-6.10301	4.1707e-09	4.60919e-08	10.3744			TTC31	-0.572365	5.22185	-7.87402	1.19918e-13	1.32544e-12	20.4382
ALG13	0.299692	4.59099	4.54472	8.73914e-06	9.65311e-05	3.18921			NSRP1	-0.414866	5.66991	-6.10292	4.17279e-09	4.60919e-08	10.3739			CABIN1	-0.605056	5.32563	-7.87389	1.20016e-13	1.32567e-12	20.4374
PPM1D	0.305466	4.28147	4.54424	8.75755e-06	9.66729e-05	3.18723			DHTKD1	-0.454007	5.22436	-6.10073	4.2224e-09	4.66102e-08	10.3625			RNF213	-0.808461	5.28796	-7.87332	1.2045e-13	1.32962e-12	20.4338
PIAS2	0.265915	3.41675	4.54158	8.85988e-06	9.77404e-05	3.1763			NBR2	-0.619186	3.78618	-6.10037	4.23076e-09	4.66662e-08	10.3606			RALGPS2	-0.876538	4.39645	-7.87066	1.22502e-13	1.35141e-12	20.4173
AZIN1	0.353893	7.16083	4.53646	9.05983e-06	9.98826e-05	3.15531			CABLES2	-0.556585	4.35676	-6.10028	4.23284e-09	4.66662e-08	10.3601			KRAS	-0.876312	5.38982	-7.87045	1.22666e-13	1.35236e-12	20.416
FGD4	0.411538	4.45553	4.53609	9.07479e-06	9.9984e-05	3.15376			SLC35C2	-0.40905	5.79636	-6.10001	4.23897e-09	4.66747e-08	10.3587			TTC33	-0.824028	4.52247	-7.87031	1.22772e-13	1.35268e-12	20.4151
TRPM7	0.28445	4.45154	4.5354	9.1019e-06	0.000100219	3.15096			CSTF1	-0.360132	5.31934	-6.10001	4.239e-09	4.66747e-08	10.3587			RALBP1	-0.757647	6.65146	-7.86803	1.24569e-13	1.37161e-12	20.4009
ZNF155	0.254246	3.02853	4.53446	9.13926e-06	0.000100567	3.1471			PTDSS1	-0.453626	6.80005	-6.09942	4.25242e-09	4.67928e-08	10.3556			SCP2	-0.744438	5.92408	-7.8676	1.24907e-13	1.37445e-12	20.3983
ZNF366	0.367988	2.06215	4.53424	9.14834e-06	0.000100603	3.14617			XRCC2	-0.554772	2.2289	-6.09696	4.30958e-09	4.7389e-08	10.3428			SCYL3	-0.658454	4.42179	-7.86747	1.2501e-13	1.37461e-12	20.3975
ZNF720	0.246519	3.45479	4.53368	9.17041e-06	0.000100782	3.1439			CNOT6	-0.524338	5.19061	-6.09685	4.31206e-09	4.7389e-08	10.3422			ZNF652	-0.537695	4.94888	-7.86738	1.25079e-13	1.37461e-12	20.3969
SAR1B	0.310974	5.43873	4.53331	9.18518e-06	0.00010088	3.14239			RPS6KA1	-0.615501	6.50159	-6.09649	4.32041e-09	4.74506e-08	10.3403			ZFAND4	-0.552019	3.14074	-7.8667	1.25619e-13	1.37966e-12	20.3927
TSPO	-0.650269	8.96493	-4.53267	9.21098e-06	0.000101099	3.13975			HPS3	-0.708938	4.9112	-6.09574	4.33811e-09	4.7615e-08	10.3364			SLC9A8	-0.636264	4.59851	-7.86587	1.26287e-13	1.38612e-12	20.3875
SLC11A2	0.252832	5.08406	4.53224	9.22832e-06	0.000101226	3.13798			IPPK	-0.374665	3.07472	-6.09485	4.35901e-09	4.78141e-08	10.3318			LZTFL1	-0.630116	4.67267	-7.86533	1.26719e-13	1.38998e-12	20.3842
RNF152	0.372132	3.07903	4.53104	9.27679e-06	0.000101693	3.13306			LRRC57	-0.479065	4.43295	-6.09443	4.36885e-09	4.78917e-08	10.3296			CSTF2T	-0.59159	5.44415	-7.8651	1.269e-13	1.39108e-12	20.3828
ANKRD44	0.432397	3.37572	4.53019	9.31104e-06	0.000102004	3.12959			ZFAND3	-0.445681	6.64743	-6.0934	4.39331e-09	4.81295e-08	10.3242			WBP4	-0.587529	5.0997	-7.86496	1.27013e-13	1.39145e-12	20.3819
TASP1	0.282052	4.62963	4.52799	9.40055e-06	0.00010292	3.12059			PRORSD1P	-0.545074	2.9359	-6.09226	4.42046e-09	4.83963e-08	10.3183			ENTPD4	-0.661692	5.31099	-7.86483	1.27122e-13	1.39176e-12	20.3811
SEC24D	0.441223	5.90509	4.52764	9.41492e-06	0.000103012	3.11916			PTMA	-0.536595	9.86074	-6.09144	4.44e-09	4.85797e-08	10.314			PDE8A	-0.723584	5.04644	-7.86326	1.28394e-13	1.4048e-12	20.3714
GTF3C4	0.287476	4.53418	4.52699	9.44182e-06	0.000103241	3.11647			GTF2IRD1	-0.624796	5.59819	-6.09117	4.44662e-09	4.86059e-08	10.3126			UBE2Z	-0.568144	7.21118	-7.86242	1.2908e-13	1.41142e-12	20.3661
GORAB	0.341759	4.70912	4.52637	9.46737e-06	0.000103455	3.11393			FBXL19-AS1	-0.479904	2.27819	-6.09111	4.448e-09	4.86059e-08	10.3123			NUP50	-0.622199	5.20634	-7.86184	1.29552e-13	1.41569e-12	20.3626
ANKRD31	0.139126	1.01489	4.52525	9.51371e-06	0.000103896	3.10934			C5orf22	-0.463297	5.20634	-6.08976	4.48055e-09	4.89308e-08	10.3053			POLR2M	-0.569877	3.696	-7.86093	1.30309e-13	1.42306e-12	20.3569
MAPK1	0.306042	5.80569	4.52291	9.61087e-06	0.000104891	3.09979			ASH1L	-0.59228	5.16746	-6.08922	4.49366e-09	4.9043e-08	10.3024			TRIM56	-0.728127	5.92362	-7.86042	1.30728e-13	1.42674e-12	20.3537
DYRK1A	0.26772	6.07633	4.52144	9.67252e-06	0.000105498	3.09377			RINT1	-0.418922	5.03615	-6.0891	4.49652e-09	4.90434e-08	10.3018			C6orf89	-0.540615	6.40899	-7.85952	1.31473e-13	1.43397e-12	20.3482
ZNF568	0.328829	2.66553	4.52063	9.70674e-06	0.000105805	3.09045			PDXDC1	-0.569153	6.54218	-6.0885	4.51127e-09	4.91734e-08	10.2987			CCNL1	-0.906604	5.68175	-7.85797	1.32772e-13	1.44723e-12	20.3386
GTF3C3	0.266068	4.92601	4.51956	9.75222e-06	0.000106234	3.08606			ELF4	-0.730509	5.80922	-6.08834	4.51511e-09	4.91844e-08	10.2978			KLHDC2	-0.614389	5.85709	-7.85776	1.32955e-13	1.44831e-12	20.3372
TAB2	0.313472	6.10748	4.51584	9.91109e-06	0.000107897	3.07086			IRF2	-0.521619	6.58994	-6.08743	4.53749e-09	4.93971e-08	10.2931			MPRIP	-0.75063	6.08999	-7.85616	1.34309e-13	1.46215e-12	20.3273
TYMP	-0.599926	6.588	-4.51439	9.97402e-06	0.000108514	3.06491			STX4	-0.467843	6.60975	-6.0867	4.55525e-09	4.95594e-08	10.2893			TCHP	-0.530021	3.65984	-7.85534	1.3501e-13	1.46886e-12	20.3222
BICD1	0.383814	3.49681	4.51123	1.01117e-05	0.000109943	3.05202			ZCCHC4	-0.358395	3.58113	-6.08482	4.60194e-09	5.0036e-08	10.2795			RBBP9	-0.681262	5.24822	-7.85386	1.36278e-13	1.48127e-12	20.3131
LGALS8	0.274913	5.65441	4.51077	1.01321e-05	0.000110095	3.05013			HELZ	-0.469328	4.41777	-6.08217	4.66815e-09	5.07241e-08	10.2657			BCL9	-0.713567	4.83294	-7.85376	1.36365e-13	1.48127e-12	20.3125
PEX12	0.323286	4.27106	4.51001	1.01656e-05	0.00011039	3.04703			BBS1	-0.291796	2.47354	-6.08154	4.68402e-09	5.08647e-08	10.2624			ROCK1	-0.847864	4.72598	-7.85371	1.36407e-13	1.48127e-12	20.3122
MTDH	0.370318	6.91014	4.50926	1.01988e-05	0.000110682	3.04396			HNRNPU	-0.381896	7.62931	-6.08062	4.70748e-09	5.10874e-08	10.2576			FAM117B	-0.683389	4.93069	-7.85177	1.38098e-13	1.4987e-12	20.3001
ZC3H12C	0.421443	3.94657	4.50769	1.02682e-05	0.000111365	3.03758			USP8	-0.427934	4.35993	-6.07852	4.76122e-09	5.16384e-08	10.2467			MTX3	-0.64545	4.60169	-7.84922	1.40346e-13	1.52214e-12	20.2843
ZFP1	0.300049	4.39518	4.50713	1.02934e-05	0.000111569	3.03528			STK38	-0.613426	7.25128	-6.07806	4.77296e-09	5.17334e-08	10.2443			PCIF1	-0.547796	6.16773	-7.84871	1.40803e-13	1.52614e-12	20.2811
SLC18A2	0.467389	2.41802	4.50694	1.0302e-05	0.000111592	3.0345			SH3BP5L	-0.481732	5.36377	-6.07773	4.7815e-09	5.17936e-08	10.2426			NOL10	-0.483238	5.17904	-7.84555	1.43652e-13	1.55605e-12	20.2615
ENPP2	0.747122	5.81556	4.50677	1.03092e-05	0.000111601	3.03383			PTP4A2	-0.461719	7.64907	-6.07574	4.83312e-09	5.23201e-08	10.2322			NUP107	-0.788191	4.9815	-7.84458	1.44538e-13	1.56467e-12	20.2555
SETX	0.304116	5.42641	4.50543	1.03697e-05	0.000112185	3.02834			DCAF17	-0.437486	4.32445	-6.07411	4.87576e-09	5.27275e-08	10.2237			HTT	-0.53509	4.54329	-7.84391	1.45154e-13	1.57036e-12	20.2514
ONECUT2	0.788852	4.24768	4.50442	1.04151e-05	0.000112606	3.02423			PCNT	-0.536974	4.78912	-6.07407	4.87683e-09	5.27275e-08	10.2235			RINT1	-0.566548	5.03615	-7.84346	1.4556e-13	1.57378e-12	20.2486
DPP8	0.28388	4.83486	4.50416	1.0427e-05	0.00011262	3.02315			ERAL1	-0.392942	6.51283	-6.07279	4.91054e-09	5.30589e-08	10.2169			BCORL1	-0.685573	3.9392	-7.84309	1.45901e-13	1.57648e-12	20.2463
ACVR2B	0.216392	2.59187	4.5041	1.04294e-05	0.00011262	3.02294			HDAC8	-0.329965	4.41523	-6.07251	4.91802e-09	5.31066e-08	10.2154			USP25	-0.78496	4.36995	-7.84259	1.46367e-13	1.58052e-12	20.2432
C12orf66	0.261651	3.20056	4.50356	1.04539e-05	0.000112815	3.02074			MASTL	-0.564893	4.38922	-6.07185	4.93571e-09	5.3244e-08	10.212			GALC	-0.840586	5.45747	-7.84236	1.46586e-13	1.58191e-12	20.2418
HTATSF1	0.316109	6.49874	4.50279	1.0489e-05	0.000113115	3.01758			DDX18	-0.521213	5.51968	-6.0718	4.93687e-09	5.3244e-08	10.2117			BTN2A1	-0.715142	6.12461	-7.8421	1.4682e-13	1.58345e-12	20.2402
HNF4G	0.750498	4.40267	4.50266	1.04948e-05	0.000113115	3.01707			KCTD11	-0.616332	5.80546	-6.07125	4.95171e-09	5.33708e-08	10.2088			NHLRC3	-0.631101	5.55261	-7.8397	1.49069e-13	1.60583e-12	20.2253
TSSC4	-0.336048	6.04434	-4.50246	1.05039e-05	0.000113143	3.01625			AK2	-0.4009	6.5896	-6.07096	4.95938e-09	5.34203e-08	10.2073			MAML2	-1.02994	4.91472	-7.83969	1.4908e-13	1.60583e-12	20.2253
TP53INP1	0.413103	6.25057	4.50085	1.05778e-05	0.000113815	3.00966			ADNP	-0.486047	6.86602	-6.0708	4.96356e-09	5.34322e-08	10.2065			JMY	-0.77304	4.39396	-7.83944	1.49316e-13	1.60737e-12	20.2237
ARID1A	0.310812	5.58135	4.50081	1.05794e-05	0.000113815	3.00952			TRAFD1	-0.525389	5.94973	-6.07063	4.96812e-09	5.34412e-08	10.2057			ZNF137P	-0.84711	3.32686	-7.83614	1.52473e-13	1.64034e-12	20.2033
CDC14B	0.319727	4.14376	4.49948	1.06406e-05	0.000114403	3.0041			DIP2B	-0.574941	4.78241	-6.07054	4.97056e-09	5.34412e-08	10.2052			SIRT1	-0.765089	5.03469	-7.83515	1.53427e-13	1.64958e-12	20.1972
C17orf80	0.287278	4.33791	4.49786	1.07156e-05	0.000115138	2.9975			C5orf15	-0.527692	7.01062	-6.07006	4.98351e-09	5.35473e-08	10.2027			OTUD6B	-0.816874	4.55145	-7.8338	1.5475e-13	1.66278e-12	20.1888
MAN2A1	0.359257	5.36629	4.49696	1.07574e-05	0.000115515	2.99384			NEK9	-0.477691	5.20673	-6.06985	4.98909e-09	5.35741e-08	10.2016			DKC1	-0.580271	6.32608	-7.83258	1.55943e-13	1.67455e-12	20.1813
PTPN13	0.54671	4.21812	4.49633	1.0787e-05	0.000115761	2.99125			ZNF70	-0.396783	3.26258	-6.06882	5.01689e-09	5.38392e-08	10.1962			ZNF500	-0.518321	3.8651	-7.8322	1.56322e-13	1.67759e-12	20.1789
TCIRG1	-0.565722	7.47039	-4.49343	1.09232e-05	0.000117151	2.97946			IVD	-0.470961	5.96446	-6.06831	5.03078e-09	5.3955e-08	10.1936			ZDHHC5	-0.587393	7.18797	-7.83116	1.57352e-13	1.6876e-12	20.1725
CHTF18	-0.447304	4.11913	-4.49226	1.09788e-05	0.00011763	2.97468			FAF1	-0.371606	5.16127	-6.06802	5.03877e-09	5.40073e-08	10.192			ZNF675	-0.708201	2.7906	-7.8304	1.58113e-13	1.69471e-12	20.1677
ABI1	0.31117	6.59554	4.4922	1.09814e-05	0.00011763	2.97446			HELLS	-0.631628	3.02511	-6.06774	5.04615e-09	5.4053e-08	10.1906			PRRC2B	-0.898005	5.89517	-7.83	1.58513e-13	1.69795e-12	20.1653
CANX	0.311694	8.71884	4.49129	1.10249e-05	0.000118023	2.97075			BTF3L4	-0.425155	5.57464	-6.0652	5.11597e-09	5.4767e-08	10.1774			MCM3AP	-0.621969	6.22572	-7.82908	1.59441e-13	1.70684e-12	20.1596
APIP	0.313654	4.75944	4.4907	1.10532e-05	0.000118253	2.96833			HAUS8	-0.397451	3.55583	-6.06433	5.13989e-09	5.49892e-08	10.1729			ZNF808	-0.551669	3.2123	-7.82838	1.60145e-13	1.71331e-12	20.1553
WDR36	0.290281	4.78336	4.4894	1.11157e-05	0.000118849	2.96303			TFE3	-0.480405	6.64816	-6.06335	5.16706e-09	5.52459e-08	10.1678			CMIP	-0.795998	5.71006	-7.82759	1.60946e-13	1.72083e-12	20.1504
WASF3	0.470417	4.00172	4.48811	1.11777e-05	0.000119437	2.95782			TNPO2	-0.463909	6.04966	-6.06315	5.17267e-09	5.52718e-08	10.1667			RAB18	-0.621829	6.02623	-7.82705	1.61504e-13	1.72573e-12	20.147
IFT88	0.284136	4.14409	4.48771	1.11971e-05	0.000119571	2.95618			MED8	-0.426613	6.46694	-6.06303	5.17608e-09	5.52741e-08	10.1661			WDPCP	-0.454934	2.31638	-7.82669	1.61874e-13	1.72861e-12	20.1447
MDH1B	0.442983	2.25727	4.48559	1.13003e-05	0.000120599	2.94756			TBC1D10A	-0.533975	4.55013	-6.0616	5.21621e-09	5.5642e-08	10.1587			MFN1	-0.615577	5.6813	-7.82618	1.62394e-13	1.7331e-12	20.1416
ROCK2	0.349523	5.5146	4.48429	1.13637e-05	0.000121201	2.9423			METTL8	-0.456185	3.43472	-6.06157	5.21694e-09	5.5642e-08	10.1585			PALB2	-0.666395	4.44375	-7.82565	1.62935e-13	1.73781e-12	20.1384
MIRLET7BHG	-0.390162	2.37621	-4.48388	1.13839e-05	0.000121321	2.94063			ATG16L2	-0.721901	3.8164	-6.06083	5.23776e-09	5.58297e-08	10.1547			DTWD2	-0.713792	3.16632	-7.824	1.64648e-13	1.755e-12	20.1281
TRPC4	0.442479	2.51473	4.48378	1.13889e-05	0.000121321	2.94022			IFRD2	-0.485682	6.18027	-6.05666	5.35677e-09	5.70633e-08	10.133			CCNG2	-0.956995	5.29747	-7.81935	1.69563e-13	1.80628e-12	20.0994
NBPF1	0.293311	2.65588	4.48353	1.14012e-05	0.000121377	2.93921			UTP14A	-0.43198	5.3748	-6.05609	5.3733e-09	5.72042e-08	10.1301			CEP97	-0.729827	3.11971	-7.81886	1.70094e-13	1.81082e-12	20.0963
NUDCD1	0.373437	4.51203	4.48312	1.14215e-05	0.000121519	2.93754			ZNF317	-0.391068	5.42141	-6.05572	5.38384e-09	5.72813e-08	10.1282			DLAT	-0.712333	5.52455	-7.81875	1.70212e-13	1.81097e-12	20.0956
WASL	0.31882	6.81422	4.48286	1.14343e-05	0.000121581	2.93648			MTRR	-0.430164	5.04845	-6.05547	5.39133e-09	5.73258e-08	10.1268			CWC22	-0.634354	5.90286	-7.81563	1.73603e-13	1.84591e-12	20.0763
PPIL4	0.307982	5.57225	4.48111	1.15212e-05	0.000122429	2.92937			PPFIBP1	-0.681809	5.43303	-6.05485	5.40927e-09	5.74813e-08	10.1236			ZNF526	-0.520707	4.2272	-7.81483	1.74475e-13	1.85406e-12	20.0714
GOLPH3	0.264906	8.0793	4.48048	1.15529e-05	0.000122627	2.92679			ZBED5	-0.414586	5.09897	-6.05437	5.42309e-09	5.7593e-08	10.1212			PTPN11	-0.826572	6.2304	-7.81425	1.75118e-13	1.85975e-12	20.0678
LSM14A	0.242751	7.58858	4.48045	1.15539e-05	0.000122627	2.9267			XPO7	-0.423759	5.88779	-6.05267	5.47302e-09	5.80877e-08	10.1123			ARHGAP32	-0.965018	5.29611	-7.814	1.75397e-13	1.86157e-12	20.0663
PCF11	0.284834	5.30371	4.47873	1.16402e-05	0.000123467	2.91971			ELMO2	-0.446559	5.67272	-6.05083	5.52744e-09	5.86294e-08	10.1028			RNF19A	-0.830369	6.65459	-7.81144	1.7826e-13	1.8908e-12	20.0505
LARP1B	0.274498	4.06887	4.47644	1.17561e-05	0.000124621	2.9104			FADD	-0.522903	5.73994	-6.05061	5.53399e-09	5.8663e-08	10.1017			SNIP1	-0.60657	4.80828	-7.81108	1.78665e-13	1.89394e-12	20.0482
DYNC2LI1	0.269734	4.7051	4.47591	1.17831e-05	0.000124831	2.90825			PRDM10	-0.393647	4.09229	-6.05033	5.54231e-09	5.87154e-08	10.1002			HOOK1	-0.976597	4.37612	-7.80735	1.82924e-13	1.9379e-12	20.0252
ABCA1	0.512493	4.70056	4.47565	1.17964e-05	0.000124886	2.90719			RSPH3	-0.451046	4.22669	-6.04995	5.55371e-09	5.88002e-08	10.0982			ZNF527	-0.540099	2.5795	-7.80697	1.8337e-13	1.94144e-12	20.0228
TRIM13	0.23659	4.61812	4.47546	1.18056e-05	0.000124886	2.90645			RBM41	-0.53802	3.8604	-6.04829	5.60364e-09	5.92927e-08	10.0896			PDP1	-0.976487	5.36852	-7.80582	1.84708e-13	1.95442e-12	20.0157
ZRANB2	0.289385	6.50201	4.47538	1.181e-05	0.000124886	2.90611			TPCN1	-0.527524	5.61433	-6.04806	5.61069e-09	5.93311e-08	10.0884			PLRG1	-0.582428	5.80078	-7.80459	1.86148e-13	1.96845e-12	20.0081
GLS	0.424046	5.3672	4.47459	1.18505e-05	0.000125239	2.90289			SDAD1	-0.497632	5.58189	-6.04777	5.61942e-09	5.93873e-08	10.0869			HBS1L	-0.585808	3.8507	-7.8033	1.87667e-13	1.9833e-12	20.0002
DHX40	0.298257	5.61064	4.47408	1.18766e-05	0.00012537	2.90082			CNTRL	-0.502915	4.05734	-6.04641	5.66073e-09	5.97806e-08	10.0798			EZH1	-0.673751	5.07847	-7.80124	1.90128e-13	2.00808e-12	19.9874
DNAJC25	0.265471	4.74449	4.47406	1.18774e-05	0.00012537	2.90076			LSM11	-0.471224	3.33203	-6.04631	5.66353e-09	5.97806e-08	10.0793			KIF13A	-0.793224	4.14032	-7.79905	1.92768e-13	2.03473e-12	19.9739
CDK17	0.364415	5.02975	4.4729	1.1937e-05	0.000125922	2.89606			ZNF133	-0.477132	4.6446	-6.04586	5.67723e-09	5.98887e-08	10.077			RNF40	-0.675144	5.93048	-7.79838	1.93593e-13	2.0422e-12	19.9698
CEP112	0.35652	3.58944	4.47259	1.19531e-05	0.000126015	2.89479			MRPL49	-0.424344	7.06909	-6.04275	5.77316e-09	6.08269e-08	10.0609			MTPAP	-0.505442	4.37073	-7.79645	1.95964e-13	2.06596e-12	19.9579
ZNF318	0.298616	4.52385	4.47195	1.19863e-05	0.000126289	2.89218			UBE2A	-0.407621	6.50041	-6.04269	5.7749e-09	6.08269e-08	10.0606			BBS2	-0.662595	5.24391	-7.79442	1.98485e-13	2.09127e-12	19.9454
ALG3	-0.320188	6.24156	-4.47057	1.20578e-05	0.000126965	2.8866			TRAF3IP1	-0.483909	5.09269	-6.04264	5.77668e-09	6.08269e-08	10.0603			FBXO34	-0.898055	5.98249	-7.79383	1.99229e-13	2.09783e-12	19.9417
ANKRD49	0.269986	4.38814	4.4694	1.21188e-05	0.00012753	2.88186			C16orf58	-0.509853	5.44259	-6.04166	5.80694e-09	6.11085e-08	10.0552			PSME4	-0.631639	5.89317	-7.79366	1.99443e-13	2.09881e-12	19.9407
PTPN3	0.37472	4.46108	4.46841	1.21706e-05	0.000127997	2.87785			NAA35	-0.382042	5.01731	-6.04089	5.83118e-09	6.13263e-08	10.0512			ZNF426	-0.639221	3.59119	-7.79095	2.02888e-13	2.13377e-12	19.9239
FSIP1	0.288797	1.72721	4.46821	1.21811e-05	0.000128031	2.87704			DHX35	-0.436311	4.6081	-6.03797	5.92356e-09	6.22601e-08	10.0361			VMA21	-0.581784	5.23526	-7.79055	2.03402e-13	2.13788e-12	19.9214
KIF13A	0.348912	4.14032	4.46717	1.22359e-05	0.000128529	2.87282			WDR46	-0.429517	6.30422	-6.03451	6.0346e-09	6.33888e-08	10.0182			TOPORS	-0.706959	5.12345	-7.79002	2.04075e-13	2.14365e-12	19.9182
DCAF12L1	0.348676	1.01143	4.46464	1.23701e-05	0.00012986	2.86257			ADAM10	-0.665642	5.74786	-6.03435	6.03987e-09	6.34058e-08	10.0173			GPR180	-0.699648	4.15392	-7.7891	2.05265e-13	2.15485e-12	19.9125
UBA6	0.322541	4.73247	4.46405	1.24012e-05	0.000130107	2.86022			NUDT22	-0.512134	5.58066	-6.03329	6.07417e-09	6.37274e-08	10.0119			TGDS	-0.736144	4.98052	-7.78718	2.07775e-13	2.17988e-12	19.9006
NDUFA11	-0.357923	5.67071	-4.46385	1.24119e-05	0.000130141	2.85941			EHBP1	-0.591758	5.60348	-6.03167	6.12728e-09	6.42458e-08	10.0035			ZNF200	-0.556586	3.32891	-7.78637	2.08838e-13	2.18971e-12	19.8956
PGP	-0.280951	5.07133	-4.46363	1.24237e-05	0.000130187	2.85851			AP2B1	-0.492907	7.31511	-6.03023	6.1749e-09	6.4706e-08	9.99602			MSL1	-0.600273	6.55719	-7.78589	2.09467e-13	2.1939e-12	19.8927
TPR	0.300931	6.12035	4.46331	1.2441e-05	0.000130223	2.8572			SNORD46	-0.777012	2.55735	-6.02931	6.20539e-09	6.49862e-08	9.99127			BBS10	-0.828006	4.96867	-7.78587	2.0949e-13	2.1939e-12	19.8926
SIK2	0.321659	5.18259	4.46321	1.24466e-05	0.000130223	2.85678			FHOD1	-0.55963	5.24828	-6.02913	6.21144e-09	6.50104e-08	9.99033			SPRED2	-0.697432	5.40135	-7.78537	2.10159e-13	2.19958e-12	19.8895
HNRNPH3	0.247224	7.14504	4.46315	1.24497e-05	0.000130223	2.85655			FNBP1L	-0.574859	6.39072	-6.02541	6.33676e-09	6.62819e-08	9.97108			USP39	-0.499889	6.12698	-7.78502	2.10623e-13	2.20309e-12	19.8873
RNF170	0.29572	4.94181	4.46247	1.24861e-05	0.000130525	2.8538			SEC23IP	-0.478638	5.21295	-6.02526	6.34197e-09	6.62966e-08	9.97029			POFUT1	-0.665254	5.54047	-7.7849	2.10786e-13	2.20348e-12	19.8866
MMGT1	0.271054	6.69559	4.46005	1.26168e-05	0.000131812	2.84402			SNX12	-0.489003	6.20388	-6.024	6.38471e-09	6.67031e-08	9.96381			DNAL1	-0.645527	3.65116	-7.78357	2.12552e-13	2.22059e-12	19.8784
ESCO1	0.324818	5.35977	4.45972	1.26348e-05	0.000131921	2.84268			PP2D1	-0.232708	1.27949	-6.0224	6.43984e-09	6.72316e-08	9.95553			RNF169	-0.839357	4.50369	-7.78215	2.14463e-13	2.23922e-12	19.8697
OSGIN2	0.357963	4.93499	4.45876	1.2687e-05	0.00013233	2.83881			NGRN	-0.483272	5.73759	-6.02231	6.44305e-09	6.72316e-08	9.95505			SNX14	-0.545239	6.00245	-7.78181	2.14933e-13	2.24278e-12	19.8675
GPR82	0.311383	1.59417	4.45872	1.26893e-05	0.00013233	2.83864			DDX10	-0.414724	4.60736	-6.02171	6.46363e-09	6.74059e-08	9.95197			GBF1	-0.610044	6.37108	-7.78101	2.16019e-13	2.25275e-12	19.8626
LRRC6	0.461058	3.79744	4.45781	1.27392e-05	0.000132771	2.83496			BDP1	-0.52723	3.98963	-6.02123	6.48037e-09	6.75399e-08	9.94948			NSUN6	-0.626184	4.01347	-7.77896	2.18833e-13	2.28073e-12	19.8499
TSPAN13	0.445545	8.05857	4.45757	1.27524e-05	0.000132829	2.83398			PLD2	-0.478082	5.42949	-6.02064	6.50108e-09	6.77151e-08	9.94641			SPCS3	-0.606387	7.04113	-7.77856	2.19383e-13	2.28509e-12	19.8475
SLC25A24	0.469667	6.07751	4.4543	1.2933e-05	0.000134578	2.82077			ZC3H13	-0.486557	5.22349	-6.01883	6.56437e-09	6.83333e-08	9.93707			RMND5A	-0.754177	5.93727	-7.77516	2.24128e-13	2.33311e-12	19.8266
LRRC63	0.124913	0.961787	4.45418	1.29398e-05	0.000134578	2.82028			PKP4	-0.503573	6.15238	-6.01783	6.59976e-09	6.86604e-08	9.93189			ARL6IP6	-0.906789	4.7203	-7.77256	2.27839e-13	2.37032e-12	19.8105
WDR74	-0.263715	5.4619	-4.45411	1.29436e-05	0.000134578	2.82			TYW1	-0.441066	4.96924	-6.01628	6.65473e-09	6.91909e-08	9.92389			ZNF420	-0.671774	3.08102	-7.77194	2.28731e-13	2.37792e-12	19.8067
TMEM14A	0.325555	7.01045	4.45276	1.3019e-05	0.000135281	2.81455			GABPB1	-0.430542	4.4056	-6.0154	6.68629e-09	6.94774e-08	9.91933			KIAA0319L	-0.668558	5.69915	-7.77186	2.28844e-13	2.37792e-12	19.8062
DOCK10	0.546185	4.5167	4.45191	1.30669e-05	0.000135697	2.8111			METTL17	-0.499679	5.95479	-6.01193	6.81176e-09	7.07388e-08	9.90141			KIF5B	-0.741822	7.17434	-7.77148	2.29397e-13	2.38225e-12	19.8038
MTMR10	0.29029	4.78866	4.45128	1.31021e-05	0.000135981	2.80857			APLP2	-0.632617	8.6169	-6.01162	6.823e-09	7.08131e-08	9.89983			ZNF354B	-0.650589	4.00859	-7.77011	2.31381e-13	2.40141e-12	19.7954
RNH1	-0.286482	7.0698	-4.4502	1.3163e-05	0.000136532	2.80421			POLG2	-0.494449	4.42854	-6.00944	6.90339e-09	7.15854e-08	9.88854			UTP23	-0.653746	4.5009	-7.76771	2.34913e-13	2.4366e-12	19.7806
GULP1	0.525258	3.86741	4.44831	1.32705e-05	0.000137564	2.79658			XKR8	-0.374325	4.89749	-6.00937	6.90566e-09	7.15854e-08	9.88822			PHKB	-0.584696	5.47545	-7.76614	2.37242e-13	2.45929e-12	19.771
YIPF5	0.319352	6.65795	4.44782	1.32984e-05	0.000137724	2.79461			TMUB2	-0.419896	6.77948	-6.00898	6.92018e-09	7.16931e-08	9.8862			ZRANB1	-0.686744	4.58017	-7.76571	2.37892e-13	2.46457e-12	19.7683
TMEM134	-0.298792	5.30285	-4.44776	1.33018e-05	0.000137724	2.79437			GRK6	-0.497088	5.27628	-6.00775	6.96601e-09	7.21248e-08	9.87984			SLAIN2	-0.642355	5.61833	-7.76458	2.3958e-13	2.48057e-12	19.7614
TRAM1L1	0.473045	3.53576	4.44568	1.3421e-05	0.000138876	2.78599			RBBP4	-0.454681	6.13955	-6.00694	6.9962e-09	7.23818e-08	9.87567			PTPRF	-0.991116	7.30161	-7.7639	2.40607e-13	2.48971e-12	19.7572
DNAJC24	0.250924	4.11017	4.44341	1.35531e-05	0.000140159	2.77679			POMGNT1	-0.464572	5.59598	-6.00686	6.99917e-09	7.23818e-08	9.87526			ZNF251	-0.712353	4.7358	-7.76308	2.41863e-13	2.50122e-12	19.7521
DDX3X	0.334775	7.12477	4.43863	1.38337e-05	0.000142976	2.75755			KLC2	-0.543443	4.85681	-6.00645	7.01452e-09	7.24559e-08	9.87315			APPL1	-0.701663	5.45663	-7.76257	2.42634e-13	2.5077e-12	19.749
KLRC3	0.221939	0.976282	4.43766	1.38911e-05	0.000143483	2.75366			MAGOH	-0.482234	6.77494	-6.00645	7.01469e-09	7.24559e-08	9.87312			CDAN1	-0.489415	4.15381	-7.76202	2.43479e-13	2.51494e-12	19.7456
ISCA1	0.276969	5.3691	4.43728	1.39138e-05	0.000143632	2.75213			RAB10	-0.497188	7.79757	-6.00621	7.02371e-09	7.25059e-08	9.87188			ANKRD40	-0.600054	5.91992	-7.76154	2.44222e-13	2.5201e-12	19.7426
PHACTR2	0.386925	4.65186	4.43632	1.39715e-05	0.00014407	2.74824			DNASE1L1	-0.546569	5.10779	-6.00495	7.0714e-09	7.29548e-08	9.86536			ZKSCAN5	-0.563943	4.08694	-7.76151	2.44269e-13	2.5201e-12	19.7424
DGKH	0.373191	3.23342	4.43619	1.39793e-05	0.00014407	2.74772			EIF2B2	-0.423441	5.42397	-6.00436	7.09357e-09	7.31302e-08	9.86235			SFPQ	-0.504161	7.21202	-7.76066	2.45574e-13	2.53205e-12	19.7372
ZNF333	0.241746	2.86535	4.43616	1.39811e-05	0.00014407	2.7476			ZNF717	-0.439781	2.26956	-6.00428	7.09683e-09	7.31302e-08	9.8619			NAPG	-0.697527	5.5512	-7.75941	2.47521e-13	2.54989e-12	19.7295
SETBP1	0.519567	4.07696	4.43571	1.40083e-05	0.000144265	2.74577			POLDIP2	-0.305722	7.47156	-6.00278	7.15389e-09	7.36745e-08	9.85419			U2AF2	-0.550118	6.69477	-7.75936	2.47598e-13	2.54989e-12	19.7292
C11orf71	0.346	4.4855	4.43482	1.40614e-05	0.000144725	2.74222			TCEANC2	-0.380344	2.77486	-6.00137	7.20792e-09	7.41868e-08	9.84694			DNAJC7	-0.468078	6.08159	-7.75892	2.48276e-13	2.55536e-12	19.7265
RPAP2	0.191024	3.09675	4.43416	1.41013e-05	0.000145009	2.73956			ANKRD28	-0.49146	5.01079	-6.00112	7.21768e-09	7.42432e-08	9.84563			ZNF710	-0.631261	4.43665	-7.75862	2.48746e-13	2.55867e-12	19.7247
YDJC	-0.381389	5.63059	-4.43409	1.41057e-05	0.000145009	2.73927			ZNF341	-0.448947	3.22901	-6.00097	7.22342e-09	7.42583e-08	9.84487			RAB14	-0.62389	7.2801	-7.75779	2.50051e-13	2.57057e-12	19.7196
HGF	0.545947	2.6647	4.43388	1.41184e-05	0.000145054	2.73842			RNF34	-0.40277	5.55043	-5.99858	7.31664e-09	7.51721e-08	9.83251			SRPK1	-0.792695	5.64653	-7.7538	2.56409e-13	2.63438e-12	19.695
DDX46	0.225525	5.59802	4.4323	1.42143e-05	0.000145953	2.73206			TFDP1	-0.491403	6.90913	-5.99715	7.37266e-09	7.57028e-08	9.82516			EXOC7	-0.653408	5.23926	-7.75222	2.5897e-13	2.65912e-12	19.6853
KRAS	0.378631	5.38982	4.4282	1.44663e-05	0.000148453	2.71557			CBLL1	-0.415741	4.78277	-5.99522	7.44912e-09	7.64427e-08	9.81522			EXD2	-0.609192	4.93286	-7.75182	2.59631e-13	2.66433e-12	19.6828
PHF14	0.250111	4.78865	4.42567	1.46239e-05	0.000149982	2.70539			INTS5	-0.390285	5.72815	-5.99501	7.45772e-09	7.64857e-08	9.81411			RAD1	-0.556915	4.36256	-7.75139	2.60326e-13	2.66988e-12	19.6802
COPB1	0.305595	7.51373	4.4239	1.47351e-05	0.000151032	2.69829			ATG13	-0.358706	5.93694	-5.99452	7.47694e-09	7.66375e-08	9.81163			CUL7	-0.622131	5.62558	-7.75108	2.60839e-13	2.67356e-12	19.6783
SEL1L	0.427416	6.47515	4.42346	1.47626e-05	0.000151218	2.69653			HAUS3	-0.40332	3.39558	-5.99348	7.5189e-09	7.70221e-08	9.80623			SLC39A9	-0.601529	6.27271	-7.75024	2.62222e-13	2.68615e-12	19.6731
TNRC6B	0.255052	4.06098	4.42333	1.47707e-05	0.000151218	2.69602			CLPB	-0.405191	3.86847	-5.99078	7.62813e-09	7.80544e-08	9.79233			STRBP	-0.653853	4.50304	-7.74958	2.63321e-13	2.69581e-12	19.669
CYP4V2	0.390166	5.20181	4.42283	1.48023e-05	0.000151409	2.69401			RBM26	-0.373616	4.80862	-5.99077	7.62866e-09	7.80544e-08	9.79227			BTBD1	-0.740025	6.59835	-7.74868	2.64815e-13	2.70952e-12	19.6635
SSBP2	0.366286	4.24638	4.42276	1.48067e-05	0.000151409	2.69373			ZNF224	-0.493822	3.88291	-5.99053	7.6384e-09	7.8108e-08	9.79104			AKIRIN1	-0.758308	6.65342	-7.74813	2.65732e-13	2.71729e-12	19.6601
TRIM24	0.252344	4.40701	4.42162	1.48794e-05	0.000152057	2.68914			BRCC3	-0.448642	5.2133	-5.98875	7.71142e-09	7.88082e-08	9.78187			ZNF337	-0.651139	3.45283	-7.74689	2.67807e-13	2.7369e-12	19.6525
TBC1D4	0.446447	4.98663	4.42149	1.48876e-05	0.000152057	2.68862			USP1	-0.503671	5.68952	-5.98608	7.82218e-09	7.9893e-08	9.76813			HERC4	-0.628586	4.51423	-7.74608	2.69182e-13	2.74933e-12	19.6475
ITPA	-0.321803	6.99496	-4.42117	1.49081e-05	0.000152177	2.68733			SLC25A19	-0.488461	3.99435	-5.98582	7.83285e-09	7.9955e-08	9.76681			MTBP	-0.595438	1.84759	-7.74571	2.69802e-13	2.75405e-12	19.6452
ZNF407	0.237411	3.22323	4.41888	1.50548e-05	0.000153584	2.67814			HIVEP3	-0.504945	3.03444	-5.98354	7.92892e-09	8.0888e-08	9.75507			NSUN2	-0.559631	6.89399	-7.74544	2.70257e-13	2.75706e-12	19.6436
SYNE1	0.415653	3.02127	4.41868	1.50678e-05	0.000153626	2.67733			ZNF800	-0.41233	4.51118	-5.97907	8.1204e-09	8.27927e-08	9.73208			ZNF493	-0.63742	2.62805	-7.74341	2.73729e-13	2.79085e-12	19.6311
ZNF626	0.40553	2.58005	4.4169	1.51829e-05	0.000154708	2.67018			DEF8	-0.419493	5.19934	-5.97769	8.18038e-09	8.33553e-08	9.72499			COG6	-0.740518	4.89339	-7.74309	2.74286e-13	2.79442e-12	19.6291
SIM1	0.49844	1.29253	4.41669	1.51962e-05	0.000154753	2.66936			CNOT4	-0.369047	4.4386	-5.9771	8.2063e-09	8.35704e-08	9.72194			CCDC18	-0.665938	2.48558	-7.74302	2.74401e-13	2.79442e-12	19.6287
IDS	0.430283	6.56576	4.41609	1.52355e-05	0.000155062	2.66694			PPP1R21	-0.476165	5.5306	-5.97664	8.22639e-09	8.37258e-08	9.71958			HIF1AN	-0.542813	4.46496	-7.74226	2.75725e-13	2.80625e-12	19.624
APPL2	0.309805	5.73304	4.41576	1.52572e-05	0.000155192	2.6656			PMS2P1	-0.542741	4.70948	-5.97613	8.24879e-09	8.39046e-08	9.71696			ANKRD49	-0.608888	4.38814	-7.74061	2.78604e-13	2.83389e-12	19.6138
SLC35B3	0.303781	6.10775	4.41558	1.52684e-05	0.000155215	2.66491			SNX17	-0.383863	7.21788	-5.97561	8.27176e-09	8.4089e-08	9.71428			LRRC40	-0.81452	5.09266	-7.73974	2.80122e-13	2.84767e-12	19.6085
GLIPR1L2	0.301888	1.25497	4.41352	1.54035e-05	0.000156497	2.65664			ZNF354A	-0.462555	4.71977	-5.97463	8.31546e-09	8.44837e-08	9.70921			FRMD4B	-0.940832	4.43025	-7.73861	2.82129e-13	2.86534e-12	19.6016
ABCA5	0.438212	3.45324	4.41213	1.54955e-05	0.00015734	2.65105			TPRA1	-0.453419	5.1979	-5.97393	8.3464e-09	8.47484e-08	9.70563			TEAD1	-0.952364	5.38149	-7.73857	2.82191e-13	2.86534e-12	19.6013
CREBL2	0.342039	6.53325	4.41198	1.55049e-05	0.000157343	2.65048			AHCYL1	-0.439619	6.9274	-5.97368	8.35741e-09	8.48106e-08	9.70436			USP6NL	-0.716089	3.92959	-7.73779	2.83575e-13	2.8777e-12	19.5966
DUS1L	-0.291081	6.47872	-4.41168	1.55251e-05	0.000157387	2.64927			APH1A	-0.509215	8.60168	-5.97257	8.40727e-09	8.52667e-08	9.69863			SNX1	-0.569447	6.03886	-7.73687	2.85232e-13	2.89157e-12	19.5909
AFF2	0.221997	1.21554	4.41165	1.55274e-05	0.000157387	2.64912			DDX3X	-0.558639	7.12477	-5.9718	8.44172e-09	8.55661e-08	9.69469			BMPR1A	-0.630376	4.19939	-7.73684	2.85274e-13	2.89157e-12	19.5907
SLC30A9	0.256996	6.57047	4.4102	1.56233e-05	0.000158267	2.64335			SNRPA1	-0.560478	5.69098	-5.97025	8.51181e-09	8.62262e-08	9.68672			TRAF6	-0.586452	4.25468	-7.73604	2.86709e-13	2.90442e-12	19.5858
ZNF680	0.310823	3.88377	4.40962	1.56621e-05	0.000158526	2.64102			TUBGCP6	-0.615195	4.98818	-5.96921	8.55913e-09	8.66549e-08	9.68138			ARL5A	-0.681013	5.23136	-7.73589	2.86986e-13	2.90553e-12	19.5849
NKAPP1	0.204217	1.65943	4.40955	1.56672e-05	0.000158526	2.64071			FNTA	-0.401011	4.89254	-5.96748	8.63823e-09	8.74048e-08	9.67252			RFC3	-0.768923	4.26691	-7.73509	2.8844e-13	2.91854e-12	19.5799
RUFY2	0.232654	3.72537	4.40934	1.56811e-05	0.000158574	2.63988			CAPZA1	-0.614682	7.93951	-5.96705	8.65836e-09	8.75574e-08	9.67027			GCA	-0.742636	5.51951	-7.73414	2.90169e-13	2.93432e-12	19.5741
LCAT	-0.433533	4.15867	-4.4091	1.5697e-05	0.000158629	2.63893			TRIM27	-0.370072	5.2374	-5.96668	8.67554e-09	8.768e-08	9.66836			C16orf87	-0.59421	3.64336	-7.7336	2.9114e-13	2.94243e-12	19.5708
KIAA1143	0.248066	5.35896	4.40899	1.57047e-05	0.000158629	2.63847			SUN2	-0.571689	7.65904	-5.9664	8.68833e-09	8.77582e-08	9.66694			EVI5	-0.752614	4.69116	-7.73041	2.97042e-13	3.00033e-12	19.5512
SPTY2D1	0.342566	4.83794	4.4087	1.57241e-05	0.000158732	2.63731			KIF22	-0.558308	5.66872	-5.96526	8.74136e-09	8.82424e-08	9.66108			ZNF496	-0.502817	3.77569	-7.72922	2.99274e-13	3.02112e-12	19.5439
PDP1	0.423492	5.36852	4.40826	1.57535e-05	0.000158937	2.63556			NCKAP5L	-0.54545	4.34856	-5.96498	8.75432e-09	8.83219e-08	9.65965			ZCCHC14	-0.664049	5.31382	-7.72888	2.99907e-13	3.02575e-12	19.5418
TWSG1	0.471325	6.1391	4.40801	1.57704e-05	0.000159015	2.63455			TARDBP	-0.366214	6.72026	-5.96387	8.80646e-09	8.87704e-08	9.65393			SLC38A9	-0.468815	3.67552	-7.72801	3.01556e-13	3.04062e-12	19.5365
UBE2J1	0.291747	6.22406	4.4077	1.57914e-05	0.000159134	2.6333			RAB7A	-0.442125	8.72634	-5.96381	8.80901e-09	8.87704e-08	9.65365			USP47	-0.558077	5.75311	-7.72559	3.06179e-13	3.08544e-12	19.5216
SOX5	0.325347	1.70283	4.40692	1.58437e-05	0.000159568	2.6302			PRR3	-0.405402	4.39472	-5.96303	8.84588e-09	8.90902e-08	9.64963			PNPLA8	-0.724955	5.30876	-7.72544	3.06462e-13	3.0865e-12	19.5207
RPGR	0.308815	3.37523	4.40368	1.60639e-05	0.000161692	2.61724			CUEDC1	-0.544884	5.40752	-5.96249	8.87115e-09	8.92929e-08	9.64688			RNF168	-0.620276	4.75014	-7.72425	3.08762e-13	3.10785e-12	19.5134
TPM2	-0.647458	8.33643	-4.40279	1.61254e-05	0.000162216	2.61366			PAPOLA	-0.383691	6.33477	-5.9614	8.92303e-09	8.97631e-08	9.64127			CPT1A	-0.862395	5.94547	-7.72235	3.12476e-13	3.14342e-12	19.5017
SNX10	0.529946	5.14873	4.39994	1.63225e-05	0.000164105	2.60226			GNAI3	-0.462519	5.07168	-5.95908	9.03382e-09	9.08249e-08	9.62938			SRSF6	-0.587897	7.26528	-7.72168	3.13791e-13	3.15424e-12	19.4976
ZFP62	0.308122	4.44562	4.39919	1.63746e-05	0.000164533	2.59927			OSBPL9	-0.462269	6.12581	-5.95829	9.07188e-09	9.11548e-08	9.62533			GMFB	-0.777055	5.35717	-7.72161	3.13925e-13	3.15424e-12	19.4972
DCP1A	0.285438	5.56222	4.39674	1.65463e-05	0.000166162	2.58948			ALG9	-0.293349	3.81824	-5.95739	9.11571e-09	9.15422e-08	9.62068			PWP1	-0.498543	6.39237	-7.72144	3.14261e-13	3.15424e-12	19.4961
MRPS24	-0.540268	4.81175	-4.39646	1.65666e-05	0.000166184	2.58834			RALGDS	-0.615805	5.98468	-5.95668	9.15024e-09	9.17959e-08	9.61704			SEC24A	-0.851095	5.25142	-7.72137	3.14393e-13	3.15424e-12	19.4957
KRIT1	0.295006	4.4929	4.39644	1.65677e-05	0.000166184	2.58827			NFYA	-0.525252	5.31433	-5.95665	9.15155e-09	9.17959e-08	9.6169			LRRC58	-0.768874	5.22916	-7.72134	3.14461e-13	3.15424e-12	19.4955
METTL4	0.285348	4.00832	4.39613	1.65896e-05	0.000166308	2.58703			CREB1	-0.44218	4.85999	-5.95461	9.25156e-09	9.27454e-08	9.60643			ATAD1	-0.658804	6.09003	-7.72028	3.16558e-13	3.17344e-12	19.489
TMEM208	-0.241061	6.83275	-4.39582	1.66117e-05	0.000166433	2.58578			COIL	-0.394412	5.55874	-5.95422	9.27086e-09	9.28853e-08	9.60442			PHF14	-0.568064	4.78865	-7.71921	3.18682e-13	3.1929e-12	19.4825
CEP19	0.354143	2.878	4.39468	1.66925e-05	0.000167146	2.58123			SYNGAP1	-0.538219	3.76029	-5.95348	9.30715e-09	9.3195e-08	9.60066			EAPP	-0.546558	6.64496	-7.71727	3.22601e-13	3.23029e-12	19.4705
TIRAP	0.253598	3.77102	4.39438	1.67135e-05	0.00016726	2.58005			PFKP	-0.852082	7.4576	-5.95146	9.40787e-09	9.41492e-08	9.59029			NKRF	-0.485372	3.92406	-7.71673	3.23701e-13	3.23944e-12	19.4672
MTF2	0.268895	4.35686	4.39367	1.67641e-05	0.00016767	2.57722			DHX29	-0.424422	5.42008	-5.95116	9.42269e-09	9.42432e-08	9.58878			LRRC57	-0.636811	4.43295	-7.71615	3.24868e-13	3.24924e-12	19.4637
NCOA4	0.321313	7.17167	4.39219	1.68702e-05	0.000168634	2.5713			ZFC3H1	-0.517999	5.58817	-5.95006	9.47806e-09	9.47424e-08	9.58313			NRAS	-0.820739	6.19151	-7.71569	3.25802e-13	3.25645e-12	19.4609
TTC26	0.332516	3.23036	4.39201	1.68831e-05	0.000168666	2.57058			MAVS	-0.455886	5.37318	-5.94944	9.50972e-09	9.4956e-08	9.57992			DNM1L	-0.627938	6.0848	-7.71562	3.25964e-13	3.25645e-12	19.4604
RFC1	0.253255	5.42751	4.39127	1.69365e-05	0.000169102	2.56761			B4GALT1	-0.788347	7.01197	-5.94942	9.51037e-09	9.4956e-08	9.57985			VPS11	-0.541778	5.92207	-7.71517	3.26878e-13	3.26371e-12	19.4576
JRKL	0.371021	5.02308	4.38971	1.70487e-05	0.000170046	2.56142			VCL	-0.722444	6.82771	-5.94849	9.55763e-09	9.53729e-08	9.57508			LRRFIP1	-0.841712	6.2418	-7.71507	3.27078e-13	3.26383e-12	19.457
TRABD	-0.373862	6.14503	-4.38969	1.70506e-05	0.000170046	2.56131			LIMK2	-0.55898	6.04841	-5.94729	9.61866e-09	9.59268e-08	9.56895			STRADB	-0.595998	4.42542	-7.71189	3.33668e-13	3.32766e-12	19.4375
IRF2BP2	0.246171	7.6424	4.38902	1.70995e-05	0.000170436	2.55863			TDG	-0.443541	5.12424	-5.946	9.68498e-09	9.6513e-08	9.56233			ABI1	-0.695521	6.59554	-7.71083	3.35891e-13	3.34791e-12	19.431
PHF8	0.222171	4.14994	4.38868	1.71242e-05	0.000170584	2.55727			CDC123	-0.432499	7.22034	-5.94593	9.68857e-09	9.6513e-08	9.56197			SYNJ1	-0.74013	4.1296	-7.7101	3.37441e-13	3.36111e-12	19.4265
TMTC3	0.371813	4.64533	4.3884	1.71446e-05	0.000170651	2.55616			ZNF318	-0.492429	4.52385	-5.94574	9.69834e-09	9.65363e-08	9.561			DDX18	-0.694868	5.51968	-7.71002	3.37602e-13	3.36111e-12	19.4261
HSPA4L	0.449263	2.64576	4.38831	1.71507e-05	0.000170651	2.55583			PPARA	-0.470736	3.95768	-5.94567	9.70203e-09	9.65363e-08	9.56063			KPNA3	-0.71068	5.82634	-7.70866	3.40508e-13	3.38809e-12	19.4177
TYW3	0.289649	4.63922	4.38732	1.72234e-05	0.000171184	2.55186			LRRC14	-0.460946	4.57589	-5.94486	9.7438e-09	9.68963e-08	9.5565			RBL1	-0.61623	2.63472	-7.70845	3.40957e-13	3.39062e-12	19.4164
ZC3H7A	0.236146	5.61993	4.38731	1.72239e-05	0.000171184	2.55183			LINC00174	-0.609169	2.80975	-5.94436	9.76991e-09	9.71004e-08	9.55392			UBP1	-0.578382	5.90935	-7.70744	3.43111e-13	3.41008e-12	19.4103
METAP2	0.263759	6.34824	4.38592	1.73264e-05	0.000172103	2.54627			USP34	-0.636359	4.56257	-5.94412	9.78249e-09	9.71697e-08	9.55268			ELL	-0.54699	4.92186	-7.70512	3.48145e-13	3.45654e-12	19.396
SLFN12L	0.289634	1.43293	4.38545	1.73607e-05	0.000172345	2.54441			REL	-0.562505	3.24549	-5.94185	9.90126e-09	9.82495e-08	9.54105			ARF3	-0.623012	7.34935	-7.7051	3.48184e-13	3.45654e-12	19.3959
GUF1	0.268592	4.88259	4.38505	1.73903e-05	0.00017254	2.54281			SAFB2	-0.463712	6.06787	-5.94182	9.90252e-09	9.82495e-08	9.54093			TERF1	-0.516146	3.92023	-7.70466	3.49157e-13	3.46422e-12	19.3932
PHF10	0.271557	5.82068	4.38312	1.75336e-05	0.000173863	2.53511			SSH2	-0.515997	4.35961	-5.94081	9.95597e-09	9.87234e-08	9.53575			ING3	-0.615998	3.90844	-7.70254	3.53818e-13	3.50846e-12	19.3802
SLC30A1	0.398687	5.80104	4.38261	1.75715e-05	0.00017414	2.53309			ZNF48	-0.389546	4.61334	-5.93953	1.00239e-08	9.93402e-08	9.5292			PLEKHA3	-0.487485	4.18662	-7.70231	3.54333e-13	3.51156e-12	19.3788
TMEM107	0.311281	4.01863	4.3816	1.76469e-05	0.000174787	2.52907			CRYM-AS1	-0.258585	1.15596	-5.93898	1.00536e-08	9.95775e-08	9.52635			ZNF782	-0.556066	2.27556	-7.70218	3.5463e-13	3.5125e-12	19.378
PLEKHA5	0.35616	4.63255	4.38101	1.76915e-05	0.000175128	2.5267			FIGNL1	-0.499215	4.29597	-5.93768	1.01233e-08	1.00211e-07	9.51969			TRPC4AP	-0.497565	6.84149	-7.70191	3.55221e-13	3.51635e-12	19.3763
CTU2	-0.25831	4.58916	-4.38025	1.77484e-05	0.000175592	2.52369			ZWILCH	-0.635473	3.78573	-5.93638	1.01933e-08	1.00846e-07	9.51306			SMU1	-0.59023	5.14011	-7.70175	3.55577e-13	3.51786e-12	19.3754
RHOU	0.470894	5.78309	4.37949	1.78058e-05	0.00017606	2.52066			SLC7A6	-0.542686	3.53549	-5.93617	1.02047e-08	1.00902e-07	9.51198			MAPKAPK5	-0.523576	4.60016	-7.70141	3.5634e-13	3.5234e-12	19.3733
ABHD10	0.245072	5.34568	4.37834	1.78929e-05	0.00017682	2.51609			NRAS	-0.601407	6.19151	-5.93591	1.02189e-08	1.00984e-07	9.51064			ATP6V1A	-0.653897	6.12631	-7.70088	3.57536e-13	3.53322e-12	19.37
TIGD4	0.254208	1.56741	4.37817	1.79062e-05	0.00017685	2.51539			SNTB2	-0.564999	4.75548	-5.93441	1.03002e-08	1.0173e-07	9.50301			NEK7	-0.969598	5.92302	-7.69989	3.59762e-13	3.55319e-12	19.3639
CISD2	0.263865	6.12943	4.37745	1.79609e-05	0.000177203	2.51253			TULP3	-0.555556	5.53737	-5.93395	1.03254e-08	1.0192e-07	9.50066			SOCS7	-0.663873	3.05402	-7.69789	3.64288e-13	3.59585e-12	19.3517
ARHGDIA	-0.294938	8.99087	-4.37743	1.79623e-05	0.000177203	2.51246			CEP350	-0.47055	4.93315	-5.93315	1.03693e-08	1.02296e-07	9.49656			TCF12	-0.815321	5.24598	-7.69753	3.65111e-13	3.60192e-12	19.3495
RPGRIP1L	0.276353	2.8188	4.37712	1.79864e-05	0.000177339	2.5112			GLG1	-0.457467	7.00809	-5.93263	1.03981e-08	1.02522e-07	9.49389			SH3GLB1	-0.687247	6.99782	-7.69438	3.72407e-13	3.67181e-12	19.3302
PACRG	0.586999	2.89263	4.37632	1.8047e-05	0.000177768	2.50804			ARHGEF1	-0.614417	6.28973	-5.93226	1.04187e-08	1.02667e-07	9.49199			PRDX3	-0.605075	7.65371	-7.69401	3.73257e-13	3.6781e-12	19.3279
NXT2	0.363508	4.82504	4.37617	1.80587e-05	0.000177768	2.50744			C6orf89	-0.388631	6.40899	-5.93191	1.04378e-08	1.02796e-07	9.49023			EIF5	-0.617523	7.06717	-7.69038	3.81861e-13	3.76075e-12	19.3057
ARL1	0.299758	6.76682	4.37615	1.80605e-05	0.000177768	2.50734			GLE1	-0.432321	5.50496	-5.93135	1.04694e-08	1.03049e-07	9.48731			HACE1	-0.62028	3.20119	-7.69016	3.82364e-13	3.76254e-12	19.3044
TMEM120A	-0.261358	6.88064	-4.37597	1.80737e-05	0.000177792	2.50665			SNORD89	-0.707105	3.37634	-5.93069	1.05057e-08	1.03347e-07	9.48398			FGD4	-0.908515	4.45553	-7.69012	3.82477e-13	3.76254e-12	19.3041
ZBTB25	0.239795	3.2385	4.37581	1.80862e-05	0.000177792	2.50601			DNAJA2	-0.399299	6.51901	-5.9301	1.05387e-08	1.03614e-07	9.48095			LARP1B	-0.614042	4.06887	-7.68991	3.82968e-13	3.76523e-12	19.3028
ATXN7L1	0.227089	2.94103	4.3757	1.80946e-05	0.000177792	2.50557			CPT1A	-0.630677	5.94547	-5.92924	1.05872e-08	1.04031e-07	9.47654			NUP188	-0.625074	5.36743	-7.68968	3.83526e-13	3.76859e-12	19.3014
TTC8	0.375043	4.56133	4.37558	1.8104e-05	0.000177792	2.50509			SIPA1L1	-0.513941	5.21732	-5.92859	1.06239e-08	1.04333e-07	9.4732			CEP250	-0.619394	3.65618	-7.68958	3.83775e-13	3.7689e-12	19.3008
CLN5	0.235644	4.92213	4.3746	1.81796e-05	0.000178434	2.50117			ZNF565	-0.334733	3.23816	-5.92764	1.06774e-08	1.04799e-07	9.46837			MSL2	-0.590422	5.69554	-7.68948	3.83997e-13	3.76895e-12	19.3002
CLINT1	0.384417	6.14874	4.37425	1.82064e-05	0.000178595	2.4998			MYH9	-0.681491	9.8842	-5.92449	1.08572e-08	1.06503e-07	9.45228			ZC3H4	-0.532405	5.6324	-7.68935	3.84323e-13	3.7699e-12	19.2994
DYNC1LI2	0.38213	6.25075	4.37388	1.82352e-05	0.000178777	2.49831			DHX15	-0.457604	6.98174	-5.92348	1.09157e-08	1.07017e-07	9.44711			NUB1	-0.561324	6.59208	-7.68926	3.84529e-13	3.7699e-12	19.2989
HAGHL	-0.477897	3.4575	-4.37273	1.83243e-05	0.000179549	2.49374			PRKAG1	-0.382892	6.44106	-5.92331	1.09257e-08	1.07055e-07	9.44622			HDAC2	-0.547569	5.88252	-7.68823	3.87023e-13	3.79221e-12	19.2925
WWC2	0.411625	4.05253	4.37254	1.83393e-05	0.000179594	2.49298			RNF8	-0.335628	3.88428	-5.92287	1.09508e-08	1.0724e-07	9.44401			YEATS2	-0.711799	5.2895	-7.68666	3.90862e-13	3.82766e-12	19.2829
HERPUD2	0.214488	5.71549	4.37216	1.83685e-05	0.000179779	2.49148			ARAP3	-0.627697	4.77703	-5.92143	1.10347e-08	1.08001e-07	9.43666			DCTN4	-0.60552	6.35018	-7.68653	3.91162e-13	3.82845e-12	19.2821
C9orf64	0.314315	5.37637	4.36922	1.85986e-05	0.000181888	2.4798			AMFR	-0.421679	6.12335	-5.92036	1.10975e-08	1.08554e-07	9.43119			PRPF4	-0.547431	6.06423	-7.68561	3.93426e-13	3.84843e-12	19.2765
ZDHHC15	0.344368	2.06206	4.36914	1.8605e-05	0.000181888	2.47949			LPIN3	-0.734301	5.28028	-5.92006	1.11156e-08	1.0867e-07	9.42963			MAPK9	-0.479294	5.34807	-7.68529	3.94216e-13	3.85399e-12	19.2745
FRMD4B	0.407905	4.43025	4.36898	1.86179e-05	0.000181913	2.47883			ING1	-0.368371	4.36062	-5.91962	1.11416e-08	1.08803e-07	9.42738			LIG4	-0.768038	4.92265	-7.68443	3.9634e-13	3.87257e-12	19.2693
FAM13B	0.320264	4.61195	4.36839	1.86646e-05	0.000182266	2.47648			IFT140	-0.509928	4.59973	-5.91961	1.11417e-08	1.08803e-07	9.42737			FBXW7	-0.590231	4.68089	-7.68399	3.97449e-13	3.88122e-12	19.2665
TTC17	0.243285	5.32025	4.36723	1.87566e-05	0.000183061	2.47188			L3MBTL2	-0.42715	5.36513	-5.91874	1.11935e-08	1.09247e-07	9.4229			RBM19	-0.528478	4.8661	-7.68381	3.97892e-13	3.88328e-12	19.2655
ERC2	0.264142	1.61818	4.36679	1.87917e-05	0.000183301	2.47012			NYNRIN	-0.668307	4.71633	-5.91764	1.12588e-08	1.09822e-07	9.41731			BBS7	-0.627686	3.88499	-7.68372	3.98108e-13	3.88328e-12	19.2649
TMOD2	0.415521	3.55554	4.36594	1.88595e-05	0.000183859	2.46674			COQ9	-0.390442	6.08525	-5.91702	1.12956e-08	1.1012e-07	9.41416			ZNF614	-0.675163	3.1886	-7.68335	3.99039e-13	3.89018e-12	19.2626
AGA	0.310378	5.64545	4.36546	1.88973e-05	0.000184124	2.46487			NFATC3	-0.527349	4.3182	-5.91662	1.13198e-08	1.10293e-07	9.4121			KIF3B	-0.644055	6.57387	-7.68266	4.00777e-13	3.90493e-12	19.2584
NUP133	0.243896	5.7972	4.36364	1.9044e-05	0.000185449	2.45761			AAAS	-0.39626	5.77332	-5.91587	1.13647e-08	1.10669e-07	9.40829			HLTF	-0.778089	5.47909	-7.68103	4.04881e-13	3.9427e-12	19.2484
SPCS2	0.27542	5.16931	4.36326	1.90741e-05	0.000185639	2.45613			BCL7A	-0.46017	4.33469	-5.91541	1.13929e-08	1.10851e-07	9.4059			IPO8	-0.60192	6.19438	-7.67965	4.08397e-13	3.97471e-12	19.24
SCLT1	0.215108	3.22407	4.3629	1.91036e-05	0.000185821	2.45468			SIKE1	-0.497058	4.63355	-5.91535	1.13962e-08	1.10851e-07	9.40562			TMED5	-0.730792	5.24169	-7.67892	4.10271e-13	3.99072e-12	19.2355
C2orf69	0.314759	5.00032	4.36073	1.92802e-05	0.000187416	2.44606			PPIG	-0.428175	5.81081	-5.91439	1.14543e-08	1.11354e-07	9.40072			RBM5	-0.672413	5.51372	-7.67725	4.14573e-13	4.0303e-12	19.2253
ATP2C1	0.319753	6.46063	4.36062	1.92891e-05	0.000187416	2.44562			PSMC3IP	-0.393118	4.39502	-5.91185	1.16095e-08	1.128e-07	9.38776			METTL15	-0.56947	3.95516	-7.67609	4.17581e-13	4.05727e-12	19.2183
HYDIN	0.208028	1.08755	4.36032	1.93134e-05	0.000187546	2.44444			ATG16L1	-0.550496	5.7428	-5.9108	1.16743e-08	1.13365e-07	9.3824			DDX23	-0.544964	6.81097	-7.6753	4.19651e-13	4.0751e-12	19.2134
ADAMTSL3	0.601379	3.00388	4.36003	1.93373e-05	0.000187673	2.44329			FBXO7	-0.393792	6.73315	-5.91068	1.1682e-08	1.13366e-07	9.38177			WNK1	-0.860344	5.96417	-7.67445	4.21888e-13	4.09454e-12	19.2082
NDUFS8	-0.308074	6.81128	-4.35944	1.93851e-05	0.000188032	2.44097			EMD	-0.386181	7.26484	-5.91059	1.16874e-08	1.13366e-07	9.38132			SESTD1	-0.856402	4.99814	-7.67139	4.30059e-13	4.1715e-12	19.1895
GPR75	0.278269	1.78172	4.35915	1.9409e-05	0.000188158	2.43982			UBP1	-0.422421	5.90935	-5.91004	1.17215e-08	1.13633e-07	9.37852			PDHX	-0.563875	5.25987	-7.67059	4.32213e-13	4.19005e-12	19.1846
RAG1	0.345834	2.34736	4.35719	1.95706e-05	0.00018962	2.43204			HCG18	-0.381855	3.93086	-5.90755	1.18768e-08	1.15023e-07	9.36584			UPRT	-0.59245	4.93373	-7.66707	4.4182e-13	4.28079e-12	19.1631
RNGTT	0.333068	4.44358	4.35618	1.96548e-05	0.000190329	2.42802			RAE1	-0.410511	5.81711	-5.90748	1.18815e-08	1.15023e-07	9.36546			RAB33B	-0.702394	4.59431	-7.66695	4.4216e-13	4.2817e-12	19.1624
PHYHIPL	0.573653	2.56478	4.3556	1.97026e-05	0.000190598	2.42574			BIRC2	-0.494069	6.38965	-5.90743	1.18847e-08	1.15023e-07	9.3652			SEC22B	-0.654623	5.16536	-7.66647	4.43495e-13	4.29223e-12	19.1594
BLVRB	-0.422006	7.54258	-4.35558	1.97046e-05	0.000190598	2.42564			ARL2BP	-0.516685	5.09603	-5.9068	1.19242e-08	1.1534e-07	9.36201			GPR107	-0.705814	5.78899	-7.66028	4.61003e-13	4.45918e-12	19.1216
ITFG1	0.293916	6.19126	4.35508	1.9746e-05	0.000190893	2.42367			NOB1	-0.484146	7.03391	-5.90603	1.19727e-08	1.15745e-07	9.3581			IK	-0.522463	7.13819	-7.65943	4.6345e-13	4.48036e-12	19.1164
C4orf46	0.285429	4.29789	4.35489	1.97621e-05	0.000190942	2.42291			ATR	-0.435831	4.40238	-5.90581	1.19866e-08	1.15814e-07	9.35698			OCIAD1	-0.529456	7.46667	-7.6589	4.64984e-13	4.49269e-12	19.1132
ANP32E	0.322861	6.38125	4.35403	1.98343e-05	0.000191533	2.41949			PRPF40B	-0.480484	3.21166	-5.90369	1.2122e-08	1.17058e-07	9.34616			FAM104A	-0.569722	4.92571	-7.65817	4.67116e-13	4.51078e-12	19.1087
SLAIN2	0.276557	5.61833	4.3531	1.99124e-05	0.00019218	2.41581			PRPF6	-0.459784	7.62229	-5.90129	1.22768e-08	1.18487e-07	9.33394			INPPL1	-0.632734	6.11675	-7.65744	4.69243e-13	4.52645e-12	19.1042
EMD	-0.229266	7.26484	-4.35212	1.99946e-05	0.000192866	2.41194			MAP4K4	-0.636079	6.59424	-5.90103	1.22936e-08	1.18583e-07	9.33263			UBIAD1	-0.544152	4.27716	-7.65744	4.69261e-13	4.52645e-12	19.1042
TMSB15B	0.171957	2.12621	4.35156	2.0042e-05	0.000193216	2.40972			PI4KA	-0.483223	5.37131	-5.90067	1.23176e-08	1.18749e-07	9.33074			TMX3	-0.726296	5.27263	-7.65665	4.71566e-13	4.54616e-12	19.0994
BIVM	0.276092	4.51365	4.35028	2.01506e-05	0.000194155	2.40466			BCAR3	-0.878326	5.40024	-5.89816	1.24821e-08	1.20267e-07	9.31798			GTPBP2	-0.65736	6.53009	-7.65642	4.72238e-13	4.5501e-12	19.098
SPIN4	0.463668	4.40424	4.34992	2.01813e-05	0.000194343	2.40323			CD82	-0.788598	7.04846	-5.89782	1.25043e-08	1.20414e-07	9.31626			ADD1	-0.627437	6.41957	-7.65556	4.74784e-13	4.56935e-12	19.0928
IL2	0.215122	1.03394	4.34791	2.03534e-05	0.000195891	2.39527			ZNF3	-0.463738	5.40174	-5.89554	1.26562e-08	1.2181e-07	9.30464			PPME1	-0.578888	5.74279	-7.65551	4.74941e-13	4.56935e-12	19.0925
CETN3	0.312564	4.35576	4.34744	2.03939e-05	0.000196172	2.39341			TAMM41	-0.316187	2.96263	-5.89541	1.26647e-08	1.21817e-07	9.30399			VGLL4	-0.907166	5.87548	-7.65548	4.75025e-13	4.56935e-12	19.0923
USP47	0.241114	5.75311	4.3464	2.04835e-05	0.000196926	2.3893			TADA2A	-0.395725	3.82582	-5.89532	1.2671e-08	1.21817e-07	9.30351			ZBTB6	-0.65568	4.98693	-7.65433	4.78467e-13	4.59991e-12	19.0852
CCNG2	0.408452	5.29747	4.34583	2.05331e-05	0.000197293	2.38703			SNRPD3	-0.431825	7.58245	-5.895	1.26925e-08	1.21956e-07	9.30188			KIF1B	-0.696945	4.83819	-7.65364	4.80533e-13	4.61407e-12	19.081
PCM1	0.303415	5.9856	4.34403	2.06897e-05	0.000198687	2.37991			ZNF320	-0.540204	3.83685	-5.8945	1.27257e-08	1.22208e-07	9.29936			NCBP2	-0.584558	6.55751	-7.65363	4.80568e-13	4.61407e-12	19.0809
ZNF669	0.29937	3.22605	4.34147	2.09141e-05	0.000200731	2.3698			PPP1R8	-0.401181	6.40864	-5.89386	1.2769e-08	1.2249e-07	9.29609			BROX	-0.801739	5.48202	-7.65357	4.80737e-13	4.61407e-12	19.0806
TCEAL1	0.350156	5.98451	4.34042	2.10075e-05	0.000201516	2.36562			SEMA4B	-0.913947	6.76887	-5.89386	1.27692e-08	1.2249e-07	9.29607			AP2B1	-0.656641	7.31511	-7.65152	4.86924e-13	4.67087e-12	19.0681
ZNHIT2	-0.403933	5.00091	-4.34026	2.10218e-05	0.000201542	2.36498			GIT2	-0.462892	4.11735	-5.8937	1.27799e-08	1.22525e-07	9.29527			FAM161A	-0.665074	2.89832	-7.65128	4.87655e-13	4.67529e-12	19.0666
ATG5	0.257542	5.74143	4.33894	2.1139e-05	0.000202478	2.35977			DCTN5	-0.442641	5.16701	-5.89258	1.28553e-08	1.2318e-07	9.2896			PPP1R21	-0.639966	5.5306	-7.65082	4.89074e-13	4.68631e-12	19.0638
ZNF107	0.343721	3.59303	4.3389	2.11427e-05	0.000202478	2.35961			ZMAT2	-0.431794	7.42931	-5.8924	1.28676e-08	1.2323e-07	9.28868			RASAL2	-0.853956	4.55044	-7.64929	4.93748e-13	4.72849e-12	19.0545
HS6ST2	0.636433	2.02216	4.33853	2.1175e-05	0.000202621	2.35818			KPNA1	-0.402413	5.20896	-5.89001	1.30314e-08	1.24729e-07	9.2765			MTOR	-0.640377	5.41053	-7.64822	4.97066e-13	4.75763e-12	19.048
MTX3	0.273969	4.60169	4.33847	2.11811e-05	0.000202621	2.35791			PANK2	-0.373795	4.72838	-5.88933	1.30782e-08	1.25108e-07	9.27305			ZFP91	-0.671381	6.98943	-7.64709	5.00599e-13	4.78881e-12	19.041
HBP1	0.308574	5.46353	4.33815	2.12097e-05	0.000202783	2.35664			PRPF40A	-0.469435	5.94229	-5.88758	1.31998e-08	1.26198e-07	9.26414			JAK2	-0.910456	4.44217	-7.6445	5.08762e-13	4.86422e-12	19.0252
SEC22B	0.284448	5.16536	4.33788	2.12331e-05	0.000202895	2.35561			GPN1	-0.447099	5.93937	-5.88748	1.32067e-08	1.26198e-07	9.26364			STYX	-0.618989	4.73958	-7.64055	5.21455e-13	4.98283e-12	19.0011
ANKIB1	0.321145	5.55257	4.33734	2.12816e-05	0.000203247	2.35347			GSK3A	-0.373336	6.179	-5.88727	1.32217e-08	1.26261e-07	9.26255			TBC1D14	-0.944119	5.09664	-7.63862	5.2778e-13	5.04049e-12	18.9894
IDE	0.291467	4.95148	4.33674	2.13354e-05	0.000203648	2.35111			KLHL17	-0.697778	4.28658	-5.88718	1.32278e-08	1.26261e-07	9.2621			PPP5C	-0.637875	5.1789	-7.63795	5.29979e-13	5.05871e-12	18.9853
ZNF300	0.406364	3.59725	4.33563	2.14354e-05	0.00020449	2.34672			UBA2	-0.431047	6.82331	-5.88669	1.3262e-08	1.26517e-07	9.25962			RAB28	-0.606824	5.45022	-7.63544	5.38338e-13	5.13567e-12	18.97
ROCK1	0.359399	4.72598	4.33507	2.1486e-05	0.000204861	2.34451			AAMP	-0.444829	7.30281	-5.88535	1.3356e-08	1.27345e-07	9.25281			TERF2	-0.459663	5.39972	-7.63418	5.42599e-13	5.17348e-12	18.9623
PM20D2	0.398187	4.87557	4.33488	2.15038e-05	0.000204918	2.34374			PPP5C	-0.468104	5.1789	-5.8848	1.33948e-08	1.27644e-07	9.25002			OFD1	-0.673134	5.66678	-7.63234	5.48876e-13	5.23045e-12	18.9511
STRADB	0.257255	4.42542	4.33461	2.15278e-05	0.000205034	2.34269			NUP107	-0.56312	4.9815	-5.88421	1.3437e-08	1.27976e-07	9.24699			ARMC1	-0.647888	6.11806	-7.63211	5.49656e-13	5.23501e-12	18.9497
WASH6P	-0.343662	3.86943	-4.33423	2.15626e-05	0.000205173	2.34118			MTMR14	-0.446746	5.47678	-5.88353	1.3485e-08	1.28363e-07	9.24356			PKP4	-0.670381	6.15238	-7.63046	5.55341e-13	5.28625e-12	18.9396
STT3B	0.300981	7.48835	4.33419	2.15661e-05	0.000205173	2.34103			THOC1	-0.418144	4.50137	-5.88243	1.35634e-08	1.28987e-07	9.23798			LSG1	-0.54554	5.60793	-7.62864	5.6167e-13	5.34357e-12	18.9285
CERKL	0.48566	3.50402	4.3333	2.16475e-05	0.000205835	2.3375			NOP58	-0.474646	6.83691	-5.8824	1.35655e-08	1.28987e-07	9.23783			ELMO2	-0.590969	5.67272	-7.62696	5.67572e-13	5.39675e-12	18.9183
EFCAB6	0.230138	1.64394	4.33257	2.17139e-05	0.000206343	2.33463			GPATCH2	-0.398311	4.09187	-5.88157	1.36255e-08	1.29487e-07	9.23358			PAWR	-0.770977	4.97039	-7.6228	5.82494e-13	5.53561e-12	18.893
SLC4A7	0.431431	4.62859	4.33245	2.17247e-05	0.000206343	2.33416			LNPEP	-0.510078	4.47678	-5.88136	1.36406e-08	1.29559e-07	9.23252			SCAPER	-0.674263	3.73017	-7.62178	5.86203e-13	5.56781e-12	18.8868
ZNF582	0.320255	2.10898	4.33189	2.17761e-05	0.000206718	2.33194			DVL1	-0.64856	6.77112	-5.88125	1.36481e-08	1.2956e-07	9.23199			ASTE1	-0.520854	4.20014	-7.62156	5.87003e-13	5.57235e-12	18.8854
PGR	0.47959	2.02573	4.33165	2.17979e-05	0.000206812	2.33101			NIPA2	-0.537745	6.03637	-5.8807	1.36877e-08	1.29865e-07	9.22919			ACTR8	-0.53491	5.05827	-7.62055	5.90713e-13	5.6045e-12	18.8793
BMX	0.615585	3.01279	4.32866	2.2074e-05	0.000209317	2.31921			INPP5E	-0.509087	5.00848	-5.87991	1.37454e-08	1.30341e-07	9.22515			TRAFD1	-0.692367	5.94973	-7.61975	5.9369e-13	5.62967e-12	18.8744
PAIP2	0.288031	6.54138	4.32816	2.21209e-05	0.000209611	2.31722			ZNF410	-0.244383	3.1736	-5.87949	1.37754e-08	1.30554e-07	9.22305			ZNF571	-0.600603	2.54734	-7.61963	5.94128e-13	5.63075e-12	18.8736
C1GALT1C1	0.283869	6.6371	4.32807	2.21291e-05	0.000209611	2.31687			CSTF2	-0.513702	5.34718	-5.87927	1.37916e-08	1.30635e-07	9.22191			PI4KA	-0.655025	5.37131	-7.61838	5.98781e-13	5.67175e-12	18.866
RNF125	0.4066	3.09711	4.32684	2.22439e-05	0.000210583	2.31202			HADHA	-0.363994	8.11078	-5.87917	1.3799e-08	1.30635e-07	9.2214			MAX	-0.541928	6.3262	-7.61749	6.02108e-13	5.70015e-12	18.8606
CNOT8	0.269655	6.66375	4.32528	2.23899e-05	0.00021185	2.30589			EIF4A1	-0.618446	4.67932	-5.87618	1.40186e-08	1.32641e-07	9.2062			SPICE1	-0.703464	3.84243	-7.61674	6.04917e-13	5.72362e-12	18.856
BBS2	0.282309	5.24391	4.32446	2.2468e-05	0.000212472	2.30263			TRERF1	-0.563499	4.00885	-5.87541	1.40755e-08	1.33107e-07	9.2023			SFXN1	-0.666002	5.19861	-7.61463	6.12906e-13	5.79606e-12	18.8432
KANK1	0.372382	4.29227	4.32321	2.25863e-05	0.000213475	2.29771			XAF1	-1.00442	4.72136	-5.87497	1.41081e-08	1.33343e-07	9.20007			MOSPD2	-0.710703	4.69342	-7.6142	6.14574e-13	5.8068e-12	18.8406
IL23R	0.14991	0.986052	4.32267	2.26378e-05	0.000213845	2.29558			IGF1R	-0.666013	4.74314	-5.87434	1.41546e-08	1.3371e-07	9.1969			SYNCRIP	-0.668991	6.37355	-7.61416	6.14712e-13	5.8068e-12	18.8404
CXXC4	0.605464	2.67362	4.32188	2.27126e-05	0.000214435	2.29249			DHX36	-0.472029	5.04382	-5.87358	1.42116e-08	1.34175e-07	9.19304			SRBD1	-0.621018	4.89437	-7.613	6.19174e-13	5.84577e-12	18.8333
FRMPD3	0.29474	1.70939	4.32171	2.27289e-05	0.000214473	2.29181			LAMA5	-0.893148	6.10271	-5.87329	1.42335e-08	1.34309e-07	9.19155			OPHN1	-0.573893	2.67334	-7.6128	6.19945e-13	5.84986e-12	18.8321
RRAGB	0.275223	4.91064	4.32125	2.27726e-05	0.000214729	2.29002			ZNF608	-0.642124	4.38907	-5.87194	1.43349e-08	1.35193e-07	9.18471			HIBADH	-0.597522	6.86539	-7.60911	6.34363e-13	5.98266e-12	18.8096
AKTIP	0.264996	4.88138	4.32117	2.27808e-05	0.000214729	2.28968			ZNF121	-0.473643	3.43606	-5.86941	1.45274e-08	1.36933e-07	9.17188			ABCC10	-0.554452	4.571	-7.60559	6.48398e-13	6.11171e-12	18.7882
TMEM184C	0.285383	5.5746	4.31966	2.29259e-05	0.00021589	2.28373			ZMYND11	-0.499386	6.32401	-5.8673	1.46899e-08	1.3839e-07	9.16117			PP2D1	-0.308508	1.27949	-7.60461	6.52384e-13	6.14594e-12	18.7822
ABCG2	0.419917	2.73631	4.31963	2.29289e-05	0.00021589	2.28361			HNRNPA3	-0.381638	7.66647	-5.86655	1.47486e-08	1.38867e-07	9.15733			CIR1	-0.533794	6.37772	-7.60409	6.54475e-13	6.16229e-12	18.7791
MED13L	0.345989	5.11274	4.31848	2.30395e-05	0.000216813	2.2791			STK24	-0.614314	5.90537	-5.86568	1.48157e-08	1.39424e-07	9.15296			TADA1	-0.588143	4.67999	-7.60361	6.56443e-13	6.17747e-12	18.7762
FAM122C	0.226829	1.91528	4.31803	2.30828e-05	0.000217103	2.27734			GUCA1B	-0.518465	2.41056	-5.86538	1.48392e-08	1.39569e-07	9.15143			RTEL1	-0.441299	2.25418	-7.60255	6.60791e-13	6.21499e-12	18.7697
FAM47E	0.373468	2.5082	4.31757	2.31275e-05	0.000217406	2.27553			NAIF1	-0.320111	4.32635	-5.8639	1.49552e-08	1.40584e-07	9.14394			SFSWAP	-0.570341	4.93291	-7.60247	6.61146e-13	6.21499e-12	18.7692
OSGEPL1	0.247278	3.54944	4.31731	2.31535e-05	0.000217532	2.27448			ZNF155	-0.407691	3.02853	-5.86247	1.50684e-08	1.41571e-07	9.13668			CUL4A	-0.576983	6.34371	-7.60203	6.6296e-13	6.22683e-12	18.7665
UBE2D1	0.341302	5.53993	4.317	2.31833e-05	0.000217695	2.27327			FANCG	-0.560614	4.6487	-5.86198	1.51074e-08	1.4186e-07	9.13419			DDX19A	-0.480544	5.14981	-7.60199	6.63123e-13	6.22683e-12	18.7663
UCHL5	0.277494	4.49316	4.31631	2.325e-05	0.000218203	2.27058			SETX	-0.490731	5.42641	-5.86164	1.51349e-08	1.42042e-07	9.13244			ACTR6	-0.657155	4.85032	-7.60111	6.66733e-13	6.25733e-12	18.761
CRADD	0.260721	4.5075	4.31482	2.33964e-05	0.000219458	2.2647			KDM3A	-0.522092	5.42649	-5.86122	1.5168e-08	1.42276e-07	9.13033			BBS1	-0.382877	2.47354	-7.60056	6.6904e-13	6.27269e-12	18.7576
SNRNP27	0.264932	6.32221	4.31391	2.34861e-05	0.000220181	2.26111			EGFR	-0.794867	4.60728	-5.86052	1.52244e-08	1.42728e-07	9.12676			TYW1	-0.585017	4.96924	-7.60053	6.69145e-13	6.27269e-12	18.7574
NAP1L2	0.699355	3.25029	4.3136	2.35162e-05	0.000220344	2.25991			DHX58	-0.635481	5.03153	-5.85962	1.52961e-08	1.43323e-07	9.12224			PLEKHB2	-0.676418	6.3727	-7.60046	6.69453e-13	6.27269e-12	18.757
PKIB	0.600089	4.18942	4.31344	2.35322e-05	0.000220375	2.25927			RAB43	-0.414171	2.89966	-5.85877	1.53649e-08	1.43816e-07	9.11792			IKZF4	-0.737015	3.33241	-7.60007	6.71064e-13	6.28439e-12	18.7546
KDM3A	0.309679	5.42649	4.31196	2.36787e-05	0.000221627	2.25346			PRIM2	-0.503178	4.23306	-5.85877	1.53654e-08	1.43816e-07	9.11789			TCOF1	-0.525309	4.53849	-7.59978	6.72266e-13	6.29225e-12	18.7529
SNRPA	-0.272499	6.89593	-4.31041	2.38329e-05	0.00022295	2.24738			TBL3	-0.446348	5.26187	-5.85745	1.54718e-08	1.44734e-07	9.11125			HTATSF1	-0.694579	6.49874	-7.59795	6.79979e-13	6.36101e-12	18.7417
PPP4R2	0.270874	5.75302	4.31002	2.38721e-05	0.000223196	2.24584			NDEL1	-0.433261	5.5642	-5.85652	1.5548e-08	1.4531e-07	9.10652			KNTC1	-0.783305	3.83841	-7.59735	6.82543e-13	6.38156e-12	18.7381
PHTF1	0.27109	4.57177	4.30956	2.39188e-05	0.000223498	2.24401			BAK1	-0.652403	6.2217	-5.85649	1.55501e-08	1.4531e-07	9.10639			SIPA1L3	-0.822835	4.87947	-7.59636	6.86731e-13	6.41725e-12	18.7321
CDKL2	0.324727	1.73397	4.30944	2.39301e-05	0.000223498	2.24357			NKRF	-0.350808	3.92406	-5.85568	1.56168e-08	1.45855e-07	9.10227			TSTD2	-0.789285	3.61211	-7.59531	6.91261e-13	6.45611e-12	18.7257
CASR	0.978194	4.12593	4.30695	2.41818e-05	0.000225727	2.23377			RAD18	-0.488281	3.67133	-5.85488	1.56825e-08	1.4636e-07	9.09823			CHMP1B	-0.784561	6.98459	-7.59402	6.96829e-13	6.50461e-12	18.7178
NCOA3	0.298739	5.59831	4.30674	2.42034e-05	0.000225807	2.23293			AP3M1	-0.382749	5.55674	-5.85482	1.56877e-08	1.4636e-07	9.0979			DDB1	-0.533603	6.52148	-7.59367	6.98311e-13	6.51494e-12	18.7158
DCXR	-0.330348	6.43239	-4.30617	2.42612e-05	0.000226225	2.2307			CTBP1	-0.475121	6.52379	-5.85309	1.5831e-08	1.47617e-07	9.08915			SUN1	-0.772392	5.81715	-7.5932	7.00374e-13	6.53068e-12	18.7129
BROX	0.346361	5.48202	4.30556	2.43225e-05	0.000226675	2.22833			GPN2	-0.381004	5.14497	-5.8526	1.58721e-08	1.47921e-07	9.08666			UGGT1	-0.624914	5.71895	-7.59301	7.01188e-13	6.53476e-12	18.7117
PNPLA8	0.310259	5.30876	4.30533	2.43464e-05	0.000226776	2.22741			FAM189B	-0.506116	5.94699	-5.85241	1.58882e-08	1.47991e-07	9.08568			SETD3	-0.514207	6.2764	-7.59254	7.03252e-13	6.549e-12	18.7089
PPP4R4	0.467173	1.44581	4.30508	2.43721e-05	0.000226893	2.22643			SENP1	-0.432074	4.61368	-5.85203	1.59199e-08	1.48207e-07	9.08376			PCYOX1	-0.730951	6.12912	-7.59249	7.03471e-13	6.549e-12	18.7086
RNF146	0.296731	6.21689	4.3049	2.43906e-05	0.000226944	2.22571			KCNJ14	-0.470749	2.3348	-5.85142	1.59706e-08	1.48599e-07	9.0807			DYNC1I2	-0.723184	6.98649	-7.59226	7.04479e-13	6.55486e-12	18.7072
FOXN2	0.355508	5.2716	4.30367	2.45165e-05	0.000227993	2.22089			ACTR5	-0.413272	4.83582	-5.85067	1.6034e-08	1.49109e-07	9.07689			NR2C1	-0.60497	4.13511	-7.59179	7.06543e-13	6.57054e-12	18.7043
EFHC1	0.305082	4.17632	4.3033	2.45541e-05	0.00022822	2.21946			FAM199X	-0.445805	5.63952	-5.85011	1.60811e-08	1.49468e-07	9.07406			MTMR12	-0.654845	5.22797	-7.58783	7.24145e-13	6.73063e-12	18.6803
CNOT2	0.246146	5.05742	4.30309	2.45757e-05	0.000228299	2.21863			KIF2C	-0.91999	4.10533	-5.84992	1.60974e-08	1.49538e-07	9.07309			PRMT6	-0.710386	5.34844	-7.58735	7.26329e-13	6.74731e-12	18.6773
TTC39C	0.342076	4.22259	4.3004	2.4854e-05	0.000230761	2.20809			TRIP12	-0.47368	6.84515	-5.84972	1.61141e-08	1.4958e-07	9.07209			CARM1	-0.638665	5.95552	-7.58644	7.30438e-13	6.78185e-12	18.6718
TNFRSF18	-0.498407	3.75819	-4.30019	2.48759e-05	0.000230841	2.20726			PDE7A	-0.751479	4.3546	-5.84966	1.61191e-08	1.4958e-07	9.07179			CEP164	-0.487956	3.99869	-7.58629	7.31116e-13	6.78452e-12	18.6709
ATL1	0.404332	3.92399	4.29977	2.49196e-05	0.000231012	2.20562			TTPAL	-0.482709	4.78857	-5.8493	1.61497e-08	1.49759e-07	9.06997			KIAA0232	-0.710106	5.61338	-7.58578	7.33422e-13	6.80228e-12	18.6678
ZNF268	0.237291	3.29162	4.29976	2.49211e-05	0.000231012	2.20556			RANGAP1	-0.529153	6.61154	-5.84923	1.61556e-08	1.49759e-07	9.06961			LRCH1	-0.774564	5.19863	-7.58513	7.36394e-13	6.8262e-12	18.6639
SERPINI1	0.507595	4.30967	4.2994	2.49592e-05	0.000231243	2.20413			MTFMT	-0.356873	4.61172	-5.84806	1.62552e-08	1.50586e-07	9.0637			FASTKD1	-0.554051	4.25959	-7.58437	7.39919e-13	6.85522e-12	18.6592
CYP3A7	0.268011	1.4021	4.2988	2.50217e-05	0.000231698	2.20179			SPRED2	-0.498976	5.40135	-5.84798	1.62622e-08	1.50586e-07	9.06329			WDFY1	-0.845812	6.40368	-7.58392	7.41969e-13	6.87054e-12	18.6565
ART4	0.657579	2.68813	4.29853	2.50498e-05	0.000231834	2.20074			PPP4R1	-0.535577	6.51049	-5.84786	1.62725e-08	1.50601e-07	9.06268			PREPL	-0.778811	4.97646	-7.58373	7.42854e-13	6.87506e-12	18.6553
TNFRSF11B	0.915913	4.57152	4.29831	2.50727e-05	0.000231922	2.19988			ADAMTS14	-0.999876	3.77871	-5.84463	1.65509e-08	1.53096e-07	9.04635			HSPA4	-0.580159	6.3005	-7.58214	7.50207e-13	6.93941e-12	18.6457
MRPL28	-0.291576	6.77285	-4.29781	2.51256e-05	0.000232288	2.19791			HMGN4	-0.553546	7.55745	-5.84406	1.66009e-08	1.53465e-07	9.04345			CCNI	-0.607606	8.61037	-7.58163	7.5261e-13	6.95794e-12	18.6426
NIPAL2	0.379345	4.89361	4.29735	2.51739e-05	0.000232611	2.19611			GNL3	-0.44541	7.31842	-5.84397	1.66084e-08	1.53465e-07	9.04301			TRAK2	-0.699546	5.52939	-7.58131	7.54079e-13	6.96781e-12	18.6407
ANKRD50	0.432534	4.79012	4.29676	2.52361e-05	0.000233062	2.1938			CSPP1	-0.455544	3.67675	-5.84374	1.6629e-08	1.53572e-07	9.04182			DMXL1	-0.706373	4.39065	-7.57924	7.63873e-13	7.0531e-12	18.6281
ZFX	0.316054	4.65521	4.29459	2.54658e-05	0.000235057	2.18531			JMJD1C	-0.57343	5.67332	-5.84094	1.68754e-08	1.55766e-07	9.02766			IPO7	-0.732251	6.70283	-7.57918	7.64123e-13	7.0531e-12	18.6278
KDM1B	0.372506	4.95867	4.29398	2.55308e-05	0.000235532	2.18293			ACD	-0.464068	5.519	-5.8403	1.69321e-08	1.56205e-07	9.02443			INCENP	-0.740669	3.57879	-7.57799	7.69828e-13	7.10198e-12	18.6205
PRPF40A	0.275963	5.94229	4.29273	2.56647e-05	0.000236642	2.17803			CPOX	-0.519863	5.38515	-5.8394	1.70122e-08	1.56861e-07	9.01989			GTF3C1	-0.600465	5.73912	-7.57768	7.71314e-13	7.11191e-12	18.6186
CNTN1	0.736565	3.94735	4.2924	2.57003e-05	0.000236844	2.17673			SPATS2	-0.44788	5.24634	-5.839	1.70483e-08	1.57111e-07	9.01785			FBXO45	-0.598627	4.10584	-7.57753	7.72041e-13	7.11483e-12	18.6177
CELSR2	0.395459	3.78297	4.29163	2.57836e-05	0.000237486	2.1737			AARSD1	-0.402865	3.43051	-5.83777	1.71579e-08	1.58037e-07	9.01168			ZSCAN30	-0.655319	3.31402	-7.57651	7.76904e-13	7.15585e-12	18.6115
PPP3CB	0.279852	6.17098	4.29096	2.58556e-05	0.000238023	2.17109			NAP1L4	-0.440902	6.69829	-5.83728	1.72021e-08	1.5836e-07	9.0092			GOSR1	-0.493609	4.96519	-7.57413	7.88484e-13	7.25866e-12	18.5971
CCPG1	0.29548	5.01642	4.29014	2.5944e-05	0.000238709	2.16789			OTUB1	-0.411949	6.38467	-5.83696	1.72315e-08	1.58546e-07	9.00756			STAT5B	-0.70178	5.80761	-7.57343	7.91931e-13	7.28652e-12	18.5928
MOAP1	0.331231	6.58145	4.28988	2.59727e-05	0.000238847	2.16686			SMARCB1	-0.445831	7.2967	-5.83652	1.72709e-08	1.58825e-07	9.00536			STK36	-0.713668	5.33585	-7.57263	7.95883e-13	7.319e-12	18.588
WDR17	0.495818	1.62865	4.28966	2.59968e-05	0.000238942	2.16599			TMEM214	-0.372354	7.32289	-5.83618	1.73018e-08	1.59024e-07	9.00365			MAP4K5	-0.792529	5.27167	-7.57149	8.01512e-13	7.36686e-12	18.5811
LARP7	0.262398	5.90271	4.28936	2.60295e-05	0.000239116	2.16481			WDTC1	-0.437088	6.15678	-5.83554	1.73601e-08	1.59475e-07	9.00041			HIPK2	-0.982912	4.73839	-7.56851	8.1651e-13	7.50074e-12	18.563
SNRK	0.323313	6.01476	4.28893	2.60756e-05	0.000239413	2.16315			ACTR1B	-0.373038	7.13402	-5.83463	1.74435e-08	1.60157e-07	8.99579			MAT2B	-0.706962	6.48938	-7.56732	8.22554e-13	7.55188e-12	18.5558
PIAS1	0.268272	5.34486	4.28835	2.61395e-05	0.000239873	2.16086			NR2C1	-0.442735	4.13511	-5.83315	1.75798e-08	1.61323e-07	8.9883			ZDHHC20	-0.921223	6.13288	-7.56724	8.22948e-13	7.55188e-12	18.5553
CCDC110	0.422524	1.96826	4.28732	2.6252e-05	0.000240778	2.15684			IGF2R	-0.570347	6.25741	-5.83291	1.7602e-08	1.61441e-07	8.98709			LMTK2	-0.761889	4.80237	-7.56495	8.34708e-13	7.65576e-12	18.5414
TSPYL4	0.420761	5.91913	4.2842	2.65962e-05	0.00024376	2.14465			ST3GAL2	-0.521566	4.24283	-5.83149	1.77329e-08	1.62556e-07	8.97996			TBP	-0.528907	5.44623	-7.56472	8.35916e-13	7.66279e-12	18.54
TRIM47	-0.445006	6.03616	-4.28412	2.66053e-05	0.00024376	2.14432			TFAM	-0.437696	5.12036	-5.83108	1.77718e-08	1.62827e-07	8.97785			ZNF605	-0.578613	3.81919	-7.56345	8.42547e-13	7.71949e-12	18.5323
LEO1	0.30233	5.76798	4.28326	2.67005e-05	0.000244504	2.14098			BAG5	-0.413858	5.92268	-5.83055	1.78212e-08	1.63193e-07	8.97518			RPAP1	-0.495288	4.85573	-7.56307	8.44528e-13	7.73356e-12	18.53
GLUD2	0.306631	2.19104	4.28233	2.68052e-05	0.000245332	2.13732			OGG1	-0.364551	3.95972	-5.83017	1.78566e-08	1.63431e-07	8.97327			DDHD1	-0.602551	3.25689	-7.56111	8.54885e-13	7.82427e-12	18.5181
MEF2C	0.481599	4.51036	4.28144	2.69045e-05	0.000246112	2.13385			TRIP4	-0.436325	5.80098	-5.82901	1.79658e-08	1.64344e-07	8.9674			B3GNT2	-0.72524	6.20098	-7.56081	8.56456e-13	7.83452e-12	18.5163
RERG	0.553064	4.45063	4.27972	2.70981e-05	0.000247752	2.12714			SAR1A	-0.406772	6.93222	-5.82863	1.8001e-08	1.64579e-07	8.96552			ANKRD46	-0.637241	4.21994	-7.56015	8.59973e-13	7.86255e-12	18.5123
SPHK1	-0.638519	5.72456	-4.27824	2.72666e-05	0.000249161	2.12134			GOLGA2	-0.499762	6.34132	-5.82831	1.80311e-08	1.64768e-07	8.96391			ZCCHC17	-0.526216	6.0578	-7.5588	8.67199e-13	7.92444e-12	18.5041
PHKB	0.24734	5.47545	4.27799	2.7294e-05	0.00024928	2.1204			GAN	-0.572433	2.99927	-5.82753	1.81054e-08	1.6536e-07	8.95995			WDFY2	-0.519463	3.6549	-7.55771	8.73087e-13	7.97404e-12	18.4975
EXOSC4	-0.365071	6.05843	-4.27718	2.73873e-05	0.000249937	2.1172			NSUN5	-0.517369	5.79842	-5.82738	1.812e-08	1.65405e-07	8.95918			BICD1	-0.837228	3.49681	-7.55697	8.7709e-13	8.00639e-12	18.493
MSH2	0.322553	4.86527	4.27711	2.73947e-05	0.000249937	2.11695			SLC25A36	-0.493233	5.71017	-5.82666	1.81883e-08	1.65942e-07	8.95555			DENND4A	-0.624527	4.26279	-7.5551	8.87315e-13	8.09547e-12	18.4817
NLGN1	0.391316	1.61004	4.27628	2.74901e-05	0.000250676	2.11369			ARF3	-0.448712	7.34935	-5.82638	1.82147e-08	1.66095e-07	8.95416			FOXJ3	-0.62235	6.00038	-7.55427	8.91917e-13	8.13318e-12	18.4767
ZFP28	0.396639	2.71111	4.27557	2.75714e-05	0.000251285	2.11093			RHBDD1	-0.399945	4.907	-5.82626	1.82267e-08	1.66117e-07	8.95353			GAS2L3	-0.894057	3.16877	-7.55309	8.98429e-13	8.18826e-12	18.4696
GC	1.45903	6.0575	4.27485	2.76543e-05	0.000251908	2.10812			GTPBP1	-0.440743	5.75156	-5.82568	1.82824e-08	1.66537e-07	8.95059			EXOC4	-0.544255	5.80351	-7.55224	9.03198e-13	8.2274e-12	18.4644
ANKRD42	0.251031	3.73664	4.27339	2.78233e-05	0.000253315	2.10242			BAZ2B	-0.444894	4.34106	-5.82533	1.83159e-08	1.66755e-07	8.94883			CCDC112	-0.701609	3.89922	-7.55151	9.07288e-13	8.26032e-12	18.46
STXBP6	0.568937	4.09364	4.27245	2.7932e-05	0.000254171	2.09877			GOSR1	-0.361583	4.96519	-5.82515	1.83332e-08	1.66825e-07	8.94792			NFKB1	-0.695186	6.43207	-7.55109	9.09657e-13	8.27754e-12	18.4574
ZNF404	0.392954	2.48958	4.272	2.79842e-05	0.000254512	2.09702			CDCA8	-0.977445	4.68005	-5.82385	1.84583e-08	1.67876e-07	8.94137			YWHAB	-0.606975	8.81868	-7.54865	9.23553e-13	8.39959e-12	18.4426
PRKAR2B	0.581062	4.333	4.27162	2.80293e-05	0.000254789	2.09551			PPP4C	-0.512651	7.39205	-5.82345	1.84968e-08	1.68138e-07	8.93937			CNOT10	-0.470973	5.26267	-7.54792	9.27709e-13	8.43297e-12	18.4382
CALCR	0.135938	1.08393	4.27144	2.805e-05	0.000254843	2.09482			TMEM186	-0.372833	5.29183	-5.82264	1.85754e-08	1.68764e-07	8.93529			FANCE	-0.670879	4.47688	-7.54477	9.46014e-13	8.59486e-12	18.4191
TBCK	0.243402	4.61993	4.27017	2.81991e-05	0.000256064	2.08986			DNM2	-0.626457	6.15204	-5.82229	1.86095e-08	1.68985e-07	8.93352			ZFHX3	-0.646693	4.32338	-7.54452	9.4745e-13	8.6034e-12	18.4176
ARSA	-0.338533	6.16504	-4.26883	2.83562e-05	0.000257356	2.08466			ZMYM4	-0.447479	5.77582	-5.82122	1.87139e-08	1.69844e-07	8.92814			OIP5-AS1	-0.669457	5.61652	-7.54421	9.49309e-13	8.61578e-12	18.4157
BTBD1	0.313057	6.59835	4.2685	2.83953e-05	0.000257576	2.08337			RAI1	-0.63681	5.00937	-5.82101	1.87352e-08	1.69949e-07	8.92704			AGFG1	-0.67162	5.38957	-7.54299	9.56467e-13	8.6762e-12	18.4084
CCDC102A	-0.335643	4.24015	-4.26811	2.84421e-05	0.000257866	2.08183			PTPN12	-0.606874	7.13394	-5.81864	1.89686e-08	1.71976e-07	8.91513			SAMD4B	-0.737629	6.20065	-7.54261	9.58751e-13	8.69237e-12	18.4061
UBE2G1	0.258154	5.75407	4.26751	2.85122e-05	0.000258367	2.07952			FMR1	-0.39914	5.4717	-5.81851	1.8982e-08	1.72007e-07	8.91445			PACRGL	-0.621427	3.09601	-7.54248	9.59526e-13	8.69486e-12	18.4053
TFDP2	0.267589	4.58205	4.26423	2.89044e-05	0.000261784	2.06674			TUT1	-0.380826	4.61994	-5.81791	1.90418e-08	1.72459e-07	8.91143			ZNF175	-0.738997	3.46203	-7.54108	9.67875e-13	8.76593e-12	18.3968
CTR9	0.281246	6.05125	4.26267	2.90927e-05	0.000263352	2.06066			PISD	-0.426529	5.47517	-5.8174	1.90922e-08	1.72826e-07	8.90888			ABHD13	-0.664748	4.82647	-7.53873	9.82075e-13	8.88991e-12	18.3826
DSG2	0.548735	7.08832	4.26124	2.92667e-05	0.000264789	2.05508			GSTCD	-0.476745	3.39403	-5.81526	1.93082e-08	1.74689e-07	8.89806			SYNGAP1	-0.71547	3.76029	-7.53797	9.86693e-13	8.92296e-12	18.378
UCN	-0.411072	2.86782	-4.26103	2.92916e-05	0.000264809	2.05428			DNAH17	-0.274586	1.75608	-5.81485	1.93489e-08	1.74967e-07	8.89603			MAP3K4	-0.628228	4.88834	-7.53796	9.86755e-13	8.92296e-12	18.3779
ERCC4	0.253667	2.69148	4.26097	2.92995e-05	0.000264809	2.05403			RBFOX2	-0.556697	5.54347	-5.81311	1.95265e-08	1.76481e-07	8.88724			DFFB	-0.512254	3.84494	-7.53746	9.8985e-13	8.94628e-12	18.3749
HHAT	0.302548	4.00185	4.26049	2.93579e-05	0.0002652	2.05217			NCDN	-0.522675	5.57977	-5.81262	1.95764e-08	1.7684e-07	8.88478			KLHL20	-0.759088	4.84176	-7.5372	9.91438e-13	8.95598e-12	18.3733
PPM1E	0.400433	1.90472	4.25999	2.94188e-05	0.000265611	2.05023			LRRC47	-0.360952	6.76891	-5.81202	1.96385e-08	1.77309e-07	8.88173			MLX	-0.545017	6.09648	-7.5361	9.98164e-13	9.01204e-12	18.3667
HERC1	0.33369	4.73465	4.25814	2.96455e-05	0.000267518	2.04305			PSEN1	-0.498317	5.73286	-5.80939	1.99106e-08	1.79592e-07	8.86849			HDAC3	-0.456685	5.91956	-7.53546	1.00216e-12	9.04338e-12	18.3628
ATP11A	0.378378	5.42897	4.2578	2.96877e-05	0.00026776	2.04171			TRAPPC10	-0.546311	4.43164	-5.80937	1.99121e-08	1.79592e-07	8.86842			CD46	-0.789574	7.23462	-7.5351	1.00441e-12	9.05871e-12	18.3606
RBM47	0.399479	6.1028	4.25725	2.97558e-05	0.000268056	2.03957			ARMCX6	-0.398462	4.96907	-5.80841	2.00122e-08	1.80401e-07	8.86359			ERMAP	-0.674323	4.77813	-7.53502	1.0049e-12	9.05871e-12	18.3601
CCDC107	-0.434498	5.43656	-4.25719	2.97629e-05	0.000268056	2.03935			ZC3HAV1	-0.470897	5.34832	-5.80824	2.00302e-08	1.80469e-07	8.86273			CCDC91	-0.6364	4.60564	-7.53247	1.02088e-12	9.19796e-12	18.3447
ST8SIA4	0.521308	3.33357	4.25716	2.97669e-05	0.000268056	2.03922			TXNDC12	-0.387062	6.99702	-5.80657	2.02065e-08	1.81964e-07	8.8543			TMEM167A	-0.686465	6.8052	-7.53191	1.02442e-12	9.22508e-12	18.3413
GAPVD1	0.22979	4.81261	4.25695	2.97924e-05	0.000268147	2.03842			FAHD2A	-0.329093	3.60324	-5.80322	2.05633e-08	1.85081e-07	8.83745			COG5	-0.636998	4.98075	-7.53175	1.02542e-12	9.22934e-12	18.3404
RELN	0.770809	2.96672	4.25629	2.98741e-05	0.000268743	2.03586			LRBA	-0.517983	5.36557	-5.80288	2.05998e-08	1.85313e-07	8.83575			ATP11B	-0.920474	5.66965	-7.53046	1.03363e-12	9.29841e-12	18.3326
OGFR	-0.319597	6.11823	-4.25612	2.98952e-05	0.000268793	2.0352			AP1G2	-0.651557	6.05326	-5.80247	2.06442e-08	1.85616e-07	8.83368			CTBS	-0.693781	4.60105	-7.53004	1.03637e-12	9.31816e-12	18.33
ZNF273	0.248954	2.28273	4.25438	3.01124e-05	0.000270589	2.02842			GNB1	-0.477751	8.44811	-5.80218	2.06751e-08	1.85718e-07	8.83224			PTPRA	-0.624645	6.8094	-7.52843	1.04674e-12	9.40661e-12	18.3203
ALPK3	0.569571	4.02577	4.25427	3.0126e-05	0.000270589	2.028			CUL4B	-0.410206	5.93105	-5.80217	2.06769e-08	1.85718e-07	8.83215			DLST	-0.614532	7.35656	-7.52819	1.04829e-12	9.41561e-12	18.3188
SPA17	0.328348	3.82261	4.25325	3.02544e-05	0.000271601	2.02402			COPA	-0.487731	7.19594	-5.80179	2.07173e-08	1.85984e-07	8.83027			EIF4H	-0.543068	8.53083	-7.52778	1.05093e-12	9.43448e-12	18.3164
ZNF277	0.272453	5.28818	4.2531	3.02734e-05	0.00027161	2.02343			PLEC	-0.971395	7.606	-5.8008	2.08255e-08	1.86858e-07	8.82527			ZNF460	-0.650713	2.15682	-7.52731	1.05399e-12	9.45705e-12	18.3135
SNORD60	-0.535894	4.16535	-4.25299	3.02867e-05	0.00027161	2.02302			SLC35F2	-0.924645	5.89359	-5.80019	2.08919e-08	1.87357e-07	8.8222			FBXL3	-0.707533	5.49298	-7.52719	1.05478e-12	9.45925e-12	18.3128
PDHX	0.240052	5.25987	4.25228	3.03762e-05	0.000272272	2.02026			TUBA1B	-0.579625	8.51175	-5.79984	2.09298e-08	1.87601e-07	8.82046			TMEM106B	-0.762729	5.33947	-7.52659	1.0587e-12	9.48946e-12	18.3092
EIF4G3	0.294906	6.00103	4.25201	3.04099e-05	0.000272382	2.01922			LRRFIP2	-0.397414	5.30713	-5.7997	2.09452e-08	1.87642e-07	8.81975			WDR35	-0.663443	4.09242	-7.52547	1.06604e-12	9.55036e-12	18.3024
E2F5	0.264705	3.98917	4.25193	3.04199e-05	0.000272382	2.01892			ZNF562	-0.394532	4.11244	-5.79549	2.14114e-08	1.9172e-07	8.79857			FMN1	-0.852022	3.39868	-7.5243	1.07379e-12	9.61479e-12	18.2954
TRAK2	0.301271	5.52939	4.25164	3.04569e-05	0.000272434	2.01778			ANKS3	-0.501198	4.17824	-5.795	2.14656e-08	1.92105e-07	8.79614			NASP	-0.607674	5.7021	-7.52415	1.07483e-12	9.61915e-12	18.2944
F5	0.932948	4.99835	4.25164	3.04571e-05	0.000272434	2.01777			ALPK1	-0.574126	4.20121	-5.79424	2.15506e-08	1.92766e-07	8.79234			NUDT3	-0.585087	4.0969	-7.52274	1.08425e-12	9.6984e-12	18.2859
ZNF140	0.253385	4.79121	4.25147	3.04782e-05	0.000272482	2.01712			NCOA2	-0.549845	3.97667	-5.79403	2.1575e-08	1.92886e-07	8.79124			LARP7	-0.599196	5.90271	-7.52194	1.08958e-12	9.74106e-12	18.2811
COPS3	0.261645	6.55469	4.24921	3.07661e-05	0.000274914	2.00833			UBIAD1	-0.392101	4.27716	-5.79309	2.16812e-08	1.93736e-07	8.78652			POT1	-0.6265	4.71264	-7.51909	1.10901e-12	9.90974e-12	18.2638
PRKD3	0.395404	4.88099	4.24881	3.08172e-05	0.00027523	2.00677			GNG5	-0.467721	8.47305	-5.79259	2.17378e-08	1.94141e-07	8.78401			FBXO42	-0.504405	4.46928	-7.51877	1.11114e-12	9.92367e-12	18.262
ANKS3	-0.296255	4.17824	-4.24846	3.08615e-05	0.000275483	2.00543			HSPA4	-0.422123	6.3005	-5.79205	2.17985e-08	1.94583e-07	8.78133			TMEM65	-0.763075	4.68199	-7.51813	1.11558e-12	9.95818e-12	18.2581
NAPG	0.293261	5.5512	4.24808	3.09103e-05	0.000275777	2.00395			MINK1	-0.496689	6.21251	-5.79103	2.19158e-08	1.95529e-07	8.77617			ZNF791	-0.574455	5.07328	-7.51772	1.11844e-12	9.97856e-12	18.2556
YPEL1	0.23677	2.65309	4.24775	3.09519e-05	0.000276006	2.00269			TNFAIP8L1	-0.555279	4.36065	-5.78947	2.20942e-08	1.9702e-07	8.76837			MRPL30	-0.448904	5.80679	-7.51546	1.13418e-12	1.01138e-11	18.2419
DEK	0.31451	7.38953	4.24722	3.10203e-05	0.000276475	2.00063			MAP3K4	-0.459479	4.88834	-5.7883	2.22297e-08	1.98127e-07	8.76248			ZNF281	-0.828754	5.36514	-7.51444	1.14129e-12	1.0172e-11	18.2358
SLC14A1	0.84161	2.79527	4.24696	3.10544e-05	0.000276636	1.9996			PMPCB	-0.352281	6.13939	-5.78801	2.22634e-08	1.98325e-07	8.76103			ANKRD28	-0.64601	5.01079	-7.51337	1.14893e-12	1.02348e-11	18.2293
SPCS3	0.254231	7.04113	4.24667	3.1091e-05	0.00027682	1.9985			GTSE1	-0.753797	3.21934	-5.78694	2.23882e-08	1.99334e-07	8.75565			ARHGEF11	-0.652235	5.64903	-7.51226	1.15677e-12	1.02994e-11	18.2226
ITPR2	0.456551	4.48612	4.24561	3.12284e-05	0.000277901	1.99437			FBXL20	-0.384583	4.09285	-5.7865	2.24399e-08	1.99692e-07	8.75343			SLC30A5	-0.613034	5.94999	-7.51133	1.16351e-12	1.0354e-11	18.217
LIPA	0.420106	6.46244	4.24537	3.12592e-05	0.000278032	1.99345			MAPK1IP1L	-0.415284	6.30996	-5.78465	2.26571e-08	2.01522e-07	8.74417			ACP1	-0.486296	6.27256	-7.51084	1.16699e-12	1.03797e-11	18.2141
EIF2AK2	0.322742	5.77606	4.24493	3.1317e-05	0.000278328	1.99172			MEX3D	-0.621262	4.98769	-5.78426	2.27033e-08	2.01829e-07	8.74221			DGCR8	-0.590829	4.36033	-7.50934	1.17789e-12	1.04713e-11	18.205
TFCP2	0.256771	5.72101	4.24487	3.13246e-05	0.000278328	1.9915			RAD50	-0.462718	5.28397	-5.78404	2.27301e-08	2.01894e-07	8.74107			ZNF24	-0.629055	5.28004	-7.50847	1.18419e-12	1.05219e-11	18.1998
VAMP7	0.306391	6.42109	4.24327	3.15333e-05	0.00028004	1.98528			ILKAP	-0.395395	5.42227	-5.784	2.27339e-08	2.01894e-07	8.74091			NFYC	-0.487851	5.81686	-7.50815	1.18654e-12	1.05373e-11	18.1978
DLAT	0.296841	5.52455	4.24275	3.16002e-05	0.00028049	1.9833			BTBD2	-0.445926	6.1661	-5.78364	2.27768e-08	2.02172e-07	8.73909			GFM2	-0.670791	4.77491	-7.50799	1.1877e-12	1.05423e-11	18.1969
SPATA7	0.27601	3.87909	4.24229	3.16612e-05	0.000280888	1.9815			MCM4	-0.785848	4.77472	-5.78211	2.29594e-08	2.03688e-07	8.73141			TBL1XR1	-0.693145	6.06264	-7.50657	1.19819e-12	1.063e-11	18.1883
ZNF491	0.263645	2.00499	4.24036	3.19152e-05	0.000282997	1.97402			NOC2L	-0.461471	6.14696	-5.78196	2.29774e-08	2.03744e-07	8.73066			GTF2H4	-0.572508	3.45909	-7.50498	1.21002e-12	1.07294e-11	18.1787
PCDHA10	0.198342	1.24735	4.24002	3.19597e-05	0.000283247	1.97272			NPAT	-0.469221	4.34566	-5.77988	2.32284e-08	2.05726e-07	8.72021			STAM	-0.640497	5.40262	-7.50427	1.21531e-12	1.07709e-11	18.1744
MYLIP	0.3192	5.38192	4.23724	3.23309e-05	0.00028639	1.96192			ZSCAN20	-0.351012	2.44449	-5.77986	2.32308e-08	2.05726e-07	8.72011			ZNF701	-0.761863	2.88379	-7.50094	1.24056e-12	1.0989e-11	18.1543
N4BP2L1	0.345079	4.73124	4.23636	3.24481e-05	0.000287252	1.95853			UHRF1	-0.866993	3.82755	-5.77981	2.32365e-08	2.05726e-07	8.71987			GRAMD1C	-0.76102	3.39889	-7.49594	1.27946e-12	1.13278e-11	18.1242
MARK1	0.439769	2.93618	4.23626	3.24613e-05	0.000287252	1.95815			TESK2	-0.482138	3.40855	-5.7784	2.34074e-08	2.07134e-07	8.71282			KLHL12	-0.562915	5.7977	-7.49504	1.28663e-12	1.13854e-11	18.1187
[truncated: 15,392 more rows]
