# Supplementary material for: An m5C methylation regulator-associated signature predicts prognosis and therapy response in pancreatic cancer
Source: Front Cell Dev Biol. 2022 Aug 19;10:975684. doi: 10.3389/fcell.2022.975684 (PMC9437259; doi:10.3389/fcell.2022.975684)
Supplement: Supplementary file 9 [file Table1.XLSX]

## Sheet: Table S1
Table-S1: Clinical information of datasets included in this study
Dataset			Number of patients	Sex	Age	T Stage	N Stage	M stage	Stage	Survival data	platform
TCGA: Pancreatic cancer			176	Female:80 Male:96	<60: 54 >=60: 122	T1: 7 T2: 24 T3: 140 T4: 3 unknown:2	N0: 49 N1: 122 unknown: 5	M-0: 79 M-1: 4 unknown: 93	I :21 II: 145 III: 3 IV: 4 unknown:3	OS	Illumina
GEO:GSE57495			63	NA	NA	NA	NA	NA	I: 13 II: 50	OS	Affymetrix
GEO:GSE21501			102	NA	NA	T1: 2 T2: 16 T3: 79 T4: 1 unknown:4	N0: 28 N1: 73 unknown: 1	NA	NA	OS	Agilent
Bailey's cohort			96	Female:47 Male:49	<60: 24 >=60: 72	NA	NA	NA	I :9 II: 80 III: 1 IV: 6	OS	Illumina
Moffitt's cohort (GSE71729)			147	NA	NA	NA	NA	NA	NA	OS	Illumina
Collisson's cohort (GSE17891)			27	NA	<60: 7 >=60: 20	T1: 2 T2: 4 T3: 16 unknown:5	N0: 7 N1:15 unkown: 5	NA	I :3 II: 19 unknown:5	OS	Affymetrix
