# Supplementary material for: An m5C methylation regulator-associated signature predicts prognosis and therapy response in pancreatic cancer
Source: Front Cell Dev Biol. 2022 Aug 19;10:975684. doi: 10.3389/fcell.2022.975684 (PMC9437259; doi:10.3389/fcell.2022.975684)
Supplement: Supplementary file 10 [file Table10.XLSX]

## Sheet: Table S10
Table S10 DEGs between high-m5C-score and low-m5C-score group (Fdr<0.001)
DEGs	logFC	pValue	fdr
PLS3	0.12382	8.51218e-14	1.96357e-10
ATL3	0.129835	8.27277e-14	1.96357e-10
MTMR2	0.129878	1.09971e-13	1.96357e-10
WDFY1	0.137279	6.67622e-14	1.96357e-10
PDLIM5	0.152275	1.61375e-14	1.96357e-10
TMOD3	0.172458	2.89267e-14	1.96357e-10
MYOF	0.178464	8.33179e-14	1.96357e-10
SEMA3C	0.284434	1.11543e-13	1.96357e-10
REEP3	0.166628	2.38857e-13	3.55758e-10
FRMD6	0.278304	2.52616e-13	3.55758e-10
ITGB1	0.144191	2.90508e-13	3.71929e-10
PPFIBP1	0.162761	4.66018e-13	5.46911e-10
NEK7	0.166444	5.57724e-13	5.84728e-10
PLOD2	0.24559	5.81282e-13	5.84728e-10
PRRG1	0.205633	8.89729e-13	8.35337e-10
TPM4	0.092766	1.24259e-12	1.09371e-09
RND3	0.179318	1.75545e-12	1.41104e-09
INHBA	0.293821	1.8035e-12	1.41104e-09
INSIG2	0.139704	2.12007e-12	1.57142e-09
LATS2	0.182474	2.59323e-12	1.82602e-09
PTPN12	0.114228	3.04494e-12	2.042e-09
PCDH7	0.337961	3.38818e-12	2.1689e-09
C16orf87	0.157607	3.7692e-12	2.24136e-09
SLC39A10	0.160812	3.81968e-12	2.24136e-09
VCL	0.133003	4.66148e-12	2.62591e-09
SEC23A	0.153893	4.94769e-12	2.67993e-09
SLMAP	0.156031	6.2341e-12	3.25166e-09
MYO1E	0.148314	6.79096e-12	3.41561e-09
AFAP1	0.161606	7.11082e-12	3.45316e-09
SESTD1	0.159105	8.00244e-12	3.75661e-09
DPY19L1	0.135165	9.24178e-12	4.19845e-09
LAMA4	0.19337	1.05306e-11	4.63447e-09
STK38L	0.143826	1.2635e-11	5.39208e-09
IL1RAP	0.309866	1.53469e-11	6.35676e-09
SGMS2	0.19203	1.61615e-11	6.50292e-09
RASAL2	0.183898	2.01222e-11	7.87168e-09
LDHA	0.12068	2.15961e-11	8.1597e-09
ADAM10	0.149519	2.3176e-11	8.1597e-09
YAP1	0.1527	2.28806e-11	8.1597e-09
INPP4B	0.276894	2.28806e-11	8.1597e-09
STK3	0.134763	2.56775e-11	8.81992e-09
NAB1	0.115674	2.63431e-11	8.83309e-09
SCEL	0.557346	2.8808e-11	9.43495e-09
FN1	0.214454	3.01238e-11	9.64168e-09
RTN4	0.079271	3.57735e-11	1.09521e-08
PICALM	0.0831972	3.50975e-11	1.09521e-08
BACH1	0.178017	3.95974e-11	1.1766e-08
NRP2	0.253091	4.01027e-11	1.1766e-08
KRAS	0.147918	4.78748e-11	1.37596e-08
TRPS1	0.240938	5.29586e-11	1.49163e-08
MXRA5	0.199131	6.3952e-11	1.76595e-08
ACOT9	0.105537	6.76638e-11	1.80928e-08
CLIC4	0.148163	6.80905e-11	1.80928e-08
TWSG1	0.154424	7.81393e-11	2.00079e-08
HRH1	0.237319	7.81393e-11	2.00079e-08
PYGL	0.187793	8.16296e-11	2.05284e-08
RAI14	0.151988	8.8523e-11	2.14943e-08
ADAMTS12	0.334328	8.74267e-11	2.14943e-08
AMIGO2	0.253428	9.77898e-11	2.33419e-08
LIMS1	0.145939	1.12794e-10	2.64746e-08
AHNAK2	0.312385	1.15623e-10	2.66938e-08
MAP4K5	0.130251	1.23769e-10	2.81135e-08
CAMSAP2	0.137045	1.31658e-10	2.94307e-08
KLF7	0.165998	1.36624e-10	3.00638e-08
CD109	0.31385	1.5454e-10	3.34828e-08
PANX1	0.144393	1.60348e-10	3.42149e-08
TNFAIP6	0.308062	1.76899e-10	3.71832e-08
PDGFC	0.209573	1.85792e-10	3.73065e-08
ARHGAP42	0.251361	1.88082e-10	3.73065e-08
LOX	0.2759	1.81293e-10	3.73065e-08
GREM1	0.308651	1.8808e-10	3.73065e-08
EPS8	0.150294	2.09973e-10	4.10702e-08
BMPR2	0.136473	2.23189e-10	4.30571e-08
BZW1	0.117532	2.8815e-10	5.41068e-08
UEVLD	0.152528	2.84676e-10	5.41068e-08
VCAN	0.199901	2.98822e-10	5.46534e-08
PTHLH	0.357176	2.98822e-10	5.46534e-08
ANKRD50	0.18395	3.3726e-10	6.08928e-08
UBE2E1	0.0770809	3.62591e-10	6.46376e-08
CHSY3	0.294513	3.71449e-10	6.5389e-08
FER	0.173652	3.80512e-10	6.61573e-08
CSGALNACT2	0.149145	3.9214e-10	6.73477e-08
DOCK9	0.14035	4.01695e-10	6.81574e-08
ARL8B	0.0772744	4.13962e-10	6.86086e-08
ESYT2	0.0909099	4.18969e-10	6.86086e-08
RIF1	0.126419	4.18965e-10	6.86086e-08
AXL	0.176729	4.39591e-10	7.11582e-08
HOMER1	0.255413	4.55712e-10	7.29295e-08
TMEM87A	0.102746	4.66776e-10	7.38607e-08
SLK	0.130707	4.72405e-10	7.39209e-08
DIAPH2	0.130054	4.89695e-10	7.57843e-08
PTTG1IP	0.0726957	5.07597e-10	7.77009e-08
EREG	0.596862	5.19847e-10	7.87204e-08
TMEM43	0.0939622	5.29296e-10	7.92986e-08
RUNX1	0.152416	5.6524e-10	8.37924e-08
PLAU	0.204735	5.78891e-10	8.49221e-08
FEZ2	0.108086	5.85836e-10	8.5055e-08
SLC20A1	0.160095	5.99972e-10	8.62184e-08
CHMP2B	0.106592	6.10786e-10	8.68859e-08
RAB23	0.245016	6.44405e-10	9.07516e-08
EDNRA	0.223967	6.52116e-10	9.09282e-08
RALA	0.0943758	7.25692e-10	1.00195e-07
DYNC1I2	0.0879903	7.70004e-10	1.02814e-07
SLAIN2	0.0985294	7.88459e-10	1.02814e-07
SOCS5	0.141096	7.79178e-10	1.02814e-07
SLC30A1	0.141959	7.79178e-10	1.02814e-07
SPOCK1	0.254217	7.88459e-10	1.02814e-07
HSD17B6	0.36476	7.51971e-10	1.02814e-07
ARL4C	0.167621	8.07344e-10	1.0431e-07
QSER1	0.155829	8.16952e-10	1.04592e-07
RAB31	0.178207	8.31565e-10	1.05504e-07
SSR4	-0.0723618	8.56473e-10	1.05809e-07
HIPK3	0.138307	8.56509e-10	1.05809e-07
ZNF281	0.14316	8.56509e-10	1.05809e-07
REXO2	0.0879637	8.71812e-10	1.0647e-07
NEDD4	0.199542	8.76982e-10	1.0647e-07
OSBPL10	0.183766	9.75172e-10	1.17379e-07
ANO1	0.18522	9.86723e-10	1.17763e-07
BAG4	0.130619	1.00429e-09	1.18852e-07
PPP4R1	0.0985333	1.02217e-09	1.19821e-07
SULF1	0.198651	1.03427e-09	1.19821e-07
ADAMTS6	0.294504	1.0465e-09	1.19821e-07
KCND2	0.361647	1.0465e-09	1.19821e-07
ANTXR1	0.203047	1.07138e-09	1.2168e-07
GNAI3	0.103533	1.14956e-09	1.29515e-07
SULF2	0.134561	1.19771e-09	1.32814e-07
ITGA2	0.209387	1.19072e-09	1.32814e-07
THBS1	0.208306	1.21895e-09	1.34113e-07
FNDC3B	0.160951	1.23331e-09	1.34641e-07
FGD6	0.231388	1.26252e-09	1.36769e-07
HOOK3	0.135577	1.2924e-09	1.36849e-07
DCBLD2	0.239701	1.27737e-09	1.36849e-07
VGLL3	0.307276	1.2924e-09	1.36849e-07
ACTR3	0.0833605	1.33849e-09	1.39633e-07
RIPK2	0.148993	1.33852e-09	1.39633e-07
OSMR	0.181558	1.41898e-09	1.46938e-07
PPP1R3B	0.153839	1.51292e-09	1.55522e-07
NPEPPS	0.0927277	1.5396e-09	1.57117e-07
PAFAH1B2	0.0714983	1.6318e-09	1.65329e-07
SNTB2	0.137202	1.65088e-09	1.66067e-07
DGKI	0.318311	1.67018e-09	1.66816e-07
PSD3	0.194221	1.70943e-09	1.69534e-07
CHML	0.233468	1.74958e-09	1.72303e-07
ZNF267	0.145871	1.76999e-09	1.73103e-07
CDH11	0.239834	1.79063e-09	1.73913e-07
FSTL1	0.129054	1.854e-09	1.77619e-07
CCNYL1	0.146844	1.85401e-09	1.77619e-07
UGGT2	0.125504	1.87562e-09	1.78475e-07
KCTD9	0.142287	1.91956e-09	1.81431e-07
PRPF40A	0.0921728	2.01048e-09	1.88758e-07
TANC1	0.160808	2.1056e-09	1.96378e-07
ANO6	0.127596	2.13005e-09	1.97352e-07
TEAD1	0.146173	2.1798e-09	2.00641e-07
MET	0.215292	2.2827e-09	2.08748e-07
COL10A1	0.300468	2.39033e-09	2.17181e-07
MMP13	0.541194	2.44529e-09	2.2075e-07
CAV2	0.166943	2.53183e-09	2.27107e-07
THBS2	0.201325	2.5611e-09	2.28278e-07
RBMS1	0.140951	2.59069e-09	2.29464e-07
RPE	0.119354	2.62062e-09	2.30447e-07
GJB2	0.255792	2.65088e-09	2.30447e-07
NRIP3	0.294782	2.65088e-09	2.30447e-07
ARNTL2	0.214993	2.71243e-09	2.34351e-07
SLC2A3	0.227531	2.74373e-09	2.35609e-07
PPP4R2	0.0953595	2.80738e-09	2.39614e-07
ZDHHC20	0.127932	2.83974e-09	2.40916e-07
PARVA	0.115058	2.90555e-09	2.43565e-07
COL11A1	0.424696	2.90553e-09	2.43565e-07
GPX8	0.151322	3.00707e-09	2.50583e-07
ACTN1	0.0960126	3.05907e-09	2.53417e-07
SPATS2L	0.116532	3.09427e-09	2.54834e-07
OXR1	0.159267	3.29496e-09	2.69785e-07
PXDN	0.188492	3.37103e-09	2.74417e-07
FKBP14	0.180642	3.4097e-09	2.7597e-07
GPR1	0.618015	3.56874e-09	2.87192e-07
LRRFIP1	0.108692	3.6302e-09	2.90478e-07
RUNX2	0.259694	3.82094e-09	3.04013e-07
PEX13	0.123406	3.99862e-09	3.16362e-07
CAPN2	0.0820409	4.137e-09	3.18378e-07
CCDC50	0.0959318	4.13713e-09	3.18378e-07
SNX6	0.113472	4.13713e-09	3.18378e-07
PALLD	0.13848	4.13713e-09	3.18378e-07
PTGS2	0.424393	4.13713e-09	3.18378e-07
PATL1	0.124392	4.1843e-09	3.20258e-07
CHST11	0.178162	4.23205e-09	3.22162e-07
OSGIN2	0.135203	4.28031e-09	3.24084e-07
UBA6	0.139164	4.32909e-09	3.24291e-07
TRIO	0.145664	4.32909e-09	3.24291e-07
FAM83A	0.525525	4.42827e-09	3.29964e-07
CAST	0.0990268	4.45338e-09	3.30089e-07
LPCAT2	0.22004	4.47873e-09	3.3023e-07
P4HA1	0.139372	4.63339e-09	3.36351e-07
AP1S3	0.247262	4.63339e-09	3.36351e-07
NTM	0.257056	4.63339e-09	3.36351e-07
PTBP3	0.103995	4.79325e-09	3.46171e-07
RLF	0.134376	5.0431e-09	3.62357e-07
NID2	0.228837	5.12922e-09	3.66674e-07
CALU	0.112627	5.24622e-09	3.71269e-07
BHLHE40	0.138617	5.24622e-09	3.71269e-07
ITGB5	0.111627	5.30569e-09	3.736e-07
COL12A1	0.227574	5.36582e-09	3.75954e-07
KPNA4	0.0881484	5.55016e-09	3.83151e-07
EMP1	0.156828	5.51901e-09	3.83151e-07
COL5A2	0.178297	5.55016e-09	3.83151e-07
IGFBP3	0.144769	5.61289e-09	3.85592e-07
SRPX2	0.204967	5.67653e-09	3.86196e-07
ZNF365	0.318352	5.67653e-09	3.86196e-07
COL6A3	0.179435	6.03849e-09	4.08846e-07
C4orf3	0.0656374	6.24526e-09	4.20823e-07
NT5E	0.211676	6.42295e-09	4.30736e-07
ERGIC2	0.101507	6.53181e-09	4.3596e-07
GLI2	0.243242	7.02491e-09	4.6666e-07
UACA	0.145582	7.18377e-09	4.74972e-07
ITGA1	0.160418	7.26445e-09	4.78062e-07
COPS8	0.0935222	7.34612e-09	4.81188e-07
RASA1	0.147752	7.51204e-09	4.89778e-07
ANKIB1	0.115564	7.59636e-09	4.92993e-07
UGP2	0.08626	7.68154e-09	4.93972e-07
CORO1C	0.105537	7.68159e-09	4.93972e-07
NCK1	0.115244	7.76776e-09	4.94993e-07
NOX4	0.307964	7.76776e-09	4.94993e-07
NAPG	0.105885	7.94287e-09	5.03871e-07
C10orf55	0.343029	8.0317e-09	5.07222e-07
MICAL2	0.18485	8.12193e-09	5.1063e-07
MMADHC	0.0656544	8.30486e-09	5.12971e-07
FZD6	0.138821	8.30486e-09	5.12971e-07
GAN	0.222418	8.30486e-09	5.12971e-07
PLA2R1	0.247435	8.30486e-09	5.12971e-07
BCL9L	0.166898	8.39781e-09	5.16447e-07
UBTD2	0.0997857	8.49178e-09	5.17705e-07
NPC1	0.136098	8.49178e-09	5.17705e-07
POSTN	0.188539	9.02704e-09	5.47964e-07
KLF6	0.106111	9.38481e-09	5.60027e-07
CALD1	0.14363	9.38481e-09	5.60027e-07
TRIM59	0.214102	9.38481e-09	5.60027e-07
ADAMTSL4	0.247849	9.28125e-09	5.60027e-07
LOXL2	0.215554	9.64852e-09	5.73333e-07
FUT11	0.140415	9.81041e-09	5.78076e-07
ANXA1	0.159187	9.81041e-09	5.78076e-07
CEP170	0.192744	9.97473e-09	5.85309e-07
FAM3C	0.115469	1.01418e-08	5.92643e-07
ADAM9	0.140663	1.04263e-08	6.0675e-07
KDM3A	0.11439	1.04842e-08	6.07609e-07
ITGAV	0.122443	1.0778e-08	6.22074e-07
ELK3	0.129207	1.08378e-08	6.22972e-07
SLC5A3	0.183555	1.09582e-08	6.27332e-07
MBNL2	0.118387	1.10187e-08	6.28244e-07
FAP	0.220591	1.10799e-08	6.29184e-07
DCUN1D1	0.112192	1.12029e-08	6.31081e-07
FLNB	0.139383	1.12028e-08	6.31081e-07
AIDA	0.113025	1.14529e-08	6.42595e-07
ARIH1	0.0968184	1.158e-08	6.47145e-07
TRIP12	0.0772081	1.17729e-08	6.55328e-07
ZNF532	0.176372	1.21019e-08	6.70991e-07
CTTNBP2NL	0.134122	1.22359e-08	6.75757e-07
NCKAP1	0.104237	1.24396e-08	6.84326e-07
EIF5A2	0.181712	1.25084e-08	6.8543e-07
PIAS3	0.10438	1.27867e-08	6.95269e-07
UNC5B	0.153584	1.27867e-08	6.95269e-07
ETV6	0.0845527	1.32152e-08	7.15807e-07
PPP3CA	0.103397	1.3509e-08	7.23371e-07
GULP1	0.252735	1.3509e-08	7.23371e-07
TNFSF4	0.291243	1.3509e-08	7.23371e-07
SKAP2	0.116395	1.36581e-08	7.25838e-07
ASAP2	0.179741	1.36581e-08	7.25838e-07
MAML2	0.177146	1.38088e-08	7.3109e-07
USP32	0.120164	1.39612e-08	7.36388e-07
ZFP91	0.0783135	1.41152e-08	7.41732e-07
ZFPM2	0.285579	1.42708e-08	7.47123e-07
FYTTD1	0.0995855	1.45871e-08	7.60854e-07
MBOAT2	0.183846	1.47478e-08	7.66397e-07
TGFA	0.206502	1.50744e-08	7.80487e-07
ENHO	-0.293739	1.54924e-08	7.89125e-07
CTNNB1	0.0679688	1.54924e-08	7.89125e-07
RALB	0.0815485	1.5408e-08	7.89125e-07
TSKU	0.133696	1.55774e-08	7.89125e-07
PLAUR	0.173415	1.55774e-08	7.89125e-07
ZBED2	0.511516	1.54057e-08	7.89125e-07
SKIL	0.150018	1.57487e-08	7.94942e-07
TMEM47	0.176151	1.59218e-08	8.0081e-07
PGAM1	0.0858625	1.60968e-08	8.03867e-07
ATAD1	0.087561	1.60968e-08	8.03867e-07
ACVR1	0.111268	1.66329e-08	8.27707e-07
PPP1R3G	0.268258	1.73748e-08	8.61581e-07
IL11	0.346887	1.79522e-08	8.8709e-07
PRKRA	0.0711335	1.83474e-08	8.97176e-07
GMPS	0.0871283	1.83474e-08	8.97176e-07
ITGA5	0.159081	1.82477e-08	8.97176e-07
LYPLA1	0.13341	1.87511e-08	9.10593e-07
LAMA3	0.226959	1.87511e-08	9.10593e-07
TPM1	0.125213	1.95845e-08	9.47796e-07
BTBD10	0.0943864	1.97984e-08	9.54867e-07
AZIN1	0.0901999	1.99059e-08	9.56776e-07
ZNF143	0.0999398	2.00146e-08	9.58726e-07
MAP4K4	0.0967516	2.0565e-08	9.8175e-07
PHF13	0.0877527	2.11303e-08	1.00533e-06
CCDC90B	0.0784061	2.18285e-08	1.03505e-06
ARHGAP23	0.190892	2.2549e-08	1.06563e-06
CLIP4	0.154592	2.27943e-08	1.07362e-06
RNF149	0.083231	2.35457e-08	1.10531e-06
LPP	0.168471	2.39301e-08	1.11962e-06
RAB5A	0.0797879	2.43212e-08	1.13416e-06
ZBTB38	0.125601	2.45851e-08	1.13892e-06
DCBLD1	0.147796	2.45851e-08	1.13892e-06
VPS35	0.0823877	2.51214e-08	1.15995e-06
ATP6V0E2	-0.179131	2.5669e-08	1.17369e-06
ARAP2	0.18265	2.5669e-08	1.17369e-06
ACTBL2	0.557427	2.56652e-08	1.17369e-06
ASPH	0.17995	2.59472e-08	1.17875e-06
PRDM6	0.213352	2.59472e-08	1.17875e-06
WWTR1	0.13931	2.67992e-08	1.21355e-06
FLNC	0.27304	2.72352e-08	1.22934e-06
COL3A1	0.124047	2.79743e-08	1.25867e-06
ARSI	0.303459	2.85856e-08	1.28207e-06
COQ10B	0.0727371	2.92061e-08	1.30162e-06
ENAH	0.129576	2.92063e-08	1.30162e-06
PSMD7	0.0675532	2.95216e-08	1.3074e-06
KANK4	0.389744	2.95213e-08	1.3074e-06
ANLN	0.286853	2.98401e-08	1.31736e-06
DDR2	0.23514	3.08159e-08	1.35619e-06
RECQL	0.15824	3.14835e-08	1.38125e-06
B3GNT2	0.0967997	3.18226e-08	1.3832e-06
CPEB2	0.139733	3.18226e-08	1.3832e-06
ZNF185	0.199936	3.18226e-08	1.3832e-06
GPRC5A	0.231446	3.21648e-08	1.39377e-06
JMJD1C	0.113054	3.25114e-08	1.40447e-06
COMMD2	0.0912414	3.32146e-08	1.43046e-06
GBE1	0.119344	3.37515e-08	1.44915e-06
HILPDA	0.20669	3.39326e-08	1.4525e-06
PPP2CA	0.0529056	3.50379e-08	1.48626e-06
CAPRIN1	0.0793306	3.50379e-08	1.48626e-06
FBN1	0.211831	3.50379e-08	1.48626e-06
LDHAL6B	0.25453	3.57645e-08	1.51253e-06
SH3GLB1	0.0753792	3.63711e-08	1.53357e-06
AP3S1	0.0899791	3.6566e-08	1.53719e-06
COL8A1	0.267671	3.75535e-08	1.57401e-06
IQGAP1	0.0936185	3.87729e-08	1.62029e-06
IAH1	0.0664764	3.98184e-08	1.65418e-06
CTDSPL2	0.120202	3.98187e-08	1.65418e-06
RANBP9	0.0790373	4.06747e-08	1.68477e-06
AHNAK	0.120325	4.15485e-08	1.71592e-06
NPTN	0.071119	4.19919e-08	1.72916e-06
ARHGAP21	0.104425	4.24405e-08	1.73747e-06
BICD1	0.187441	4.24405e-08	1.73747e-06
ABLIM3	0.185727	4.26661e-08	1.74164e-06
PADI1	0.536266	4.28923e-08	1.74582e-06
SNX9	0.0755005	4.38135e-08	1.77306e-06
TRIM6	0.20795	4.38135e-08	1.77306e-06
HMCN1	0.293132	4.42806e-08	1.78683e-06
LMO7	0.163007	4.47526e-08	1.80072e-06
OSBPL8	0.134445	4.61976e-08	1.84307e-06
ANGPTL2	0.177659	4.61979e-08	1.84307e-06
PTPN14	0.180247	4.61976e-08	1.84307e-06
GPR161	0.186442	4.66897e-08	1.85743e-06
SPRED1	0.125608	4.71865e-08	1.87191e-06
MORF4L1	0.0625427	4.76885e-08	1.88122e-06
BNC2	0.312212	4.76885e-08	1.88122e-06
AGPS	0.11193	4.79411e-08	1.88591e-06
ACTR2	0.0837093	4.81956e-08	1.89064e-06
CAPZA2	0.0806212	4.89658e-08	1.91552e-06
PHF20L1	0.121798	4.94861e-08	1.93051e-06
TREM1	0.319517	4.97486e-08	1.93539e-06
SPTY2D1	0.12759	5.135e-08	1.99218e-06
ASAP1	0.131152	5.18945e-08	2.00778e-06
PITPNB	0.0674553	5.24453e-08	2.02353e-06
ANXA3	0.175167	5.3001e-08	2.03938e-06
ITPRIPL2	0.122404	5.35632e-08	2.0554e-06
STRN	0.155816	5.38459e-08	2.06063e-06
RAB12	0.10084	5.52834e-08	2.10421e-06
FERMT2	0.168721	5.52834e-08	2.10421e-06
TP53BP2	0.0904641	5.58686e-08	2.12075e-06
TIMP2	0.0939108	5.70564e-08	2.16001e-06
STAC	0.361895	5.82701e-08	2.20005e-06
IPO7	0.0877624	5.85769e-08	2.20572e-06
PPFIA1	0.0955828	5.88856e-08	2.21143e-06
FTSJ1	0.0670506	5.91959e-08	2.21717e-06
ARRDC3	0.135769	5.95081e-08	2.22295e-06
CD9	0.0940345	6.01354e-08	2.23453e-06
FGFBP1	0.417094	6.01142e-08	2.23453e-06
PLEKHG2	0.16056	6.20609e-08	2.30001e-06
CTHRC1	0.173541	6.30449e-08	2.33035e-06
IRS1	0.161308	6.40449e-08	2.36111e-06
DPP8	0.107799	6.47193e-08	2.37356e-06
NF1	0.113727	6.47198e-08	2.37356e-06
WDR1	0.0605165	6.54011e-08	2.39232e-06
ZNF207	0.0698286	6.57445e-08	2.39865e-06
MAP3K2	0.100666	6.67859e-08	2.43035e-06
FAM114A1	0.104063	6.74888e-08	2.4496e-06
COL4A1	0.118865	6.89155e-08	2.48856e-06
KRT16	0.388087	6.89069e-08	2.48856e-06
CAB39	0.0833836	6.964e-08	2.50829e-06
TGFBR1	0.128538	7.11117e-08	2.54179e-06
WWC2	0.181426	7.11117e-08	2.54179e-06
EPYC	0.67078	7.07938e-08	2.54179e-06
CHMP1B	0.0891187	7.26131e-08	2.58889e-06
RYBP	0.0973951	7.49228e-08	2.6511e-06
APBB2	0.126074	7.49228e-08	2.6511e-06
GTDC1	0.151272	7.49223e-08	2.6511e-06
TSC22D2	0.114455	7.57084e-08	2.67218e-06
SYTL4	0.154791	7.65019e-08	2.68672e-06
SMPX	0.456462	7.64418e-08	2.68672e-06
TWIST1	0.246119	7.81133e-08	2.73649e-06
AFF4	0.102894	7.89313e-08	2.75829e-06
LSM11	0.153332	8.31471e-08	2.89126e-06
COL5A1	0.156131	8.31471e-08	2.89126e-06
SLC12A4	0.105206	8.57805e-08	2.96817e-06
ENTHD1	0.562433	8.57135e-08	2.96817e-06
SLC12A6	0.134646	8.6676e-08	2.99181e-06
KPNA1	0.0785886	8.75807e-08	3.00829e-06
LAMC1	0.102576	8.75807e-08	3.00829e-06
MPRIP	0.0906184	8.94169e-08	3.04907e-06
TBC1D23	0.0922987	8.94169e-08	3.04907e-06
MMD	0.151215	8.94174e-08	3.04907e-06
DOCK5	0.167756	9.12915e-08	3.10545e-06
MYL12A	0.0763139	9.36839e-08	3.17916e-06
EPHX2	-0.186518	9.4174e-08	3.18811e-06
LOXL3	0.151342	9.61445e-08	3.24701e-06
ATG12	0.0765719	9.91751e-08	3.32544e-06
BNIP3L	0.0900393	9.91751e-08	3.32544e-06
TMEM26	0.260993	9.91751e-08	3.32544e-06
DHX15	0.0715199	1.00204e-07	3.34407e-06
DIAPH3	0.288583	1.00206e-07	3.34407e-06
MYH9	0.0664001	1.01239e-07	3.36287e-06
MIER1	0.104319	1.01247e-07	3.36287e-06
MPHOSPH6	0.0901218	1.02298e-07	3.38182e-06
KPNA3	0.0925958	1.02298e-07	3.38182e-06
SOX11	0.356646	1.0336e-07	3.40893e-06
NEDD1	0.128603	1.04433e-07	3.43628e-06
NRIP1	0.141738	1.07716e-07	3.53605e-06
GJA1	0.129424	1.0996e-07	3.60132e-06
TSHZ3	0.166235	1.11099e-07	3.62177e-06
HK2	0.190095	1.11099e-07	3.62177e-06
SPECC1	0.137548	1.12249e-07	3.65082e-06
RBM7	0.110825	1.13996e-07	3.69908e-06
MOSPD1	0.113281	1.1577e-07	3.74801e-06
PGM2L1	0.184016	1.18176e-07	3.8084e-06
PCSK5	0.211858	1.18176e-07	3.8084e-06
EHBP1	0.112173	1.21876e-07	3.91867e-06
YWHAG	0.0650395	1.23133e-07	3.95008e-06
ARF4	0.0675287	1.24403e-07	3.96378e-06
PPP1R2	0.0761244	1.24405e-07	3.96378e-06
GEM	0.151359	1.24405e-07	3.96378e-06
REPIN1	-0.0706305	1.29615e-07	4.10196e-06
FOSL2	0.121636	1.29615e-07	4.10196e-06
LAMC2	0.205822	1.29615e-07	4.10196e-06
COL1A2	0.13089	1.31618e-07	4.15601e-06
LTBP1	0.153993	1.32299e-07	4.16817e-06
SAMD9	0.182285	1.33661e-07	4.20168e-06
TMEM158	0.206376	1.35037e-07	4.23547e-06
UGDH	0.0964973	1.36426e-07	4.25064e-06
JRKL	0.128268	1.36426e-07	4.25064e-06
ATP11C	0.151729	1.36426e-07	4.25064e-06
REST	0.138079	1.39246e-07	4.3194e-06
ZEB1	0.180952	1.39246e-07	4.3194e-06
SAR1A	0.056989	1.40677e-07	4.32568e-06
CTNNA1	0.0742003	1.40677e-07	4.32568e-06
MAPK6	0.107388	1.40677e-07	4.32568e-06
NAMPT	0.1309	1.40677e-07	4.32568e-06
CD276	0.0956217	1.42123e-07	4.35112e-06
SLC44A1	0.104565	1.42123e-07	4.35112e-06
DACT1	0.166394	1.46546e-07	4.47679e-06
OPN3	0.159497	1.48049e-07	4.50319e-06
LIF	0.213701	1.48049e-07	4.50319e-06
TRIB2	0.12607	1.5265e-07	4.61325e-06
VDR	0.142081	1.5265e-07	4.61325e-06
NOG	0.347667	1.5265e-07	4.61325e-06
COPS2	0.08499	1.54214e-07	4.6406e-06
LACTB	0.112746	1.54214e-07	4.6406e-06
PRKCI	0.111966	1.58999e-07	4.76426e-06
EPHX4	0.344274	1.59e-07	4.76426e-06
APOL1	0.132121	1.6227e-07	4.85189e-06
PIK3CA	0.157458	1.6393e-07	4.88082e-06
AKAP12	0.184631	1.6393e-07	4.88082e-06
YWHAZ	0.0802737	1.65606e-07	4.90995e-06
TJP1	0.100476	1.65606e-07	4.90995e-06
FMN1	0.197178	1.67296e-07	4.94964e-06
TGIF1	0.120774	1.68148e-07	4.96443e-06
ANXA2P2	0.158735	1.69007e-07	4.96895e-06
MSRB3	0.196369	1.69005e-07	4.96895e-06
LUZP2	0.331894	1.70731e-07	5.00917e-06
FNDC1	0.250287	1.72475e-07	5.04982e-06
TEAD3	0.122725	1.76013e-07	5.14271e-06
SFXN3	0.0847409	1.76907e-07	5.15813e-06
YIPF5	0.0824184	1.77809e-07	5.17372e-06
RAB7A	0.0436132	1.81451e-07	5.258e-06
ZFHX4	0.316599	1.81452e-07	5.258e-06
CHSY1	0.12064	1.82373e-07	5.27384e-06
PPARD	0.110628	1.83301e-07	5.27898e-06
EFNB2	0.133705	1.83299e-07	5.27898e-06
NFAT5	0.173971	1.85167e-07	5.31102e-06
PRRX1	0.242352	1.85167e-07	5.31102e-06
NMD3	0.0852197	1.88001e-07	5.38134e-06
KIF26B	0.229958	1.9282e-07	5.50809e-06
SCYL2	0.103803	1.93797e-07	5.51362e-06
PRSS23	0.126437	1.93797e-07	5.51362e-06
MAFF	0.126476	1.94781e-07	5.53043e-06
LAYN	0.170203	1.9676e-07	5.5754e-06
RALBP1	0.085184	1.98759e-07	5.59826e-06
GNA13	0.095152	1.98759e-07	5.59826e-06
SSPN	0.16668	1.98759e-07	5.59826e-06
ARPC2	0.0673549	1.99764e-07	5.61532e-06
GOLT1B	0.0936174	2.02817e-07	5.68978e-06
MEF2A	0.112381	2.04875e-07	5.7361e-06
KRT6A	0.54907	2.05805e-07	5.75069e-06
CSNK1G3	0.0869019	2.06953e-07	5.77132e-06
SLC2A1	0.197491	2.11173e-07	5.87737e-06
OXSR1	0.089997	2.13313e-07	5.92523e-06
MRPL15	0.0710074	2.17657e-07	6.034e-06
DIO2	0.223672	2.19861e-07	6.08312e-06
PLEKHA5	0.136549	2.27745e-07	6.28889e-06
CAP1	0.076126	2.28895e-07	6.29595e-06
DPY19L4	0.132374	2.28895e-07	6.29595e-06
TES	0.110574	2.31209e-07	6.34719e-06
EIF2AK2	0.107944	2.33545e-07	6.38643e-06
MMP14	0.123479	2.33545e-07	6.38643e-06
ANTXR2	0.150901	2.35904e-07	6.43844e-06
CALM2	0.0492532	2.39479e-07	6.52336e-06
PAWR	0.121176	2.45573e-07	6.67646e-06
UCA1	0.432051	2.54343e-07	6.90158e-06
UBE2Q2	0.0880649	2.55621e-07	6.92291e-06
SERPINH1	0.114249	2.56907e-07	6.94437e-06
IGFL2	0.373668	2.60798e-07	7.03605e-06
TMEM123	0.093309	2.62105e-07	7.0578e-06
B3GNT5	0.167733	2.63422e-07	7.07973e-06
CSNK1A1	0.0845998	2.64743e-07	7.10166e-06
DNAJC13	0.0928639	2.66073e-07	7.11025e-06
LRP12	0.191803	2.66073e-07	7.11025e-06
TIMP3	0.201514	2.68747e-07	7.16811e-06
ACTA2	0.114	2.70089e-07	7.1903e-06
ITGA6	0.104449	2.7145e-07	7.19931e-06
ECT2	0.203173	2.7145e-07	7.19931e-06
BNIP2	0.110342	2.76933e-07	7.30345e-06
SLC16A1	0.147964	2.76933e-07	7.30345e-06
FZD7	0.181473	2.76933e-07	7.30345e-06
ATP13A3	0.107381	2.85357e-07	7.48359e-06
ATF2	0.118921	2.85357e-07	7.48359e-06
MIB1	0.13813	2.85356e-07	7.48359e-06
ENC1	0.137523	2.8822e-07	7.54462e-06
PARP4	0.105108	2.8966e-07	7.56825e-06
CLOCK	0.116406	2.91111e-07	7.57803e-06
CMTM3	0.127627	2.91109e-07	7.57803e-06
FKBP7	0.151109	2.94029e-07	7.63988e-06
SPAG9	0.100123	2.98458e-07	7.74068e-06
FRMD5	0.280887	2.9995e-07	7.76506e-06
ADAM12	0.346237	3.02955e-07	7.81414e-06
GPR87	0.470484	3.02892e-07	7.81414e-06
BMP1	0.149972	3.05989e-07	7.87795e-06
RBFOX2	0.0931379	3.09051e-07	7.92781e-06
WNT5A	0.227884	3.09051e-07	7.92781e-06
PLOD1	0.0920969	3.12143e-07	7.97806e-06
PLEKHA7	0.175478	3.12143e-07	7.97806e-06
ADH5	0.0661518	3.15265e-07	8.01422e-06
PPP2R5E	0.094025	3.15265e-07	8.01422e-06
OTUD6B	0.129801	3.15265e-07	8.01422e-06
TANK	0.111353	3.21597e-07	8.16046e-06
ATL2	0.109881	3.24812e-07	8.22722e-06
MTDH	0.090158	3.32977e-07	8.41889e-06
NET1	0.117743	3.34639e-07	8.44573e-06
IMPAD1	0.0817637	3.37978e-07	8.51474e-06
VAMP3	0.0605497	3.39657e-07	8.54177e-06
B4GALT5	0.0905527	3.41349e-07	8.56901e-06
SLC6A6	0.147599	3.44752e-07	8.6237e-06
PKD1L2	0.279418	3.44752e-07	8.6237e-06
BAG3	0.0989667	3.51657e-07	8.78083e-06
TGM2	0.165598	3.58696e-07	8.94073e-06
GPD2	0.103562	3.62266e-07	8.99787e-06
DENND2C	0.164365	3.62264e-07	8.99787e-06
PIM1	0.110746	3.6587e-07	9.05545e-06
TMEM45A	0.165286	3.65866e-07	9.05545e-06
TMCC1	0.0953748	3.69509e-07	9.11349e-06
ABL2	0.139099	3.69509e-07	9.11349e-06
AVEN	0.0843464	3.73183e-07	9.17197e-06
CDK14	0.156655	3.73183e-07	9.17197e-06
CDC27	0.0871185	3.84418e-07	9.43163e-06
CNIH4	0.0860664	3.92088e-07	9.53675e-06
PTPRE	0.126592	3.92088e-07	9.53675e-06
SERPINE1	0.152475	3.92088e-07	9.53675e-06
PTGES	0.214403	3.92088e-07	9.53675e-06
ST6GAL2	0.323433	3.92088e-07	9.53675e-06
ANP32E	0.0879789	3.95979e-07	9.56529e-06
ACSL4	0.102643	3.95979e-07	9.56529e-06
RRAS2	0.105917	3.95979e-07	9.56529e-06
RBMS2	0.113172	3.95979e-07	9.56529e-06
ITCH	0.0997517	3.99906e-07	9.62714e-06
ITGA11	0.284972	3.99906e-07	9.62714e-06
KCTD11	0.0985487	4.01882e-07	9.65819e-06
PABPC4L	0.21205	4.03871e-07	9.68947e-06
FBXO32	0.166332	4.05866e-07	9.72076e-06
HHIP	0.342754	4.07874e-07	9.75228e-06
STON1	0.222922	4.11916e-07	9.83222e-06
CASK	0.106302	4.15996e-07	9.87937e-06
VGLL4	0.113614	4.15996e-07	9.87937e-06
PYGO1	0.270354	4.15996e-07	9.87937e-06
GPN1	0.0698952	4.20114e-07	9.94365e-06
KBTBD2	0.0758724	4.20114e-07	9.94365e-06
RAPH1	0.194131	4.26364e-07	1.00746e-05
TOR2A	-0.0897734	4.28471e-07	1.01075e-05
RYK	0.0852108	4.3058e-07	1.01402e-05
PRRC1	0.0912262	4.32709e-07	1.01733e-05
MITF	0.200153	4.36985e-07	1.02397e-05
SYNC	0.256481	4.36987e-07	1.02397e-05
SH3TC2	0.31986	4.43479e-07	1.03746e-05
OSBPL3	0.168573	4.45667e-07	1.03913e-05
DGKH	0.20986	4.45667e-07	1.03913e-05
CDYL	0.0942675	4.50069e-07	1.04766e-05
USP14	0.0873026	4.56748e-07	1.06145e-05
RAP2C	0.0866921	4.58999e-07	1.06492e-05
PGM2	0.115969	4.63528e-07	1.0719e-05
GDNF	0.215401	4.63528e-07	1.0719e-05
SERPINB2	0.416453	4.7722e-07	1.10175e-05
SPARC	0.0934529	4.79682e-07	1.10562e-05
KERA	0.385878	4.86363e-07	1.11919e-05
VEZT	0.0998209	4.9162e-07	1.1276e-05
ZMYM5	0.120993	4.9162e-07	1.1276e-05
RSF1	0.0988882	4.96459e-07	1.13685e-05
ACTN4	0.0761983	4.98892e-07	1.14057e-05
PLEC	0.124319	5.01343e-07	1.14431e-05
C5orf46	0.357262	5.06263e-07	1.15367e-05
PDCD10	0.0906805	5.11252e-07	1.15941e-05
LRCH1	0.111174	5.11249e-07	1.15941e-05
ATXN1	0.129259	5.11252e-07	1.15941e-05
EXOC1	0.0782914	5.16274e-07	1.16705e-05
NPTX1	0.308728	5.16277e-07	1.16705e-05
LONP2	0.0718282	5.18805e-07	1.17089e-05
COL4A2	0.102846	5.21347e-07	1.171e-05
DDX60L	0.145691	5.2135e-07	1.171e-05
RP2	0.152069	5.2135e-07	1.171e-05
MOSPD2	0.110821	5.23901e-07	1.17486e-05
PGK1	0.0828515	5.3164e-07	1.18843e-05
PHC3	0.123207	5.3164e-07	1.18843e-05
RBM43	0.181645	5.36858e-07	1.1944e-05
MPZL2	0.202261	5.36858e-07	1.1944e-05
A2ML1	0.682268	5.36858e-07	1.1944e-05
SLC35F5	0.0996771	5.44775e-07	1.2101e-05
KLHL7	0.101182	5.47443e-07	1.21412e-05
MAPK14	0.0769533	5.5551e-07	1.23007e-05
NRBF2	0.085686	5.58229e-07	1.23415e-05
FLNA	0.121962	5.60954e-07	1.23823e-05
PEAK1	0.142597	5.63698e-07	1.24234e-05
DERA	0.0889805	5.69219e-07	1.2506e-05
CLMP	0.285893	5.69219e-07	1.2506e-05
BEND6	0.313031	5.86097e-07	1.28367e-05
SPOCD1	0.314496	5.86097e-07	1.28367e-05
RASSF8	0.206026	5.91826e-07	1.29421e-05
ANKRD28	0.0960335	5.97616e-07	1.30081e-05
COL1A1	0.123225	5.97575e-07	1.30081e-05
ATP8B3	0.192923	5.97616e-07	1.30081e-05
BICC1	0.224844	6.03457e-07	1.31149e-05
FEM1B	0.105723	6.21312e-07	1.34822e-05
RIOK3	0.102917	6.27376e-07	1.35719e-05
TGFBI	0.15145	6.27376e-07	1.35719e-05
FOSL1	0.237943	6.33497e-07	1.36833e-05
ATP2A3	-0.175511	6.39676e-07	1.37116e-05
HAUS2	0.103748	6.39676e-07	1.37116e-05
ZBTB8A	0.130307	6.39676e-07	1.37116e-05
NOD2	0.227894	6.39672e-07	1.37116e-05
IGF2BP3	0.389756	6.39676e-07	1.37116e-05
MCFD2	0.0803703	6.45912e-07	1.38033e-05
ADAMTS5	0.243441	6.45912e-07	1.38033e-05
TMTC3	0.128778	6.49049e-07	1.38493e-05
OGFOD1	0.0810737	6.52204e-07	1.38956e-05
DNAJA2	0.0577935	6.58558e-07	1.40098e-05
GADD45G	-0.172503	6.64976e-07	1.41037e-05
STC1	0.152595	6.64976e-07	1.41037e-05
UPK2	0.520911	6.71412e-07	1.42188e-05
DUSP14	0.105823	6.74706e-07	1.42671e-05
DCUN1D4	0.0831944	6.77985e-07	1.43149e-05
PIGA	0.11967	6.84581e-07	1.44326e-05
KLHL32	-0.513626	6.91235e-07	1.45511e-05
BEX5	-0.283063	6.97959e-07	1.46488e-05
SMURF1	0.106262	6.97959e-07	1.46488e-05
ISM1	0.249682	7.04742e-07	1.47692e-05
TRAPPC6B	0.0687387	7.185e-07	1.49684e-05
SFR1	0.115883	7.185e-07	1.49684e-05
ARL6IP6	0.133531	7.185e-07	1.49684e-05
TUBB3	0.189462	7.185e-07	1.49684e-05
OSBPL1A	0.130874	7.25475e-07	1.50914e-05
BIRC2	0.0805407	7.39622e-07	1.5363e-05
LEPROT	0.0748206	7.43196e-07	1.54145e-05
UBR1	0.111482	7.46795e-07	1.54436e-05
PTPRU	0.157466	7.46795e-07	1.54436e-05
BDNF	0.245206	7.54035e-07	1.55705e-05
VRK2	0.0889122	7.61342e-07	1.56984e-05
ARHGAP32	0.137748	7.68718e-07	1.58273e-05
PDCD6IP	0.0788405	7.72427e-07	1.58804e-05
ZFP36L1	0.10234	7.76163e-07	1.59108e-05
MTHFD1L	0.110116	7.76163e-07	1.59108e-05
GOLGA7	0.0640374	7.95074e-07	1.62748e-05
KLF10	0.0866674	8.02764e-07	1.63845e-05
PLAT	0.177504	8.02764e-07	1.63845e-05
LRRC40	0.113826	8.06641e-07	1.64398e-05
ZC3H15	0.062302	8.22309e-07	1.67108e-05
WASL	0.0701331	8.22309e-07	1.67108e-05
EFR3A	0.0932491	8.3827e-07	1.69131e-05
CDCP1	0.146235	8.3827e-07	1.69131e-05
LAMB3	0.191741	8.34247e-07	1.69131e-05
TET1	0.212924	8.3827e-07	1.69131e-05
ITGB6	0.27726	8.38265e-07	1.69131e-05
VSTM4	0.184815	8.54529e-07	1.72165e-05
SEC24B	0.0782268	8.62763e-07	1.73083e-05
CDA	0.259041	8.62772e-07	1.73083e-05
RPSAP52	0.337544	8.62725e-07	1.73083e-05
BEX2	-0.254828	8.71087e-07	1.74255e-05
LANCL3	0.291445	8.71087e-07	1.74255e-05
TMEM185B	0.0881207	8.79489e-07	1.75686e-05
KIAA1217	0.137573	8.87963e-07	1.76877e-05
RNF217	0.184732	8.87963e-07	1.76877e-05
DPYSL3	0.133313	8.96512e-07	1.78327e-05
RIT1	0.0977813	9.00813e-07	1.7893e-05
C2CD4B	-0.208023	9.05149e-07	1.79286e-05
RUFY2	0.0963741	9.05149e-07	1.79286e-05
RASA2	0.149974	9.18244e-07	1.81624e-05
PPTC7	0.0930339	9.22655e-07	1.82241e-05
CCDC82	0.0986988	9.3153e-07	1.83736e-05
OPA1	0.0816685	9.40487e-07	1.84469e-05
DDX18	0.093692	9.40487e-07	1.84469e-05
OTUD4	0.109965	9.40487e-07	1.84469e-05
TMEM200A	0.182497	9.40487e-07	1.84469e-05
DDIT4L	0.290694	9.58651e-07	1.8777e-05
OLFML2B	0.162614	9.67859e-07	1.8931e-05
NTAN1	0.0816933	9.72489e-07	1.89952e-05
KIF5B	0.0749992	9.81825e-07	1.9151e-05
WNT2	0.324941	9.86509e-07	1.92158e-05
PLXDC2	0.172182	9.95996e-07	1.93204e-05
EPHA2	0.18856	9.95996e-07	1.93204e-05
DIRC3	0.237736	9.95996e-07	1.93204e-05
RAB10	0.0618407	1.00554e-06	1.94788e-05
DST	0.118269	1.01519e-06	1.96117e-05
ECM1	0.152875	1.01519e-06	1.96117e-05
ARL6IP5	0.0582149	1.03472e-06	1.98803e-05
BLZF1	0.112317	1.03474e-06	1.98803e-05
FNIP1	0.118072	1.03473e-06	1.98803e-05
VPS13B	0.14049	1.03474e-06	1.98803e-05
COL5A3	0.189278	1.06474e-06	2.04289e-05
UBE2B	0.0559294	1.07493e-06	2.05962e-05
PSMD14	0.0785013	1.08521e-06	2.07368e-05
ADAM17	0.140213	1.08521e-06	2.07368e-05
CCNG2	0.127268	1.09038e-06	2.07792e-05
BHLHE41	0.136756	1.09038e-06	2.07792e-05
FEM1C	0.091815	1.09559e-06	2.08221e-05
SPICE1	0.13597	1.09558e-06	2.08221e-05
TAX1BP1	0.0665211	1.1008e-06	2.08649e-05
KRT7	0.193129	1.10079e-06	2.08649e-05
IKZF2	0.203365	1.10606e-06	2.08802e-05
FGF2	0.297663	1.10606e-06	2.08802e-05
KLK7	0.451769	1.10603e-06	2.08802e-05
LRRC8A	0.114914	1.14891e-06	2.16311e-05
L3MBTL3	0.134155	1.14891e-06	2.16311e-05
RLIM	0.0922727	1.15987e-06	2.17793e-05
CLEC5A	0.272346	1.15987e-06	2.17793e-05
XPO1	0.0748779	1.17093e-06	2.18994e-05
TPBG	0.122168	1.17093e-06	2.18994e-05
PPP2R3A	0.158544	1.17093e-06	2.18994e-05
ENDOD1	0.121647	1.18209e-06	2.20788e-05
NDNF	0.291937	1.20472e-06	2.24717e-05
PPIC	0.0820836	1.21619e-06	2.25959e-05
B3GALNT1	0.123382	1.2162e-06	2.25959e-05
CAV1	0.145352	1.2162e-06	2.25959e-05
ARPC5	0.0629982	1.25716e-06	2.32955e-05
IL1A	0.364532	1.25695e-06	2.32955e-05
PDLIM7	0.137442	1.26314e-06	2.33756e-05
UFM1	0.0651856	1.28727e-06	2.36975e-05
KLHL5	0.139363	1.28727e-06	2.36975e-05
STEAP1	0.149831	1.28727e-06	2.36975e-05
SERPINB5	0.324442	1.2872e-06	2.36975e-05
RSPRY1	0.0739186	1.29335e-06	2.37784e-05
KIF23	0.227122	1.31183e-06	2.40867e-05
DOCK7	0.123527	1.32428e-06	2.42837e-05
CBX3	0.0635006	1.33684e-06	2.44821e-05
RB1CC1	0.0970958	1.34952e-06	2.46503e-05
OSBPL5	0.128833	1.34953e-06	2.46503e-05
CASP4	0.0786589	1.3559e-06	2.47346e-05
WDR44	0.116238	1.36231e-06	2.48194e-05
STT3B	0.0673416	1.40141e-06	2.54988e-05
ETF1	0.0567032	1.40802e-06	2.55861e-05
RFX8	0.251329	1.41468e-06	2.56079e-05
KRT17	0.259949	1.41468e-06	2.56079e-05
PPFIA2	0.281225	1.41468e-06	2.56079e-05
EIF3J	0.0532027	1.42134e-06	2.56852e-05
MPP5	0.104792	1.42807e-06	2.56852e-05
SPOPL	0.11354	1.42807e-06	2.56852e-05
CCDC88A	0.158036	1.42807e-06	2.56852e-05
COL24A1	0.313121	1.42807e-06	2.56852e-05
TASP1	0.0994475	1.44157e-06	2.58621e-05
PAPPA	0.244326	1.44158e-06	2.58621e-05
EDIL3	0.191274	1.45521e-06	2.60735e-05
CYP27C1	0.353485	1.46894e-06	2.6286e-05
CDK6	0.144846	1.48285e-06	2.65013e-05
MUC16	0.484713	1.49685e-06	2.67176e-05
DYNLT3	0.0809676	1.51099e-06	2.6834e-05
ATP2B4	0.0955083	1.51099e-06	2.6834e-05
ZNF770	0.147751	1.51099e-06	2.6834e-05
ZNF469	0.21751	1.51099e-06	2.6834e-05
RAB3GAP1	0.0667287	1.5181e-06	2.68924e-05
MAL2	0.105189	1.51809e-06	2.68924e-05
RNF168	0.0850384	1.52526e-06	2.69513e-05
MN1	0.191845	1.52526e-06	2.69513e-05
HMGCS1	0.138879	1.53965e-06	2.71716e-05
NUDCD1	0.132354	1.55418e-06	2.73593e-05
HSF2BP	0.221956	1.55418e-06	2.73593e-05
LAMB2	0.085194	1.56883e-06	2.74799e-05
RNASEH1	0.0865543	1.56883e-06	2.74799e-05
IKBIP	0.141198	1.56883e-06	2.74799e-05
MYLK	0.187358	1.56881e-06	2.74799e-05
PAK2	0.0772775	1.60604e-06	2.80968e-05
SSB	0.0613822	1.62879e-06	2.84241e-05
SPIN4	0.164839	1.62879e-06	2.84241e-05
RRAGC	0.0856494	1.64412e-06	2.86561e-05
RNF2	0.0935322	1.65959e-06	2.889e-05
MAP3K8	0.173897	1.68305e-06	2.92622e-05
DSG2	0.118205	1.70684e-06	2.96393e-05
CLDND1	0.0797257	1.71483e-06	2.97414e-05
DPYD	0.178131	1.72288e-06	2.98442e-05
ADAMTS2	0.163884	1.73906e-06	3.00875e-05
FBXO3	0.0888219	1.77186e-06	3.05424e-05
MARVELD1	0.0976355	1.77186e-06	3.05424e-05
SH3PXD2B	0.140282	1.77184e-06	3.05424e-05
LAPTM4A	0.0441218	1.79682e-06	3.09348e-05
ANKRD10-IT1	0.194883	1.80526e-06	3.1042e-05
RNF167	-0.0481736	1.82218e-06	3.11808e-05
GALNT1	0.0807327	1.82217e-06	3.11808e-05
FZD1	0.126108	1.82218e-06	3.11808e-05
SMC4	0.152558	1.82218e-06	3.11808e-05
LGALS1	0.0957646	1.83065e-06	3.12877e-05
PPP1CB	0.0633368	1.83926e-06	3.13587e-05
PHLDB1	0.129512	1.83926e-06	3.13587e-05
SVIL	0.122911	1.85649e-06	3.14999e-05
SSH1	0.124908	1.85649e-06	3.14999e-05
CPNE8	0.140295	1.85649e-06	3.14999e-05
MCC	0.141606	1.85649e-06	3.14999e-05
TXNDC9	0.0886331	1.87387e-06	3.16045e-05
SLC20A2	0.0907711	1.87387e-06	3.16045e-05
RAP1B	0.0932142	1.87387e-06	3.16045e-05
BAZ1A	0.113163	1.87387e-06	3.16045e-05
RIMKLB	0.147236	1.87387e-06	3.16045e-05
LINC00261	-0.381608	1.89141e-06	3.17861e-05
KIAA1324	-0.323637	1.89141e-06	3.17861e-05
KLK6	0.392227	1.89122e-06	3.17861e-05
SMS	0.0598644	1.9091e-06	3.19691e-05
CBFB	0.0800421	1.9091e-06	3.19691e-05
CMTM1	0.227713	1.90911e-06	3.19691e-05
CASC4	0.0868711	1.92697e-06	3.21916e-05
PDK1	0.175973	1.92697e-06	3.21916e-05
CREB1	0.0977688	1.94499e-06	3.23391e-05
SERINC5	0.1089	1.94499e-06	3.23391e-05
PCDHB7	0.1959	1.94499e-06	3.23391e-05
P4HA3	0.247721	1.94499e-06	3.23391e-05
TMEM72	-0.319761	1.97174e-06	3.2716e-05
DUSP5	0.13826	1.9723e-06	3.2716e-05
SEMA3A	0.276473	1.98151e-06	3.28301e-05
SP100	0.124197	2.00002e-06	3.3059e-05
PCDHGC3	0.213861	2.00001e-06	3.3059e-05
OSTC	0.0518488	2.01869e-06	3.33285e-05
NDFIP2	0.101178	2.03753e-06	3.36002e-05
MYADM	0.0715106	2.047e-06	3.37168e-05
ST8SIA2	0.317047	2.07551e-06	3.41465e-05
COPB1	0.0675634	2.1146e-06	3.4749e-05
MNX1	-0.173932	2.1343e-06	3.49911e-05
PPFIA4	0.245018	2.1343e-06	3.49911e-05
SNX24	0.103653	2.15418e-06	3.52759e-05
HNRNPR	0.0681353	2.16417e-06	3.53573e-05
UBA3	0.0757562	2.16416e-06	3.53573e-05
SERINC3	0.0544894	2.17421e-06	3.54395e-05
PRKDC	0.104745	2.17423e-06	3.54395e-05
UBE2D3	0.0468841	2.1843e-06	3.55625e-05
CDK15	0.240506	2.19446e-06	3.56867e-05
HS2ST1	0.106069	2.21488e-06	3.59356e-05
GPR176	0.1737	2.21488e-06	3.59356e-05
SGIP1	0.20248	2.23547e-06	3.62281e-05
EIF2S1	0.0644464	2.25625e-06	3.65228e-05
SCAMP5	-0.194431	2.27722e-06	3.67776e-05
ITGB3	0.269137	2.27722e-06	3.67776e-05
MCM6	0.0992684	2.29837e-06	3.70767e-05
S100A4	0.125143	2.30901e-06	3.72057e-05
TNFAIP1	0.0575089	2.31971e-06	3.72928e-05
FBXO28	0.0902195	2.31971e-06	3.72928e-05
LHFPL2	0.125513	2.36297e-06	3.79449e-05
WEE1	0.125655	2.38488e-06	3.82532e-05
GSK3B	0.073784	2.407e-06	3.85201e-05
SIX4	0.206586	2.407e-06	3.85201e-05
DNAJC24	0.0897837	2.41811e-06	3.86541e-05
MACF1	0.0932746	2.42929e-06	3.87449e-05
TANC2	0.135929	2.42929e-06	3.87449e-05
TMEM126B	0.0588093	2.45181e-06	3.89716e-05
AMOTL2	0.119846	2.45181e-06	3.89716e-05
DRP2	0.28576	2.4518e-06	3.89716e-05
ARPP19	0.0674543	2.47452e-06	3.9244e-05
ETV3	0.141203	2.47452e-06	3.9244e-05
APLP2	0.066932	2.49743e-06	3.93415e-05
MED21	0.0797171	2.48593e-06	3.93415e-05
CDK17	0.109133	2.49743e-06	3.93415e-05
TIPARP	0.118287	2.49743e-06	3.93415e-05
ADAM19	0.197566	2.49743e-06	3.93415e-05
MFAP5	0.261968	2.49743e-06	3.93415e-05
VAMP7	0.0753309	2.54386e-06	3.98944e-05
HSPG2	0.119308	2.54386e-06	3.98944e-05
ARMC9	0.148946	2.54386e-06	3.98944e-05
PRKG1	0.236331	2.54386e-06	3.98944e-05
SERTAD2	0.100419	2.56738e-06	4.01738e-05
CMYA5	0.206364	2.56738e-06	4.01738e-05
NOTCH3	0.11591	2.59111e-06	4.05002e-05
GPCPD1	0.106047	2.61506e-06	4.08291e-05
ACTL6A	0.0843215	2.63921e-06	4.10243e-05
ATF7	0.102282	2.6392e-06	4.10243e-05
LACC1	0.116892	2.63921e-06	4.10243e-05
UBASH3B	0.225172	2.63921e-06	4.10243e-05
PSMA1	0.0559934	2.65133e-06	4.11673e-05
NAA50	0.0812338	2.66358e-06	4.12665e-05
MEX3B	0.193751	2.66358e-06	4.12665e-05
MAPK1	0.0782787	2.68817e-06	4.1556e-05
DHX36	0.0897835	2.68817e-06	4.1556e-05
RNF13	0.074011	2.70053e-06	4.17013e-05
LRRC58	0.102839	2.71297e-06	4.18475e-05
DKK3	0.10821	2.738e-06	4.21412e-05
MRVI1	0.180926	2.738e-06	4.21412e-05
ZBTB1	0.101948	2.76324e-06	4.24833e-05
CD2AP	0.102823	2.78871e-06	4.27349e-05
IGFBP5	0.128239	2.78869e-06	4.27349e-05
CALB2	0.336736	2.78871e-06	4.27349e-05
STAMBP	0.0807602	2.8144e-06	4.3035e-05
ANKFN1	0.390416	2.81439e-06	4.3035e-05
TFPI	0.140431	2.82732e-06	4.31856e-05
PSMA6	0.076772	2.84029e-06	4.32903e-05
HNMT	0.123841	2.84032e-06	4.32903e-05
GNG7	-0.19731	2.86646e-06	4.35943e-05
TCF12	0.109464	2.86646e-06	4.35943e-05
CDR2	0.086473	2.89285e-06	4.39009e-05
ENTPD1	0.129569	2.89285e-06	4.39009e-05
SRP72	0.0624165	2.93284e-06	4.44599e-05
WDR26	0.0707433	2.94631e-06	4.45203e-05
UCHL5	0.0969358	2.94631e-06	4.45203e-05
NKD1	0.207644	2.94631e-06	4.45203e-05
KIF14	0.288018	2.9734e-06	4.48814e-05
HIVEP2	0.111968	3.00072e-06	4.52453e-05
RNF19A	0.0811011	3.04214e-06	4.58208e-05
PTK7	0.139331	3.08414e-06	4.64038e-05
MDFIC	0.142706	3.09824e-06	4.65662e-05
TGFB2	0.23047	3.14097e-06	4.71581e-05
PAPSS1	0.0641845	3.16979e-06	4.73384e-05
CLIP1	0.108876	3.16979e-06	4.73384e-05
ITPRIP	0.137616	3.16979e-06	4.73384e-05
TMTC2	0.167736	3.16979e-06	4.73384e-05
COX6B2	0.361428	3.16979e-06	4.73384e-05
HOXA1	0.2284	3.18426e-06	4.75042e-05
CDC42BPA	0.106403	3.19884e-06	4.76207e-05
PCSK6	0.239669	3.19884e-06	4.76207e-05
NR3C1	0.120685	3.22814e-06	4.79556e-05
BARD1	0.13302	3.22814e-06	4.79556e-05
SEC24A	0.113333	3.25771e-06	4.82422e-05
SPON1	0.182528	3.25769e-06	4.82422e-05
NPR3	0.29808	3.25771e-06	4.82422e-05
DHRS4L1	-0.187417	3.28753e-06	4.85307e-05
SF3B1	0.064069	3.28752e-06	4.85307e-05
NID1	0.136367	3.28753e-06	4.85307e-05
PTPRG	0.128233	3.31762e-06	4.89236e-05
VPS26A	0.0749371	3.34797e-06	4.92165e-05
TRNT1	0.109153	3.34797e-06	4.92165e-05
G2E3	0.149685	3.34797e-06	4.92165e-05
ACTG1	0.0321233	3.37701e-06	4.94601e-05
ARF6	0.0582128	3.37857e-06	4.94601e-05
HMGXB4	0.0866875	3.37858e-06	4.94601e-05
SMURF2	0.0944278	3.37858e-06	4.94601e-05
YWHAQ	0.0457476	3.40928e-06	4.9757e-05
YES1	0.0981351	3.40947e-06	4.9757e-05
SLC11A1	0.231008	3.40947e-06	4.9757e-05
PTGFRN	0.108892	3.50374e-06	5.10273e-05
BEAN1	0.30272	3.50375e-06	5.10273e-05
PMP22	0.114886	3.51969e-06	5.12064e-05
EIF4G3	0.0827616	3.56798e-06	5.18553e-05
CD55	0.126328	3.60054e-06	5.22746e-05
ZDHHC5	0.0557787	3.63336e-06	5.26426e-05
CKAP5	0.0787741	3.63336e-06	5.26426e-05
UBE2K	0.0596518	3.66648e-06	5.30133e-05
FAM177A1	0.0834156	3.66646e-06	5.30133e-05
EXT2	0.061649	3.68312e-06	5.31994e-05
REL	0.168205	3.69988e-06	5.33867e-05
FIBIN	0.240139	3.71667e-06	5.35741e-05
PAQR3	0.133319	3.73357e-06	5.37627e-05
ARMC1	0.0752484	3.75049e-06	5.38961e-05
ILK	0.0899763	3.75049e-06	5.38961e-05
JAG1	0.0955487	3.76756e-06	5.40862e-05
DIS3	0.088744	3.83641e-06	5.4907e-05
ZNF654	0.134796	3.83643e-06	5.4907e-05
MFAP3	0.160971	3.83643e-06	5.4907e-05
PCDHB10	0.161657	3.85382e-06	5.50998e-05
PDGFRB	0.116473	3.8713e-06	5.51819e-05
AOC3	0.166178	3.87132e-06	5.51819e-05
CREG2	0.332834	3.87132e-06	5.51819e-05
METAP1	0.0696701	3.90651e-06	5.5515e-05
ZMYM2	0.0813256	3.90651e-06	5.5515e-05
PIEZO2	0.241763	3.90651e-06	5.5515e-05
HOPX	0.152798	3.942e-06	5.59629e-05
F3	0.116127	3.97775e-06	5.63576e-05
ERI1	0.122349	3.97781e-06	5.63576e-05
PPP1R12A	0.100632	4.01392e-06	5.66982e-05
ICAM1	0.138776	4.01392e-06	5.66982e-05
FGF11	0.165233	4.0139e-06	5.66982e-05
SEC11C	-0.114455	4.05035e-06	5.70411e-05
SAP130	0.0673462	4.05035e-06	5.70411e-05
LUM	0.10198	4.05029e-06	5.70411e-05
MRC2	0.154761	4.0871e-06	5.75011e-05
HIF1A	0.0847698	4.12411e-06	5.79639e-05
DNM1L	0.0647555	4.19927e-06	5.88441e-05
HERC4	0.0923872	4.19927e-06	5.88441e-05
GXYLT2	0.246385	4.19927e-06	5.88441e-05
NAA15	0.0831671	4.23731e-06	5.93181e-05
ZNF146	0.0625956	4.31438e-06	6.02773e-05
C5orf24	0.10639	4.31438e-06	6.02773e-05
ARHGAP5	0.110218	4.35342e-06	6.07624e-05
AHR	0.111795	4.45249e-06	6.20835e-05
RHOF	0.184687	4.47258e-06	6.22405e-05
PTPRR	0.336952	4.47258e-06	6.22405e-05
SSR3	0.0479754	4.51299e-06	6.2679e-05
AP2B1	0.0581739	4.51299e-06	6.2679e-05
SLC25A24	0.117521	4.55375e-06	6.31205e-05
GALNT5	0.278651	4.55371e-06	6.31205e-05
SYDE1	0.137561	4.59486e-06	6.36278e-05
DR1	0.0949141	4.63633e-06	6.4076e-05
CHST3	0.135026	4.63633e-06	6.4076e-05
EGFR	0.13381	4.65717e-06	6.4301e-05
TRAM1	0.064695	4.72034e-06	6.4982e-05
SPPL2A	0.0757738	4.72034e-06	6.4982e-05
PRKD1	0.158391	4.72034e-06	6.4982e-05
ZNF449	0.106526	4.76289e-06	6.55037e-05
TSPAN33	-0.18707	4.80581e-06	6.59651e-05
ADAMTS4	0.159227	4.80579e-06	6.59651e-05
AEBP1	0.116013	4.8272e-06	6.61942e-05
UBXN4	0.0667323	4.8491e-06	6.63653e-05
USP25	0.119166	4.84907e-06	6.63653e-05
STAM	0.0795682	4.9368e-06	6.73691e-05
RAP1A	0.0867627	4.9368e-06	6.73691e-05
PPAT	0.114646	4.9368e-06	6.73691e-05
MTR	0.0901953	4.98122e-06	6.78438e-05
MMP28	0.195722	4.98122e-06	6.78438e-05
KDM5B	0.0905196	5.0712e-06	6.88696e-05
ESM1	0.22031	5.0712e-06	6.88696e-05
COL17A1	0.3463	5.0712e-06	6.88696e-05
PFKP	0.0948213	5.16274e-06	6.99105e-05
PELI1	0.105332	5.16274e-06	6.99105e-05
NKX3-2	0.240081	5.16272e-06	6.99105e-05
UBE2W	0.0929613	5.2091e-06	7.03354e-05
PLEKHG1	0.133776	5.2091e-06	7.03354e-05
COL8A2	0.218399	5.2091e-06	7.03354e-05
SP6	0.223836	5.25584e-06	7.08985e-05
NCBP2	0.0568714	5.30303e-06	7.11262e-05
PEA15	0.0643356	5.30303e-06	7.11262e-05
PDHX	0.0708277	5.303e-06	7.11262e-05
RAB6A	0.0869793	5.30303e-06	7.11262e-05
FAT1	0.106504	5.30293e-06	7.11262e-05
PPARG	0.225129	5.30303e-06	7.11262e-05
FOXA2	-0.132691	5.32673e-06	7.13762e-05
DOCK1	0.0934343	5.35059e-06	7.15598e-05
AFAP1L1	0.150036	5.35059e-06	7.15598e-05
MAP4	0.0652383	5.37451e-06	7.18113e-05
PTPN9	0.0752076	5.39857e-06	7.19963e-05
ADAMTS14	0.242003	5.39857e-06	7.19963e-05
SCARB2	0.0535237	5.42269e-06	7.22495e-05
CTSK	0.13739	5.44696e-06	7.25043e-05
ZNF565	0.0864543	5.49576e-06	7.30158e-05
PIK3C2A	0.12069	5.49576e-06	7.30158e-05
PLK3	0.124931	5.54498e-06	7.36003e-05
TMED7	0.0815636	5.5946e-06	7.40499e-05
GUCA1A	0.236769	5.5888e-06	7.40499e-05
COLEC12	0.247004	5.59462e-06	7.40499e-05
TPP2	0.0728246	5.64469e-06	7.45025e-05
RAB8B	0.10744	5.64469e-06	7.45025e-05
ATP11B	0.11539	5.64469e-06	7.45025e-05
DNAJB4	0.161042	5.69519e-06	7.50986e-05
BST1	0.162611	5.74612e-06	7.56993e-05
TMBIM1	0.0738273	5.77172e-06	7.59655e-05
C18orf54	0.174485	5.79748e-06	7.61622e-05
PDLIM3	0.193607	5.79748e-06	7.61622e-05
NKIRAS2	0.0690621	5.8233e-06	7.64301e-05
SQLE	0.12254	5.84928e-06	7.66997e-05
G6PC3	-0.0509376	5.95422e-06	7.78583e-05
PSMD1	0.0640224	5.95417e-06	7.78583e-05
TUBB6	0.116311	5.95422e-06	7.78583e-05
DIRC1	0.346745	5.984e-06	7.81751e-05
TXNRD1	0.0856745	6.00737e-06	7.84076e-05
CTTN	0.0721259	6.06097e-06	7.89608e-05
HSPA13	0.120126	6.06097e-06	7.89608e-05
OSBPL11	0.116214	6.11502e-06	7.95178e-05
MFAP2	0.191802	6.11502e-06	7.95178e-05
STEAP2	0.122979	6.16954e-06	8.00051e-05
UBE2E2	0.124751	6.16954e-06	8.00051e-05
PDP1	0.128317	6.16951e-06	8.00051e-05
TAB2	0.0791929	6.19694e-06	8.02866e-05
NFE2L2	0.0725018	6.22452e-06	8.04957e-05
MBTPS2	0.102446	6.22452e-06	8.04957e-05
RAB1A	0.0418415	6.27997e-06	8.10639e-05
IBSP	0.400728	6.27832e-06	8.10639e-05
SAMD8	0.0950881	6.30781e-06	8.12747e-05
FBXO11	0.108218	6.30784e-06	8.12747e-05
FRAT1	-0.135449	6.33589e-06	8.15615e-05
MRPL19	0.079279	6.44916e-06	8.29439e-05
SLC6A1	0.256586	6.50653e-06	8.36053e-05
NUP54	0.0652896	6.56434e-06	8.4195e-05
CHD1	0.0917825	6.56438e-06	8.4195e-05
RASA3	0.0976734	6.68156e-06	8.562e-05
SPSB1	0.107276	6.74089e-06	8.62234e-05
PNPLA3	0.33761	6.74089e-06	8.62234e-05
PRKAA1	0.0908056	6.80073e-06	8.69099e-05
RAB11FIP5	0.0910696	6.86108e-06	8.76017e-05
FOXN2	0.10779	6.89139e-06	8.79089e-05
UBR5	0.0887855	6.92195e-06	8.80594e-05
TCEAL7	0.167105	6.92195e-06	8.80594e-05
GJB4	0.31487	6.92082e-06	8.80594e-05
SYNCRIP	0.072158	6.98332e-06	8.868e-05
ZWILCH	0.147331	6.98332e-06	8.868e-05
PDS5A	0.0717304	7.04522e-06	8.93855e-05
RAB22A	0.0742254	7.10764e-06	9.00153e-05
KRT19	0.119422	7.1063e-06	9.00153e-05
LRRC32	0.121486	7.1706e-06	9.07309e-05
STAM2	0.0926482	7.23408e-06	9.137e-05
FCHO2	0.104081	7.23408e-06	9.137e-05
LRRC15	0.337321	7.29807e-06	9.20956e-05
PDX1	-0.165249	7.36263e-06	9.27441e-05
LEMD1	0.314974	7.36263e-06	9.27441e-05
G3BP1	0.0698563	7.42771e-06	9.34802e-05
SBF2	0.112536	7.49344e-06	9.42233e-05
KIF12	-0.165061	7.62642e-06	9.54693e-05
RNF141	0.0916775	7.62642e-06	9.54693e-05
TMEM106B	0.101099	7.62642e-06	9.54693e-05
MLLT11	0.132666	7.62642e-06	9.54693e-05
QKI	0.142296	7.62642e-06	9.54693e-05
SP3	0.083328	7.69376e-06	9.62267e-05
ICMT	0.054222	7.76167e-06	9.69898e-05
PLBD1	0.142933	7.7958e-06	9.733e-05
CGGBP1	0.0663809	7.89917e-06	9.84464e-05
ARHGAP11A	0.202091	7.8992e-06	9.84464e-05
TMEM198	-0.155416	7.93391e-06	9.87916e-05
KCNJ11	-0.304493	8.03906e-06	9.99242e-05
NRAS	0.0899629	8.03906e-06	9.99242e-05
NIPA2	0.080103	8.10988e-06	0.000100627
CORIN	0.302841	8.10988e-06	0.000100627
ASPN	0.156815	8.1454e-06	0.000100979
MAP2K1	0.0668933	8.18126e-06	0.000101334
MRPS10	0.064765	8.2895e-06	0.000102584
SNAP23	0.0986386	8.32592e-06	0.000102584
POLR2M	0.102028	8.32585e-06	0.000102584
EXTL2	0.114649	8.32592e-06	0.000102584
PRRX2	0.200085	8.32592e-06	0.000102584
ARHGAP20	0.247923	8.32592e-06	0.000102584
TRAF6	0.0886176	8.39915e-06	0.000103396
DNAJB14	0.105722	8.43596e-06	0.000103759
PCNP	0.0536756	8.47296e-06	0.000104032
SPIN1	0.0746946	8.47296e-06	0.000104032
FAM155B	-0.288675	8.54746e-06	0.000104764
LINC00346	0.260474	8.54746e-06	0.000104764
CPPED1	0.118768	8.62255e-06	0.000105593
RNF214	0.0766085	8.85162e-06	0.00010821
MTFR1	0.10906	8.85162e-06	0.00010821
PAICS	0.0878937	8.92926e-06	0.00010897
MAB21L2	0.394223	8.9291e-06	0.00010897
CNOT8	0.0640373	8.96829e-06	0.000109351
KCNMB4	0.198956	9.16611e-06	0.000111666
IRAK2	0.155128	9.20612e-06	0.000112057
ANKMY2	0.0686345	9.24638e-06	0.000112353
PDPN	0.184217	9.24638e-06	0.000112353
KHDRBS1	0.0413716	9.32729e-06	0.000112947
IWS1	0.0558509	9.32733e-06	0.000112947
ATP2C1	0.0737309	9.32733e-06	0.000112947
STRN3	0.0903009	9.32725e-06	0.000112947
IARS2	0.069389	9.40895e-06	0.000113739
DDX10	0.0719383	9.40895e-06	0.000113739
MCMBP	0.0662565	9.49121e-06	0.000114538
FBXL2	0.14425	9.49126e-06	0.000114538
VGLL1	0.388416	9.57274e-06	0.000115422
UBE2D1	0.0878652	9.65793e-06	0.00011625
MORC3	0.0970311	9.65789e-06	0.00011625
FAM91A1	0.108191	9.74232e-06	0.000117066
FOXD1	0.33727	9.74232e-06	0.000117066
UBE2V2	0.0767074	9.78473e-06	0.000117375
TBC1D2	0.118626	9.78473e-06	0.000117375
PHF6	0.10893	9.8274e-06	0.000117587
F2R	0.12994	9.8274e-06	0.000117587
NOTCH2	0.14098	9.8274e-06	0.000117587
PPP6R3	0.0590149	9.9132e-06	0.000118412
WIPI1	0.080253	9.9132e-06	0.000118412
ABCE1	0.073968	9.95632e-06	0.000118826
KTN1	0.080527	9.99971e-06	0.000119142
NDE1	0.124233	9.99971e-06	0.000119142
FAM149B1	0.0716923	1.00869e-05	0.00012008
SOX4	0.106368	1.01308e-05	0.0001205
FCF1	0.065242	1.01749e-05	0.000120719
CDC73	0.0968636	1.01749e-05	0.000120719
MXRA8	0.129499	1.01749e-05	0.000120719
ADAT1	0.0791444	1.02636e-05	0.000121566
SAMD4A	0.138051	1.02636e-05	0.000121566
CNN2	0.0877878	1.03081e-05	0.000121991
TMF1	0.102321	1.0353e-05	0.000122317
CCDC36	0.13629	1.0353e-05	0.000122317
EFEMP2	0.116533	1.05341e-05	0.000124248
STAG1	0.125721	1.05341e-05	0.000124248
C11orf58	0.0641541	1.05798e-05	0.000124683
EDEM1	0.0830303	1.06258e-05	0.000124911
C2orf49	0.0877199	1.06258e-05	0.000124911
NBN	0.0908311	1.06258e-05	0.000124911
CAPZA1	0.0694384	1.07181e-05	0.000125787
ZNF148	0.089731	1.07182e-05	0.000125787
KCTD10	0.0797826	1.07647e-05	0.000126228
SLC16A11	-0.29081	1.08114e-05	0.00012646
ROCK2	0.0868205	1.08114e-05	0.00012646
BRCA2	0.203802	1.08114e-05	0.00012646
YPEL5	0.0478903	1.08582e-05	0.000126901
ALKBH7	-0.0695505	1.09054e-05	0.000127032
PRMT3	0.106821	1.09054e-05	0.000127032
PMAIP1	0.185793	1.09054e-05	0.000127032
SLC16A5	0.218028	1.09054e-05	0.000127032
FOXP1	0.0733201	1.10002e-05	0.000127924
SRFBP1	0.127738	1.10002e-05	0.000127924
ZFYVE16	0.0913111	1.10957e-05	0.000128716
KIF2A	0.0964506	1.10957e-05	0.000128716
XAF1	0.188849	1.10957e-05	0.000128716
DYRK2	0.0929206	1.11437e-05	0.000129166
CHST15	0.120238	1.11921e-05	0.000129514
LCTL	0.124898	1.11921e-05	0.000129514
ZNF484	0.120815	1.12892e-05	0.000130316
ALDH1A3	0.169734	1.12892e-05	0.000130316
SFTA2	0.282648	1.12887e-05	0.000130316
FGFR1OP2	0.0914806	1.13872e-05	0.000131232
VANGL1	0.137274	1.13872e-05	0.000131232
SETD3	0.0562848	1.14859e-05	0.000131938
GTF2E1	0.074426	1.14859e-05	0.000131938
VCPIP1	0.110537	1.14859e-05	0.000131938
CD58	0.138276	1.14859e-05	0.000131938
DYNC1LI2	0.0953982	1.15855e-05	0.000132865
BCAT1	0.230693	1.15855e-05	0.000132865
GLUD1	0.0490946	1.17871e-05	0.000134629
VAPA	0.0591972	1.1787e-05	0.000134629
ZNFX1	0.082818	1.1787e-05	0.000134629
USP6NL	0.114946	1.17871e-05	0.000134629
LPAR4	0.207137	1.17869e-05	0.000134629
GKAP1	-0.179613	1.18892e-05	0.000135575
TOP2A	0.194696	1.18892e-05	0.000135575
FHOD3	0.215827	1.19405e-05	0.00013605
BAG2	0.206855	1.19921e-05	0.000136527
NUP160	0.0894764	1.20958e-05	0.000137486
ARL5B	0.137127	1.20958e-05	0.000137486
GALT	-0.0650575	1.2253e-05	0.00013916
ING1	0.071125	1.24122e-05	0.000140742
MMP16	0.226042	1.24122e-05	0.000140742
MMP2	0.136713	1.24656e-05	0.000141233
SMC6	0.0887411	1.25195e-05	0.000141616
FGF1	0.177247	1.25195e-05	0.000141616
TPRN	-0.110665	1.26276e-05	0.000142609
ITGB1BP1	0.0657628	1.26276e-05	0.000142609
KLF3	0.0951545	1.27366e-05	0.000143725
PSMC6	0.062634	1.28464e-05	0.000144733
ACSL3	0.0730386	1.28464e-05	0.000144733
BFAR	0.071881	1.29571e-05	0.000145748
PNPLA8	0.0901604	1.29572e-05	0.000145748
CSRP1	0.0716843	1.30129e-05	0.000146257
METTL15	0.0873831	1.30689e-05	0.00014677
NUFIP2	0.0749193	1.31816e-05	0.000147799
LRRC17	0.183191	1.31815e-05	0.000147799
UBAC2	0.0502289	1.34096e-05	0.000150237
PFDN1	0.0467218	1.3525e-05	0.000151409
DDX21	0.0799124	1.36414e-05	0.000152349
PIEZO1	0.119956	1.36414e-05	0.000152349
C1QTNF3	0.218599	1.36414e-05	0.000152349
CPSF2	0.0895779	1.36999e-05	0.000152881
EIF5B	0.0611288	1.38177e-05	0.000154073
TULP3	0.0732109	1.3877e-05	0.000154246
TRIP10	0.104739	1.3877e-05	0.000154246
LEF1	0.161482	1.3877e-05	0.000154246
NCAM2	0.271674	1.3877e-05	0.000154246
STYX	0.0793269	1.39961e-05	0.000155326
PANK3	0.107612	1.39963e-05	0.000155326
GTPBP2	0.0677035	1.40561e-05	0.000155745
PLIN3	0.0742513	1.40561e-05	0.000155745
UBXN2A	0.0834363	1.41165e-05	0.000156291
NUDT21	0.0733628	1.42377e-05	0.000157139
MRPS6	0.0812838	1.42377e-05	0.000157139
SLC43A3	0.121592	1.42377e-05	0.000157139
SPRR1B	0.465226	1.42152e-05	0.000157139
EZR	0.0751731	1.42986e-05	0.000157565
ZCCHC14	0.0761268	1.42986e-05	0.000157565
ATP10A	0.164218	1.43599e-05	0.000157993
CDH3	0.214405	1.43599e-05	0.000157993
TWISTNB	0.085596	1.44831e-05	0.000159224
ARL5A	0.0884218	1.46073e-05	0.000160339
MBD5	0.108336	1.46073e-05	0.000160339
ZNF521	0.177202	1.46697e-05	0.000160898
TAGLN	0.124886	1.47326e-05	0.000161337
SERPINB8	0.134325	1.47326e-05	0.000161337
GGNBP2	0.056537	1.48588e-05	0.000162593
C2orf69	0.0890161	1.49223e-05	0.00016316
GLS	0.0899114	1.49861e-05	0.000163604
GMFB	0.0956236	1.49861e-05	0.000163604
HMGN4	0.0628536	1.51789e-05	0.00016558
OIP5-AS1	0.0815207	1.52438e-05	0.000165903
WWP1	0.0838304	1.52438e-05	0.000165903
PHLDA1	0.10614	1.52438e-05	0.000165903
JOSD1	0.0621722	1.53742e-05	0.000167064
CUL4B	0.0639688	1.53742e-05	0.000167064
C16orf72	0.0703592	1.54398e-05	0.000167647
YEATS2	0.0846747	1.55057e-05	0.000168104
KATNAL1	0.13952	1.55057e-05	0.000168104
PTGDR2	-0.274685	1.56383e-05	0.000169151
CEP152	0.145034	1.56383e-05	0.000169151
IPMK	0.154102	1.56383e-05	0.000169151
TIPRL	0.0646709	1.57719e-05	0.000169814
SAV1	0.096306	1.57719e-05	0.000169814
CDC42EP3	0.107584	1.57719e-05	0.000169814
TSPAN5	0.153077	1.57719e-05	0.000169814
GLI3	0.212895	1.57719e-05	0.000169814
SORCS2	0.216589	1.57719e-05	0.000169814
RHOA	0.0417531	1.5906e-05	0.000170742
UBE2A	0.0543834	1.59067e-05	0.000170742
LXN	0.0940934	1.59065e-05	0.000170742
ZNF217	0.109062	1.59067e-05	0.000170742
BTBD17	-0.273954	1.59641e-05	0.000171228
RNF144A	0.137085	1.61794e-05	0.000173406
CNOT1	0.0786396	1.63175e-05	0.000174752
PRODH2	-0.263992	1.63459e-05	0.000174923
TNKS1BP1	0.0696801	1.64567e-05	0.000175575
SUN1	0.0931316	1.64567e-05	0.000175575
ARL10	0.174817	1.64567e-05	0.000175575
IL20RB	0.362525	1.64567e-05	0.000175575
SH3D19	0.104026	1.65266e-05	0.000176055
NBEAL1	0.175945	1.65266e-05	0.000176055
TMEM167A	0.0619254	1.66675e-05	0.000177421
AMMECR1L	0.0624572	1.67384e-05	0.000177639
HAT1	0.0719307	1.67384e-05	0.000177639
LTN1	0.111856	1.67384e-05	0.000177639
KLKP1	0.270982	1.67162e-05	0.000177639
THUMPD3	0.0709965	1.68809e-05	0.000179017
GDAP2	0.10177	1.70247e-05	0.000180406
XRCC5	0.048096	1.70969e-05	0.000181034
PPEF1	0.301101	1.71697e-05	0.000181668
ARHGEF10	0.0885535	1.73157e-05	0.000182528
ERRFI1	0.0911024	1.73156e-05	0.000182528
DUSP7	0.104673	1.73157e-05	0.000182528
AK4	0.213855	1.73157e-05	0.000182528
TBX15	0.272375	1.73157e-05	0.000182528
DENND5A	0.106738	1.7463e-05	0.000183943
RAB2A	0.0594422	1.76115e-05	0.000184678
CMTM6	0.0809105	1.76114e-05	0.000184678
PCDH1	0.113064	1.76115e-05	0.000184678
HOXB3	0.156456	1.76115e-05	0.000184678
NR4A2	0.193296	1.76115e-05	0.000184678
SPRR3	0.435334	1.75774e-05	0.000184678
GBP1	0.161566	1.77611e-05	0.000186109
PELO	0.0689833	1.79119e-05	0.000187549
ESF1	0.0916213	1.80641e-05	0.000188722
BMP4	0.169643	1.80641e-05	0.000188722
GDF6	0.271614	1.80641e-05	0.000188722
WDPCP	0.125794	1.82174e-05	0.000190042
MPDZ	0.180293	1.82175e-05	0.000190042
SETD7	0.0831972	1.83719e-05	0.000191088
CPOX	0.0843224	1.8372e-05	0.000191088
RC3H2	0.0980741	1.8372e-05	0.000191088
DLEU7	0.220774	1.8372e-05	0.000191088
OSBPL9	0.0639919	1.85278e-05	0.000192141
GALNT10	0.108651	1.85278e-05	0.000192141
ZBTB41	0.11383	1.85278e-05	0.000192141
ANGPT2	0.17371	1.85278e-05	0.000192141
ITGB4	0.16566	1.86849e-05	0.000193627
ZBTB11	0.087508	1.88433e-05	0.000195125
MAPRE1	0.0440962	1.90029e-05	0.000196344
KLHL20	0.102039	1.90029e-05	0.000196344
PRR5L	0.17829	1.90028e-05	0.000196344
ARCN1	0.0460345	1.90828e-05	0.000197026
NHS	0.155642	1.91638e-05	0.000197572
RGS16	0.171458	1.91638e-05	0.000197572
MCM4	0.14286	1.9326e-05	0.000199099
HIVEP1	0.107782	1.94075e-05	0.000199792
RAC1	0.0418592	1.95711e-05	0.000201329
BBS7	0.0970583	1.96543e-05	0.000202038
MAP4K3	0.0975655	1.97372e-05	0.000202741
MRPL3	0.0525199	1.98205e-05	0.000202857
ZNF720	0.097224	1.98205e-05	0.000202857
ROCK1	0.103781	1.98205e-05	0.000202857
NAV1	0.110276	1.98205e-05	0.000202857
SNAPC1	0.117141	1.98205e-05	0.000202857
TMEM165	0.0768147	1.9904e-05	0.000203564
KIDINS220	0.0911992	1.99879e-05	0.000203979
ANXA2	0.103679	1.9988e-05	0.000203979
FOXL1	0.24162	1.9988e-05	0.000203979
RSU1	0.0749693	2.00721e-05	0.000204689
TBK1	0.0626241	2.01568e-05	0.000205404
RELA	0.0586257	2.03269e-05	0.000206988
RCOR1	0.0998809	2.04125e-05	0.000207709
NUMB	0.0747066	2.04986e-05	0.000207984
E2F3	0.1043	2.04986e-05	0.000207984
SNAI2	0.179889	2.04986e-05	0.000207984
FAM111B	0.207457	2.04986e-05	0.000207984
PSMD11	0.0539403	2.05848e-05	0.000208708
NMNAT3	-0.108472	2.06714e-05	0.000209286
ARMC10	0.0667919	2.06715e-05	0.000209286
ENTPD7	0.131367	2.08459e-05	0.000210748
RTKN2	0.289586	2.08459e-05	0.000210748
POLK	0.121372	2.10216e-05	0.000211916
LDLR	0.138725	2.10216e-05	0.000211916
GNB4	0.157369	2.10216e-05	0.000211916
C3orf80	0.191571	2.10216e-05	0.000211916
ATP1B3	0.0689377	2.11987e-05	0.000213244
ATP6V1C1	0.0694914	2.11987e-05	0.000213244
EXT1	0.0808301	2.11987e-05	0.000213244
IRF2BP1	-0.0837753	2.13773e-05	0.000214734
GLT8D2	0.156916	2.13773e-05	0.000214734
GLIS2	0.119844	2.15572e-05	0.000216233
CHORDC1	0.15688	2.15573e-05	0.000216233
SEMA7A	0.20779	2.16477e-05	0.000216986
CCPG1	0.0764319	2.17387e-05	0.000217743
GNB1	0.0450934	2.18298e-05	0.000218346
FHL2	0.123802	2.18299e-05	0.000218346
PJA2	0.0743494	2.2106e-05	0.000220793
ZNF597	0.119315	2.2106e-05	0.000220793
NMU	0.310728	2.22917e-05	0.00022249
TMEM87B	0.0863574	2.24791e-05	0.000224043
ALDH3B1	0.145523	2.24791e-05	0.000224043
TPR	0.0705899	2.26679e-05	0.000225447
BCAR3	0.135871	2.26679e-05	0.000225447
TNS4	0.306399	2.26678e-05	0.000225447
WDR43	0.0704198	2.27628e-05	0.00022623
RAB18	0.0601626	2.29539e-05	0.000227808
OXTR	0.293815	2.29539e-05	0.000227808
TET2	0.113882	2.31465e-05	0.000229558
TNFRSF10B	0.111688	2.32435e-05	0.000230195
CST6	0.312738	2.32431e-05	0.000230195
MYO9A	0.11806	2.34384e-05	0.000231962
ABHD14A	-0.107399	2.36348e-05	0.000233579
XYLT1	0.170744	2.36348e-05	0.000233579
ABHD12B	0.116881	2.39324e-05	0.000236353
VPS37C	0.0561503	2.40325e-05	0.000236844
CYTH3	0.106505	2.40325e-05	0.000236844
ADORA2B	0.193427	2.40325e-05	0.000236844
RSAD2	0.21921	2.42337e-05	0.00023816
CENPK	0.235577	2.42337e-05	0.00023816
PCDHB9	0.238776	2.42337e-05	0.00023816
DKK1	0.342373	2.42333e-05	0.00023816
PRR16	0.169537	2.44365e-05	0.000239986
KIF20B	0.184202	2.45383e-05	0.000240817
ZCCHC9	0.0708332	2.46409e-05	0.000241488
CATSPER1	0.261043	2.46409e-05	0.000241488
GANC	0.0991279	2.4847e-05	0.000243338
SFRP2	0.159298	2.49503e-05	0.00024418
GTF2H1	0.0619182	2.50546e-05	0.000245031
DNAJC3	0.0555901	2.52639e-05	0.000246565
DCHS1	0.167769	2.5264e-05	0.000246565
SGCD	0.241637	2.5264e-05	0.000246565
MSN	0.0854704	2.53692e-05	0.00024742
KLK10	0.285653	2.54749e-05	0.000248279
CYFIP2	-0.150476	2.56877e-05	0.000250179
SPCS3	0.0537789	2.59019e-05	0.000251745
P2RY2	0.250092	2.5902e-05	0.000251745
HAS2	0.271519	2.5902e-05	0.000251745
SLCO1B3	0.688359	2.59812e-05	0.00025234
LTBP2	0.113618	2.60097e-05	0.000252443
CDC42	0.0492757	2.6118e-05	0.000252798
GFM1	0.0724078	2.61181e-05	0.000252798
PCGF6	0.102816	2.61181e-05	0.000252798
GFPT2	0.193447	2.61181e-05	0.000252798
SLC25A32	0.0664429	2.63359e-05	0.000254731
DCTN6	0.0578369	2.65554e-05	0.00025615
RNF139	0.063301	2.65554e-05	0.00025615
ITGA3	0.127013	2.65554e-05	0.00025615
TRPC3	0.148933	2.65551e-05	0.00025615
DIP2C	0.0939833	2.69996e-05	0.000260079
PRICKLE1	0.157696	2.69996e-05	0.000260079
PLEKHA3	0.0726362	2.72243e-05	0.00026172
YOD1	0.127648	2.72243e-05	0.00026172
CRCT1	0.388395	2.72257e-05	0.00026172
BCAP29	0.0601627	2.74509e-05	0.000263345
DTWD1	0.0861518	2.74509e-05	0.000263345
UHRF1BP1L	0.135904	2.74509e-05	0.000263345
OPN1SW	0.173064	2.75647e-05	0.000264257
COL4A5	0.197008	2.76792e-05	0.000265174
CHIC2	0.0651815	2.77939e-05	0.000265912
HEATR1	0.107471	2.77939e-05	0.000265912
AEBP2	0.087883	2.79093e-05	0.000266473
CENPE	0.215562	2.79093e-05	0.000266473
MACC1	0.221231	2.79093e-05	0.000266473
DSE	0.160798	2.81413e-05	0.000268043
FOXF2	0.171846	2.81413e-05	0.000268043
RAD51AP1	0.197548	2.81413e-05	0.000268043
SLCO1B7	0.27323	2.815e-05	0.000268043
RBM41	0.125128	2.83751e-05	0.000269822
NUAK1	0.136441	2.8375e-05	0.000269822
SPRN	-0.131435	2.86107e-05	0.000271696
PLXNA1	0.106873	2.86107e-05	0.000271696
KIF13A	0.113506	2.88482e-05	0.000273582
SPHK1	0.152799	2.88482e-05	0.000273582
RCN2	0.0818994	2.89675e-05	0.000274529
SEC14L5	-0.254011	2.90876e-05	0.000274926
SHC1	0.0631503	2.90876e-05	0.000274926
FLT1	0.129594	2.90876e-05	0.000274926
TMPPE	0.157798	2.90874e-05	0.000274926
RNF24	0.105114	2.92077e-05	0.000275877
LOXL1	0.128809	2.93288e-05	0.000276835
PSMD2	0.0470293	2.9572e-05	0.000278384
XXYLT1	0.0921086	2.95717e-05	0.000278384
HPS3	0.119649	2.9572e-05	0.000278384
KIAA0825	0.178272	2.9572e-05	0.000278384
ACTB	0.0382736	2.98167e-05	0.000280316
FAM83D	0.246608	2.9817e-05	0.000280316
ARFGEF1	0.0818497	3.0064e-05	0.000282073
CDKN2B	0.169208	3.0064e-05	0.000282073
XDH	0.270082	3.0064e-05	0.000282073
RNF6	0.0890401	3.0313e-05	0.000283464
FANCM	0.125215	3.0313e-05	0.000283464
IRAK3	0.168861	3.0313e-05	0.000283464
FLNB-AS1	0.248673	3.0313e-05	0.000283464
DSG3	0.459257	3.03105e-05	0.000283464
NAALADL2	0.182772	3.05639e-05	0.000285621
IL1RN	0.225897	3.08167e-05	0.000287793
SNORD89	0.17495	3.1071e-05	0.000289789
ECM2	0.196489	3.10716e-05	0.000289789
UGGT1	0.0601231	3.13284e-05	0.000291605
BROX	0.0975249	3.13284e-05	0.000291605
GRHL1	0.225278	3.13284e-05	0.000291605
GOLGA5	0.0561338	3.15873e-05	0.000293433
NRP1	0.098873	3.15873e-05	0.000293433
CELSR1	0.158058	3.15873e-05	0.000293433
MTX2	0.047315	3.17174e-05	0.000294059
ASCC3	0.0986059	3.17174e-05	0.000294059
AGPAT4	0.133691	3.17174e-05	0.000294059
RNMT	0.0937939	3.18482e-05	0.000295078
LRP1	0.101709	3.2111e-05	0.000296928
ZNF697	0.126447	3.2111e-05	0.000296928
SIX1	0.299628	3.21112e-05	0.000296928
NPR2	0.10259	3.23762e-05	0.000299182
SNX22	-0.188719	3.25093e-05	0.000299823
SUMO2	0.0390159	3.2509e-05	0.000299823
MYL9	0.101144	3.25092e-05	0.000299823
EIF4E	0.0681474	3.26433e-05	0.000300664
NEMF	0.0909681	3.26433e-05	0.000300664
SLBP	0.0570872	3.27775e-05	0.000301703
NT5C2	0.107623	3.29125e-05	0.000302747
GNG12	0.082402	3.31838e-05	0.000304646
HOXB2	0.132807	3.31838e-05	0.000304646
CENPF	0.190604	3.31838e-05	0.000304646
ZNF497	-0.150304	3.34572e-05	0.000306756
LRRN1	0.234862	3.34572e-05	0.000306756
UBA2	0.0532903	3.37327e-05	0.00030868
ITFG1	0.0608436	3.37325e-05	0.00030868
CYBRD1	0.121743	3.37327e-05	0.00030868
UBE2H	0.0566104	3.40104e-05	0.000310817
WDR47	0.108396	3.40103e-05	0.000310817
SRGAP2	0.0960528	3.42903e-05	0.000312766
RDX	0.127963	3.42903e-05	0.000312766
EFS	0.156743	3.42903e-05	0.000312766
ABHD5	0.104349	3.44309e-05	0.000313845
EEA1	0.124291	3.45722e-05	0.000314321
DAPP1	0.204234	3.45724e-05	0.000314321
PCDHGA12	0.230567	3.45724e-05	0.000314321
MYH16	0.387858	3.45722e-05	0.000314321
DLG1	0.0729871	3.51431e-05	0.000319098
SMC5	0.0786552	3.5143e-05	0.000319098
MKRN2	0.0613416	3.54319e-05	0.000321305
MIS18BP1	0.106793	3.54319e-05	0.000321305
TUBB	0.0464419	3.55768e-05	0.000322412
GPC4	0.112248	3.57228e-05	0.000323319
ZNF460	0.194864	3.57228e-05	0.000323319
PRR11	0.207547	3.60161e-05	0.000325764
CLDN3	-0.190215	3.66094e-05	0.000330918
SHOC2	0.0573466	3.69094e-05	0.00033299
MYO9B	0.0729812	3.69096e-05	0.00033299
MATN3	0.230694	3.69096e-05	0.00033299
PRNP	0.080527	3.72121e-05	0.00033529
NAV3	0.222226	3.72121e-05	0.00033529
AVL9	0.0946934	3.7364e-05	0.000336444
AP3M2	0.0811837	3.75169e-05	0.000337389
IL17RD	0.18629	3.75169e-05	0.000337389
SCUBE3	0.277853	3.79785e-05	0.000341104
PITX2	0.362984	3.79734e-05	0.000341104
TBCCD1	0.0754406	3.81337e-05	0.000342062
SMAD7	0.0938533	3.81337e-05	0.000342062
STAU2	0.0826278	3.84457e-05	0.000344641
PSMC1	0.068346	3.87601e-05	0.000346797
NIN	0.116388	3.87601e-05	0.000346797
AMOTL1	0.116983	3.87601e-05	0.000346797
NDP	0.253449	3.89181e-05	0.000347989
PRRC2C	0.0698672	3.92362e-05	0.000350611
CLTC	0.0512108	3.93958e-05	0.000351373
ALKBH8	0.103536	3.93963e-05	0.000351373
WDHD1	0.167044	3.93963e-05	0.000351373
AP4E1	0.0934644	3.97181e-05	0.000353795
EMP3	0.104956	3.97181e-05	0.000353795
SAMD4B	0.0713352	4.00424e-05	0.000356233
NIP7	0.0773201	4.00422e-05	0.000356233
DNASE1L3	-0.333412	4.03692e-05	0.000358235
UBLCP1	0.0631578	4.03692e-05	0.000358235
DUSP10	0.131608	4.0369e-05	0.000358235
SLITRK4	0.286894	4.0369e-05	0.000358235
GOPC	0.0876014	4.06985e-05	0.000360249
IMPACT	0.0928894	4.06985e-05	0.000360249
RCAN1	0.0976922	4.06983e-05	0.000360249
CENPI	0.197977	4.06985e-05	0.000360249
NOD1	0.114176	4.10304e-05	0.000362504
PCSK7	0.114206	4.10304e-05	0.000362504
MRAS	0.124907	4.10304e-05	0.000362504
RAD18	0.113041	4.13648e-05	0.000365
ABCA1	0.139625	4.13648e-05	0.000365
TMEM175	-0.0940935	4.17018e-05	0.000367054
MPZL3	0.115211	4.17018e-05	0.000367054
DDX60	0.147592	4.17018e-05	0.000367054
CPZ	0.208084	4.17018e-05	0.000367054
MANBA	0.0757793	4.1871e-05	0.000368313
COMTD1	-0.106005	4.20415e-05	0.000369582
TFG	0.0618293	4.23837e-05	0.000372059
CAPRIN2	0.111685	4.23837e-05	0.000372059
CDSN	0.184647	4.24025e-05	0.000372059
LCA5	0.187557	4.27286e-05	0.000374687
SLC39A3	-0.0742414	4.29017e-05	0.000375971
GPATCH2	0.0865038	4.30762e-05	0.000376562
SEC24D	0.0974273	4.30762e-05	0.000376562
ITGBL1	0.189577	4.30762e-05	0.000376562
BUB1	0.218446	4.3076e-05	0.000376562
VMP1	0.0830301	4.32508e-05	0.000377854
ANKRD27	0.0778821	4.36024e-05	0.00038069
WDR41	0.0655697	4.4135e-05	0.000384625
TMEM135	0.0929082	4.4135e-05	0.000384625
IREB2	0.0941804	4.4135e-05	0.000384625
PYDC1	-0.165299	4.41656e-05	0.000384653
MYL12B	0.051967	4.43135e-05	0.000385703
NR1D1	0.116853	4.44934e-05	0.000386552
FBXL7	0.14467	4.44934e-05	0.000386552
RAB38	0.158355	4.44934e-05	0.000386552
PARD6A	-0.0981958	4.48546e-05	0.000388491
SMPD2	-0.0658206	4.48546e-05	0.000388491
SMNDC1	0.0633155	4.48546e-05	0.000388491
FGD4	0.119842	4.48546e-05	0.000388491
SOX7	0.142281	4.48546e-05	0.000388491
ZSWIM6	0.0914254	4.5036e-05	0.000389823
PRDM1	0.12715	4.52185e-05	0.000391162
CXorf38	0.0865392	4.54013e-05	0.000392503
OGDHL	-0.331521	4.55852e-05	0.000393609
BPGM	0.0845917	4.55852e-05	0.000393609
ARHGAP18	0.077257	4.57695e-05	0.000394958
NRTN	-0.174789	4.67024e-05	0.000401778
CLU	-0.108965	4.67024e-05	0.000401778
PTPDC1	0.100699	4.67024e-05	0.000401778
TAF1B	0.118679	4.67024e-05	0.000401778
FSTL3	0.134567	4.67024e-05	0.000401778
FAM20B	0.0582038	4.70802e-05	0.000404537
PPP4R1L	0.180193	4.70806e-05	0.000404537
FAM83B	0.25313	4.74598e-05	0.000407547
MT1F	-0.10749	4.78454e-05	0.000409611
CDK7	0.0636757	4.78456e-05	0.000409611
KLF12	0.159069	4.78456e-05	0.000409611
EGFL6	0.226895	4.78456e-05	0.000409611
HAS2-AS1	0.278408	4.78456e-05	0.000409611
FAR1	0.0849866	4.80385e-05	0.000411012
C1orf127	-0.309824	4.82323e-05	0.000412171
INHBB	0.137582	4.82325e-05	0.000412171
KDELR2	0.0408292	4.8622e-05	0.000414748
RNF169	0.122834	4.86224e-05	0.000414748
SPTLC3	0.139485	4.86224e-05	0.000414748
PADI3	0.329475	4.89471e-05	0.000417265
PDS5B	0.0827955	4.90152e-05	0.000417341
SOS1	0.0846633	4.90152e-05	0.000417341
HIPK2	-0.102145	4.981e-05	0.000422066
MTMR6	0.0729262	4.98098e-05	0.000422066
AKAP13	0.0881338	4.981e-05	0.000422066
ATRX	0.0947001	4.981e-05	0.000422066
RHBDF1	0.112646	4.981e-05	0.000422066
SATB2	0.159432	4.981e-05	0.000422066
SYTL2	0.171046	4.981e-05	0.000422066
EGOT	0.304049	4.98062e-05	0.000422066
TMEM41B	0.0748899	5.02119e-05	0.000425216
PGPEP1	-0.0599716	5.06169e-05	0.000428131
CHST6	0.278687	5.06169e-05	0.000428131
RAB9A	0.058756	5.1025e-05	0.000430807
PKN2	0.0967376	5.10248e-05	0.000430807
KDELR3	0.107755	5.1025e-05	0.000430807
FMR1	0.0685844	5.14363e-05	0.000433499
RAD21	0.0751118	5.14363e-05	0.000433499
DBN1	0.0846326	5.14363e-05	0.000433499
MALT1	0.0922569	5.18506e-05	0.000435948
MSMO1	0.100368	5.18506e-05	0.000435948
CDKL5	0.120466	5.18506e-05	0.000435948
SLC16A4	0.17638	5.18506e-05	0.000435948
NCEH1	0.114856	5.20588e-05	0.000437437
HP1BP3	0.0659893	5.26889e-05	0.000441677
CLASP1	0.0737658	5.26889e-05	0.000441677
SPATA5	0.114641	5.26889e-05	0.000441677
KIF20A	0.185526	5.26889e-05	0.000441677
REM2	-0.183732	5.31128e-05	0.000444437
MNAT1	0.0807653	5.31126e-05	0.000444437
ZNF860	0.25215	5.31128e-05	0.000444437
METTL9	0.0488726	5.354e-05	0.00044748
RTF1	0.058186	5.354e-05	0.00044748
NRBP1	0.0495297	5.39702e-05	0.000450808
KLKB1	-0.299134	5.44041e-05	0.000453625
YY2	0.140084	5.44041e-05	0.000453625
TMC7	0.226536	5.44041e-05	0.000453625
NPW	-0.302174	5.46048e-05	0.000454901
DSTN	0.0417441	5.46217e-05	0.000454901
EPDR1	0.123007	5.52814e-05	0.000459851
SLC16A3	0.165804	5.52814e-05	0.000459851
INPP5F	0.0800792	5.55026e-05	0.000461418
C6orf15	0.409456	5.56241e-05	0.000462156
DLG5	0.110602	5.5725e-05	0.000462176
NLN	0.113434	5.5725e-05	0.000462176
FRRS1	0.254878	5.5725e-05	0.000462176
SPTSSA	0.0623016	5.6172e-05	0.000464789
CAMSAP1	0.0750451	5.6172e-05	0.000464789
SECISBP2L	0.0905904	5.61718e-05	0.000464789
DLX5	0.252115	5.6172e-05	0.000464789
ALPP	0.451314	5.64487e-05	0.000466804
FAM53B	-0.0976808	5.70763e-05	0.000471164
TCF4	0.130058	5.70763e-05	0.000471164
OAS3	0.131099	5.70763e-05	0.000471164
ABI1	0.0608094	5.75336e-05	0.000473828
DLAT	0.0840357	5.75336e-05	0.000473828
GJB3	0.237158	5.75336e-05	0.000473828
ABCA12	0.323203	5.75332e-05	0.000473828
TNKS2	0.0773544	5.79944e-05	0.000476786
SLC30A7	0.0817213	5.79944e-05	0.000476786
ACAP2	0.0986819	5.79944e-05	0.000476786
INPP5J	-0.133622	5.84586e-05	0.000479483
ZDHHC3	0.0873503	5.84582e-05	0.000479483
LRRCC1	0.11584	5.84586e-05	0.000479483
SEC14L2	0.150043	5.84586e-05	0.000479483
KCTD3	0.0775256	5.89264e-05	0.000482758
TGFB1I1	0.13744	5.89264e-05	0.000482758
GTF3C3	0.0699126	5.93977e-05	0.000485771
USP15	0.0799939	5.93977e-05	0.000485771
CEP57L1	0.101685	5.93977e-05	0.000485771
SPTAN1	0.0607071	5.98723e-05	0.000489087
PIK3CB	0.0760243	5.98726e-05	0.000489087
SLC15A4	0.08418	6.0351e-05	0.000492424
E2F7	0.262194	6.0351e-05	0.000492424
BASP1	0.111337	6.08325e-05	0.000495496
ARHGAP29	0.16649	6.08331e-05	0.000495496
TSPAN2	0.188475	6.08331e-05	0.000495496
RTBDN	-0.436506	6.10673e-05	0.000497116
NMI	0.096217	6.13189e-05	0.000498876
RBM4	0.0666496	6.18083e-05	0.000502567
CDK2AP1	0.0578802	6.20539e-05	0.000503984
CEP135	0.0903186	6.20541e-05	0.000503984
CENPN	0.121878	6.23014e-05	0.000505701
C1QL1	-0.310496	6.27982e-05	0.000508853
UAP1	0.0640235	6.27982e-05	0.000508853
LRRC8E	0.18318	6.27973e-05	0.000508853
FBXL15	-0.125466	6.32988e-05	0.000512615
VTN	-0.340592	6.38031e-05	0.000515513
SEC62	0.0464522	6.38029e-05	0.000515513
ALDH1B1	0.121828	6.38031e-05	0.000515513
NIPAL4	0.277269	6.38022e-05	0.000515513
CUL4A	0.0572605	6.40565e-05	0.000517264
SH3BGRL	0.054104	6.43113e-05	0.000518429
HSPH1	0.0849994	6.43111e-05	0.000518429
C1orf112	0.112432	6.43111e-05	0.000518429
ANKRD24	-0.183854	6.48233e-05	0.000521661
SH3PXD2A	0.103793	6.48228e-05	0.000521661
AFAP1L2	0.134909	6.48233e-05	0.000521661
HIP1R	-0.0820658	6.53391e-05	0.000524912
RBBP8	0.0988923	6.53391e-05	0.000524912
BMP8A	0.169271	6.53391e-05	0.000524912
RPH3AL	-0.13076	6.58588e-05	0.000527883
S100PBP	0.0852404	6.58588e-05	0.000527883
NEK6	0.0864789	6.58588e-05	0.000527883
ST3GAL4	0.12174	6.58588e-05	0.000527883
EIF2AK4	0.0754777	6.63825e-05	0.000531475
NDC80	0.142145	6.63825e-05	0.000531475
NPAT	0.100548	6.691e-05	0.00053509
COL6A1	0.106602	6.691e-05	0.00053509
LY6G5C	-0.116096	6.74413e-05	0.000538119
CDV3	0.0547207	6.74416e-05	0.000538119
KRT80	0.186527	6.74408e-05	0.000538119
PKIA	0.193035	6.74416e-05	0.000538119
ZFYVE21	0.0721219	6.77086e-05	0.000539638
GREB1L	0.258159	6.77086e-05	0.000539638
PPP3R1	0.0580597	6.79771e-05	0.000540554
CRISPLD2	0.117734	6.79769e-05	0.000540554
CNTLN	0.146637	6.79771e-05	0.000540554
TSHZ2	0.149689	6.79771e-05	0.000540554
LGALS8	0.0730431	6.85167e-05	0.00054423
DCN	0.112106	6.85167e-05	0.00054423
GRK1	-0.0690031	6.87433e-05	0.000545415
KLK4	0.336448	6.8732e-05	0.000545415
TMEM126A	0.0466221	6.96077e-05	0.000551962
CTSB	0.0563608	6.98823e-05	0.000553828
CTBP2	0.0629308	7.01592e-05	0.00055509
CD248	0.125116	7.01597e-05	0.00055509
PLEK2	0.175026	7.01597e-05	0.00055509
MAST3	-0.0940895	7.07157e-05	0.000558234
GCC2	0.0964603	7.07157e-05	0.000558234
SLC35A3	0.111225	7.07154e-05	0.000558234
MIR100HG	0.143875	7.07157e-05	0.000558234
YTHDF3	0.0726192	7.12758e-05	0.00056234
ABTB2	0.162182	7.15571e-05	0.000564243
ZNF688	-0.0803441	7.18398e-05	0.000565524
PCMTD1	0.0647889	7.184e-05	0.000565524
XIRP1	0.309512	7.184e-05	0.000565524
CNOT6	0.0866098	7.21235e-05	0.000567439
ENPEP	0.173484	7.24085e-05	0.000569363
S100A10	0.0710338	7.29792e-05	0.000572588
TTLL5	0.0863046	7.29813e-05	0.000572588
VEGFC	0.132269	7.2981e-05	0.000572588
RASSF3	0.132864	7.29813e-05	0.000572588
SNTB1	0.113914	7.35584e-05	0.000576153
GBP2	0.115451	7.35584e-05	0.000576153
DKK2	0.253488	7.35584e-05	0.000576153
NFE2L3	0.13988	7.41397e-05	0.000580383
ZNF12	0.0729294	7.47254e-05	0.000583347
GJC1	0.15852	7.47254e-05	0.000583347
DACT3	0.180284	7.47254e-05	0.000583347
RASGRF2	0.189292	7.47249e-05	0.000583347
WNT10A	0.26842	7.47254e-05	0.000583347
SNX18	0.0968303	7.53155e-05	0.000585681
METTL8	0.0984389	7.53155e-05	0.000585681
TNFRSF12A	0.104844	7.53155e-05	0.000585681
HEPH	0.138522	7.53155e-05	0.000585681
FERMT1	0.1863	7.53155e-05	0.000585681
DEPDC1B	0.23063	7.53155e-05	0.000585681
KLK8	0.389021	7.52826e-05	0.000585681
AFM	-0.356043	7.59319e-05	0.000588201
CD320	-0.0868345	7.591e-05	0.000588201
METTL6	0.0714897	7.591e-05	0.000588201
PARD6B	0.137296	7.591e-05	0.000588201
CDH13	0.203435	7.591e-05	0.000588201
GAS1	0.222062	7.59097e-05	0.000588201
SLC6A14	0.273778	7.59042e-05	0.000588201
PBRM1	0.0781478	7.65089e-05	0.000591369
PLEKHA1	0.0960508	7.65089e-05	0.000591369
GPC6	0.170435	7.65086e-05	0.000591369
RAB42	0.192209	7.65089e-05	0.000591369
TMEM205	-0.0535832	7.71123e-05	0.00059538
TNS1	0.134038	7.71123e-05	0.00059538
MZT1	0.0903648	7.74154e-05	0.000597392
GPR180	0.0931401	7.77202e-05	0.000598105
PRKCA	0.0997451	7.77202e-05	0.000598105
KYNU	0.211076	7.77202e-05	0.000598105
ALPK2	0.2801	7.77202e-05	0.000598105
HMGA2	0.338525	7.77202e-05	0.000598105
ECD	0.0608015	7.83326e-05	0.000601832
AZI2	0.0971003	7.83326e-05	0.000601832
TIAM2	0.120859	7.83326e-05	0.000601832
LASP1	0.0483552	7.86399e-05	0.000603535
METTL11B	0.292551	7.8632e-05	0.000603535
MAPK8	0.0655518	7.89495e-05	0.000604922
RPL23AP82	0.106945	7.89495e-05	0.000604922
WNT7A	0.336614	7.89438e-05	0.000604922
FIZ1	-0.0562477	7.95711e-05	0.00060836
CAMK2N1	0.0968746	7.95711e-05	0.00060836
BMP2K	0.123992	7.95708e-05	0.00060836
ASPM	0.214608	7.95711e-05	0.00060836
OSTM1	0.0890459	7.98833e-05	0.000610416
SLFN5	0.120363	8.01973e-05	0.000612483
ARHGEF17	0.0980667	8.08281e-05	0.000615631
TYW5	0.102141	8.08281e-05	0.000615631
HOXA4	0.148673	8.08281e-05	0.000615631
ZEB2	0.156351	8.08281e-05	0.000615631
SLAMF9	0.295191	8.08278e-05	0.000615631
SCGB3A2	0.207272	8.10118e-05	0.000616697
C1D	0.0781898	8.14634e-05	0.000619467
TAOK1	0.100026	8.14637e-05	0.000619467
PRR22	-0.167336	8.17826e-05	0.000621557
MXI1	0.0748737	8.21036e-05	0.00062366
PYY2	-0.204539	8.27489e-05	0.000627208
CNN3	0.0778992	8.27489e-05	0.000627208
RICTOR	0.0958349	8.27489e-05	0.000627208
FAT3	0.201337	8.27489e-05	0.000627208
RAPGEF2	0.0905911	8.33987e-05	0.000631793
NFE4	0.433326	8.39868e-05	0.000635907
ATP6V1E1	0.0382078	8.40533e-05	0.000636068
GRIP1	0.183196	8.47128e-05	0.000640714
LRRC26	-0.306054	8.47906e-05	0.000640958
EIF3M	0.0428129	8.50425e-05	0.000642518
TSC22D1	0.0571665	8.53762e-05	0.00064401
KNTC1	0.122177	8.53768e-05	0.00064401
PLN	0.265447	8.53771e-05	0.00064401
AGFG1	0.0786946	8.60464e-05	0.000647671
SPTLC1	0.0882727	8.60464e-05	0.000647671
ZEB1-AS1	0.10322	8.60464e-05	0.000647671
TM4SF1	0.106536	8.60464e-05	0.000647671
FBXO36	0.115087	8.63826e-05	0.000649854
SGPP2	0.152769	8.67206e-05	0.000652049
VAMP4	0.0696691	8.73999e-05	0.000656105
COL6A2	0.106974	8.73999e-05	0.000656105
GLIPR1	0.155557	8.73999e-05	0.000656105
C16orf74	0.227641	8.7741e-05	0.000658315
QTRT1	-0.0752579	8.80841e-05	0.000659484
SMAD3	0.0955383	8.80841e-05	0.000659484
HEG1	0.118991	8.80841e-05	0.000659484
FOXC1	0.140555	8.80841e-05	0.000659484
MMP3	0.28315	8.84243e-05	0.000661679
GDE1	0.0591086	8.87734e-05	0.000663586
SMAD2	0.0745536	8.87734e-05	0.000663586
PHKB	0.0584163	8.94678e-05	0.000668067
SIM2	0.215079	8.94678e-05	0.000668067
SMC3	0.0653832	9.01673e-05	0.000672578
SLC25A43	0.0952316	9.01673e-05	0.000672578
LIMK1	0.0697309	9.05184e-05	0.000674839
GGPS1	0.0536661	9.0872e-05	0.000676044
LUZP1	0.0950622	9.0872e-05	0.000676044
EPSTI1	0.155039	9.0872e-05	0.000676044
SHCBP1	0.200364	9.0872e-05	0.000676044
ANAPC10	0.0712205	9.15816e-05	0.000680963
IL13RA1	0.0521737	9.30168e-05	0.00069091
USP47	0.0564357	9.30174e-05	0.00069091
UGCG	0.0782104	9.37431e-05	0.000695566
IGDCC4	0.162755	9.37431e-05	0.000695566
RSRC1	0.0907123	9.41077e-05	0.000697903
GLT8D1	0.0477281	9.44742e-05	0.000698781
ARID4B	0.0780147	9.44742e-05	0.000698781
TMPRSS4	0.229403	9.44742e-05	0.000698781
KIF18A	0.24399	9.44742e-05	0.000698781
SLC13A5	0.418743	9.44742e-05	0.000698781
CXXC1	-0.0554257	9.52106e-05	0.000703859
TSG101	0.0523329	9.59525e-05	0.000708599
TOR1AIP1	0.07635	9.59525e-05	0.000708599
PNPT1	0.0699292	9.66998e-05	0.00071337
DCLK3	0.15112	9.66998e-05	0.00071337
CBFA2T3	-0.190325	9.74526e-05	0.000716297
PNPLA7	-0.145138	9.74526e-05	0.000716297
TNFRSF21	0.0769355	9.74505e-05	0.000716297
TWF1	0.0886153	9.74526e-05	0.000716297
GABPA	0.0887771	9.74526e-05	0.000716297
OTUD7B	0.0895316	9.74526e-05	0.000716297
KITLG	0.163942	9.74526e-05	0.000716297
ARHGEF7	0.0586193	9.82109e-05	0.000720742
SLC2A10	0.126416	9.82109e-05	0.000720742
SSC5D	0.168184	9.82109e-05	0.000720742
CCDC81	0.152394	9.85918e-05	0.00072316
DPM1	0.0440963	9.89748e-05	0.000724837
ITSN1	0.105782	9.89748e-05	0.000724837
PPP1R18	0.11091	9.89748e-05	0.000724837
SUMO3	0.0537612	9.97439e-05	0.000728956
PTPN21	0.100564	9.97443e-05	0.000728956
TCP11L1	0.105839	9.97443e-05	0.000728956
ADM	0.179141	9.97443e-05	0.000728956
KANK2	0.0940036	0.000100519	0.00073424
CIB4	-0.159457	0.000101206	0.000738794
NCOA5	-0.0551746	0.0001013	0.000738794
FRYL	0.0871079	0.0001013	0.000738794
SGCB	0.066029	0.000102087	0.000744145
SEC31A	0.0525493	0.000102482	0.000746639
NRL	-0.142356	0.000102879	0.000748758
TGFBR2	0.071312	0.000102878	0.000748758
PHLDB2	0.120881	0.000103277	0.000750878
ATAD2	0.140347	0.000103277	0.000750878
NEXN	0.183705	0.000103677	0.00075301
DHRS9	0.312852	0.000103677	0.00075301
MAP1LC3B	0.0473696	0.000104481	0.000758067
S1PR3	0.15629	0.000104481	0.000758067
KRT13	0.371635	0.000104855	0.000760384
PON1	-0.428489	0.00010529	0.000762372
AP1AR	0.0841463	0.000105291	0.000762372
C8orf31	0.275082	0.000105291	0.000762372
DONSON	0.0813203	0.000106107	0.000767096
PLEKHA2	0.0843575	0.000106107	0.000767096
EYA4	0.273742	0.000106106	0.000767096
RTN4RL1	-0.252559	0.000106929	0.000768696
ALKBH4	-0.0435704	0.000106929	0.000768696
NUP98	0.0619124	0.000106928	0.000768696
PRPF18	0.0624017	0.000106929	0.000768696
MAPK7	0.0738476	0.000106929	0.000768696
JUP	0.0769529	0.000106929	0.000768696
VEGFA	0.0986786	0.000106928	0.000768696
MXD1	0.128159	0.000106929	0.000768696
IGF2BP2	0.157988	0.000106929	0.000768696
ANGPTL4	0.191097	0.000106929	0.000768696
ANO4	0.244018	0.000106929	0.000768696
TOPBP1	0.078087	0.000107341	0.000770483
TAF2	0.0921524	0.000107341	0.000770483
SERPINB3	0.48941	0.000107234	0.000770483
ABI2	0.0773175	0.000107756	0.000772674
HOXA3	0.15377	0.000107756	0.000772674
STK17B	0.126795	0.00010859	0.000778256
PPP2R2A	0.0692073	0.00010943	0.00078308
C1QTNF6	0.149317	0.000109429	0.00078308
TTC9	0.158529	0.00010943	0.00078308
PHAX	0.0622625	0.000111128	0.000794828
USP10	0.0596843	0.000112851	0.000805514
KDSR	0.0621334	0.000112851	0.000805514
RNF145	0.0672799	0.000112851	0.000805514
ZFHX3	0.078194	0.000112851	0.000805514
PGM1	0.0588913	0.000113285	0.000808205
DUSP11	0.0589554	0.000113722	0.000809679
USP12	0.0741227	0.000113722	0.000809679
PODXL	0.0916383	0.000113722	0.000809679
DIP2B	0.0952693	0.000113722	0.000809679
TMEM50A	0.052087	0.000114159	0.000812383
ZNF771	-0.0892228	0.000114599	0.000814278
G3BP2	0.0582925	0.000114599	0.000814278
CYP51A1	0.119432	0.000114599	0.000814278
SPIB	-0.320924	0.000116373	0.000825215
ITIH1	-0.246427	0.000116365	0.000825215
POLR2B	0.0527273	0.000116372	0.000825215
TSPAN18	0.163827	0.000116373	0.000825215
ERP29	-0.0563642	0.000117269	0.000829484
COQ4	-0.0530164	0.000117269	0.000829484
COPA	0.0496583	0.000117269	0.000829484
SNX19	0.0634869	0.000117269	0.000829484
PLK4	0.18112	0.000117269	0.000829484
C1orf198	0.0626828	0.00011772	0.000832251
PSEN1	0.0723313	0.000118172	0.000834195
TTC23	0.0972433	0.000118172	0.000834195
GINS4	0.149199	0.000118172	0.000834195
FKBP11	-0.0988142	0.000118626	0.000836978
RAB5C	0.0455836	0.000119082	0.000838096
MTX3	0.0751073	0.000119082	0.000838096
[truncated: 98 more rows]
