# Supplementary material for: An m5C methylation regulator-associated signature predicts prognosis and therapy response in pancreatic cancer
Source: Front Cell Dev Biol. 2022 Aug 19;10:975684. doi: 10.3389/fcell.2022.975684 (PMC9437259; doi:10.3389/fcell.2022.975684)
Supplement: Supplementary file 11 [file Table12.XLSX]

## Sheet: Table S12
Table S12:The Tumor Immune Dysfunction and Exclusion (TIDE) analyses in TCGA-PAAD cohort (including 4 normal samples)
Patient	TIDE	MSI	Dysfunction	Exclusion
TCGA-H6-A45N-11A-12R-A26U-07	0.27	0	0.27	-0.14
TCGA-IB-AAUR-01A-21R-A38C-07	0.14	0	0.14	0.85
TCGA-Q3-A5QY-01A-12R-A32O-07	0.13	0	0.13	0.45
TCGA-Z5-AAPL-01A-12R-A41B-07	0.13	0	0.13	0.23
TCGA-IB-AAUP-01A-11R-A37L-07	0.12	0	0.12	0.85
TCGA-IB-A5SO-01A-11R-A32O-07	0.11	0	0.11	0.81
TCGA-IB-AAUS-01A-12R-A38C-07	0.1	0	0.1	0.68
TCGA-FB-A4P5-01A-11R-A26U-07	0.09	0	0.09	0.55
TCGA-PZ-A5RE-01A-11R-A32O-07	0.09	0	0.09	0.67
TCGA-US-A77J-01A-11R-A32O-07	0.09	0	0.09	0.64
TCGA-XD-AAUL-01A-21R-A39D-07	0.09	0	0.09	0.75
TCGA-HZ-A49I-01A-12R-A26U-07	0.09	0	0.09	0.68
TCGA-YB-A89D-11A-11R-A36G-07	0.08	0	0.08	0.9
TCGA-2J-AAB1-01A-11R-A41B-07	0.08	0.45	0.08	0.46
TCGA-FB-AAPS-01A-12R-A39D-07	0.07	0	0.07	1.75
TCGA-HV-A7OL-01A-11R-A33R-07	0.07	0	0.07	0.35
TCGA-HZ-8637-01A-11R-2404-07	0.07	0	0.07	0.2
TCGA-M8-A5N4-01A-11R-A26U-07	0.07	0	0.07	0.78
TCGA-HZ-A77Q-01A-11R-A36G-07	0.07	0	0.07	1.35
TCGA-3A-A9IJ-01A-11R-A39D-07	0.05	1	0.05	0.01
TCGA-IB-A5ST-01A-11R-A32O-07	0.05	0	0.05	0.91
TCGA-HV-A5A4-01A-11R-A26U-07	0.05	0	0.05	1.05
TCGA-YB-A89D-01A-12R-A36G-07	0.05	0	0.05	1.24
TCGA-HV-AA8V-01A-11R-A41B-07	0.05	0	0.05	1.46
TCGA-IB-AAUV-01A-11R-A38C-07	0.05	0	0.05	1.53
TCGA-3A-A9I7-01A-21R-A38C-07	0.05	0	0.05	1.09
TCGA-HZ-7923-01A-12R-2156-07	0.04	0	0.04	0.74
TCGA-HZ-A4BK-01A-11R-A26U-07	0.04	0	0.04	0.68
TCGA-H6-A45N-01A-11R-A26U-07	0.04	0	0.04	0.66
TCGA-FB-A7DR-01A-21R-A33R-07	0.04	0	0.04	1.29
TCGA-YH-A8SY-01A-11R-A37L-07	0.04	0	0.04	1.44
TCGA-XD-AAUG-01A-61R-A41B-07	0.04	0	0.04	1.33
TCGA-XN-A8T5-01A-12R-A36G-07	0.04	0	0.04	1.37
TCGA-2J-AABT-01A-11R-A41B-07	0.04	0	0.04	0.78
TCGA-FB-AAPY-01A-11R-A41B-07	0.03	0	0.03	0.4
TCGA-HZ-A4BH-01A-11R-A26U-07	0.03	0	0.03	0.93
TCGA-OE-A75W-01A-12R-A32O-07	0.03	0	0.03	0.65
TCGA-IB-AAUU-01A-11R-A37L-07	0.03	0	0.03	0.44
TCGA-XD-AAUH-01A-42R-A41B-07	0.02	0	0.02	0.37
TCGA-IB-7888-01A-11R-2156-07	0.02	0	0.02	1.04
TCGA-2J-AABE-01A-12R-A41B-07	0.02	0	0.02	1.12
TCGA-IB-A5SP-01A-11R-A32O-07	0.02	0	0.02	0.36
TCGA-2L-AAQE-01A-11R-A39D-07	0.02	0	0.02	0.99
TCGA-3A-A9IC-01A-11R-A38C-07	0.02	0	0.02	1.38
TCGA-2J-AABF-01A-31R-A41B-07	0.02	0	0.02	0.55
TCGA-IB-7645-01A-22R-2204-07	0.02	0	0.02	1.05
TCGA-2J-AABP-01A-11R-A41B-07	0.02	0	0.02	0.77
TCGA-3E-AAAY-01A-11R-A38C-07	0.02	0	0.02	0.64
TCGA-2J-AAB6-01A-11R-A41B-07	0.01	0	0.01	0.84
TCGA-HZ-8001-01A-11R-2204-07	0.01	0	0.01	1.04
TCGA-IB-A5SS-01A-11R-A32O-07	0.01	0	0.01	1.47
TCGA-IB-A5SQ-01A-11R-A32O-07	0.01	0	0.01	0.91
TCGA-2J-AAB4-01A-12R-A41B-07	0.01	0	0.01	0.69
TCGA-3A-A9IN-01A-11R-A39D-07	0.01	0.84	0.01	0.17
TCGA-IB-7885-01A-11R-2156-07	0.01	0	0.01	1.11
TCGA-HZ-A77P-01A-11R-A33R-07	0.01	0.01	0.01	1.09
TCGA-IB-7651-01A-11R-2156-07	0	0	0	0.5
TCGA-US-A77E-01A-11R-A32O-07	0	0	0	1.2
TCGA-3A-A9IL-01A-11R-A38C-07	0	0	0	0.22
TCGA-IB-AAUO-01A-12R-A38C-07	0	0	0	0.7
TCGA-RB-A7B8-01A-12R-A33R-07	0	0	0	0.96
TCGA-HZ-7925-01A-11R-2156-07	-0.01	0	-0.01	1.92
TCGA-IB-AAUQ-01A-22R-A41I-07	-0.01	0	-0.01	1.03
TCGA-2J-AABU-01A-11R-A41B-07	-0.01	0	-0.01	1.11
TCGA-HV-A5A5-01A-11R-A26U-07	-0.01	0	-0.01	0.54
TCGA-HZ-8005-01A-11R-2204-07	-0.01	0	-0.01	1.49
TCGA-HZ-8638-01A-11R-2404-07	-0.01	1	-0.01	0.21
TCGA-2L-AAQM-01A-11R-A39D-07	-0.01	1	-0.01	0.51
TCGA-2L-AAQJ-01A-12R-A39D-07	-0.01	0	-0.01	0.48
TCGA-2L-AAQL-01A-11R-A38C-07	-0.02	0	-0.02	0.46
TCGA-Q3-AA2A-01A-11R-A37L-07	-0.02	0	-0.02	0.49
TCGA-HZ-A49G-01A-11R-A26U-07	-0.02	0	-0.02	0.31
TCGA-3A-A9J0-01A-11R-A41B-07	-0.02	0	-0.02	0.9
TCGA-3A-A9IH-01A-12R-A39D-07	-0.02	0.05	-0.02	0.65
TCGA-2J-AABH-01A-21R-A41B-07	-0.02	0	-0.02	0.48
TCGA-YY-A8LH-01A-11R-A36G-07	-0.03	0	-0.03	0.35
TCGA-HZ-A49H-01A-11R-A26U-07	-0.03	1	-0.03	0.27
TCGA-IB-7652-01A-11R-2156-07	-0.03	0	-0.03	0.61
TCGA-US-A77G-01A-11R-A32O-07	-0.03	0.65	-0.03	0.19
TCGA-US-A779-01A-11R-A32O-07	-0.03	0.89	-0.03	0.43
TCGA-US-A774-01A-21R-A32O-07	-0.03	0	-0.03	0.72
TCGA-FB-A4P6-01A-12R-A26U-07	-0.03	0	-0.03	0.71
TCGA-LB-A9Q5-01A-11R-A39D-07	-0.03	0.1	-0.03	0
TCGA-FB-A5VM-01A-11R-A32O-07	-0.03	0	-0.03	0.79
TCGA-H6-8124-11A-01R-2404-07	-0.03	0	-0.03	0.93
TCGA-IB-AAUM-01A-11R-A37L-07	-0.03	1	-0.03	0.02
TCGA-IB-AAUT-01A-11R-A37L-07	-0.03	0	-0.03	0.38
TCGA-HZ-8519-01A-11R-2404-07	-0.03	0	-0.03	0.17
TCGA-F2-A44H-01A-11R-A26U-07	-0.03	0	-0.03	0.27
TCGA-IB-7897-01A-21R-2204-07	-0.03	0	-0.03	0.8
TCGA-2J-AABO-01A-21R-A41B-07	-0.03	0	-0.03	1.02
TCGA-S4-A8RP-01A-11R-A36G-07	-0.03	0	-0.03	0.92
TCGA-HV-A5A3-01A-11R-A26U-07	-0.04	0	-0.04	0.85
TCGA-FB-AAQ0-01A-31R-A41B-07	-0.04	1	-0.04	0.45
TCGA-3A-A9IO-01A-11R-A38C-07	-0.04	0.39	-0.04	0.09
TCGA-RL-AAAS-01A-32R-A39D-07	-0.04	0	-0.04	0.85
TCGA-2L-AAQI-01A-12R-A39D-07	-0.04	0	-0.04	0.44
TCGA-FB-A545-01A-11R-A26U-07	-0.04	0.12	-0.04	1.23
TCGA-F2-7273-01A-11R-2156-07	-0.04	0	-0.04	0.42
TCGA-2J-AABR-01A-11R-A41B-07	-0.04	0	-0.04	0.65
TCGA-HV-AA8X-01A-11R-A39D-07	-0.04	0	-0.04	0.59
TCGA-F2-A44G-01A-11R-A26U-07	-0.04	1	-0.04	0.84
TCGA-HV-A5A3-11A-11R-A26U-07	-0.04	0	-0.04	0.6
TCGA-HZ-7918-01A-11R-2156-07	-0.04	0	-0.04	0.18
TCGA-FB-A78T-01A-12R-A32O-07	-0.04	0	-0.04	0.24
TCGA-HZ-7920-01A-11R-2204-07	-0.04	0	-0.04	0.52
TCGA-HZ-8003-01A-21R-2204-07	-0.05	0	-0.05	0.02
TCGA-IB-7890-01A-12R-2204-07	-0.05	0	-0.05	1.84
TCGA-2J-AABV-01A-12R-A41B-07	-0.05	1	-0.05	-0.01
TCGA-3A-A9IU-01A-11R-A39D-07	-0.05	0	-0.05	0.72
TCGA-2J-AABA-01A-21R-A41B-07	-0.05	0.01	-0.05	1.16
TCGA-2J-AAB8-01A-12R-A41B-07	-0.05	0	-0.05	1.35
TCGA-3A-A9I9-01A-11R-A38C-07	-0.05	0	-0.05	0.1
TCGA-IB-7649-01A-11R-2156-07	-0.05	0	-0.05	0.6
TCGA-F2-A8YN-01A-11R-A37L-07	-0.05	0	-0.05	0.83
TCGA-H8-A6C1-01A-11R-A32O-07	-0.05	0	-0.05	0.74
TCGA-F2-6880-01A-11R-2156-07	-0.05	1	-0.05	-0.01
TCGA-IB-8126-01A-11R-2404-07	-0.05	0.98	-0.05	0
TCGA-XD-AAUI-01A-42R-A41B-07	-0.05	0	-0.05	0.86
TCGA-3A-A9IB-01A-21R-A39D-07	-0.06	0	-0.06	1.04
TCGA-S4-A8RM-01A-11R-A37L-07	-0.06	0.03	-0.06	0.38
TCGA-F2-6879-01A-11R-2156-07	-0.06	0	-0.06	0.69
TCGA-3A-A9IX-01A-11R-A41B-07	-0.06	0	-0.06	0.37
TCGA-3A-A9IS-01A-21R-A39D-07	-0.06	0.79	-0.06	0.23
TCGA-IB-7891-01A-11R-2204-07	-0.06	0	-0.06	0.26
TCGA-HZ-A77O-01A-11R-A33R-07	-0.06	0	-0.06	0.16
TCGA-US-A776-01A-13R-A33R-07	-0.06	1	-0.06	0.08
TCGA-3A-A9IV-01A-11R-A41B-07	-0.06	1	-0.06	0.67
TCGA-2L-AAQA-01A-21R-A38C-07	-0.06	0.71	-0.06	0.7
TCGA-HZ-7919-01A-11R-2156-07	-0.06	0	-0.06	0.93
TCGA-3A-A9IR-01A-11R-A38C-07	-0.06	1	-0.06	0.38
TCGA-FB-AAPP-01A-12R-A41B-07	-0.06	1	-0.06	0.06
TCGA-FB-AAPZ-01A-11R-A41B-07	-0.06	0	-0.06	0.8
TCGA-IB-8127-01A-11R-2404-07	-0.07	0	-0.07	0.87
TCGA-XN-A8T3-01A-11R-A36G-07	-0.07	0	-0.07	1.04
TCGA-3E-AAAZ-01A-11R-A38C-07	-0.07	1	-0.07	0.96
TCGA-HZ-A9TJ-01A-11R-A41I-07	-0.07	0	-0.07	0.48
TCGA-F2-A7TX-01A-33R-A38C-07	-0.07	0	-0.07	0.23
TCGA-IB-7654-01A-11R-2156-07	-0.07	0	-0.07	0.38
TCGA-HZ-8315-01A-11R-2404-07	-0.07	0	-0.07	1.06
TCGA-IB-AAUN-01A-12R-A38C-07	-0.07	0	-0.07	0.37
TCGA-HZ-7924-01A-11R-2156-07	-0.07	1	-0.07	0.19
TCGA-HZ-A8P0-01A-11R-A36G-07	-0.07	0.48	-0.07	0.7
TCGA-IB-7644-01A-11R-2156-07	-0.07	1	-0.07	0.84
TCGA-HZ-8317-01A-11R-2404-07	-0.08	0.95	-0.08	0.1
TCGA-2J-AABI-01A-12R-A41B-07	-0.08	1	-0.08	1.03
TCGA-LB-A8F3-01A-11R-A36G-07	-0.08	0	-0.08	0.16
TCGA-F2-7276-01A-11R-2156-07	-0.08	0	-0.08	0.76
TCGA-2J-AAB9-01A-11R-A41B-07	-0.08	0	-0.08	0.29
TCGA-FB-AAQ1-01A-12R-A41B-07	-0.08	0	-0.08	0.66
TCGA-FB-AAPQ-01A-11R-A41B-07	-0.08	0	-0.08	0.5
TCGA-IB-7887-01A-11R-2156-07	-0.09	0	-0.09	1.2
TCGA-IB-7886-01A-11R-2156-07	-0.09	0	-0.09	1.03
TCGA-IB-A7M4-01A-11R-A36G-07	-0.09	0.02	-0.09	0.66
TCGA-IB-7893-01A-11R-2204-07	-0.09	0	-0.09	1.93
TCGA-IB-A6UG-01A-32R-A33R-07	-0.09	1	-0.09	0.11
TCGA-HZ-7922-01A-11R-2156-07	-0.1	0	-0.1	1.23
TCGA-HZ-8636-01A-21R-2404-07	-0.1	0	-0.1	1.23
TCGA-IB-7646-01A-11R-2156-07	-0.1	0	-0.1	1.14
TCGA-FB-AAPU-01A-31R-A41B-07	-0.1	1	-0.1	0.27
TCGA-IB-AAUW-01A-12R-A38C-07	-0.1	0.15	-0.1	0.48
TCGA-HV-A5A6-01A-11R-A26U-07	-0.1	0	-0.1	1.03
TCGA-IB-7889-01A-11R-2156-07	-0.1	0.04	-0.1	0.37
TCGA-FB-AAQ3-01A-11R-A41B-07	-0.1	0	-0.1	0.5
TCGA-HZ-7289-01A-11R-2156-07	-0.11	1	-0.11	0.26
TCGA-LB-A7SX-01A-11R-A33R-07	-0.11	0	-0.11	0.55
TCGA-H6-8124-01A-11R-2404-07	-0.11	0	-0.11	1.4
TCGA-IB-A7LX-01A-12R-A36G-07	-0.12	0	-0.12	0.82
TCGA-RB-AA9M-01A-11R-A39D-07	-0.12	0	-0.12	0.62
TCGA-S4-A8RO-01A-12R-A37L-07	-0.12	0.58	-0.12	0.66
TCGA-FB-AAQ6-01A-11R-A41B-07	-0.12	0	-0.12	0.67
TCGA-HZ-A8P1-01A-11R-A37L-07	-0.12	0.33	-0.12	0.26
TCGA-HZ-7926-01A-11R-2156-07	-0.13	0	-0.13	0.88
TCGA-HV-A7OP-01A-11R-A33R-07	-0.13	1	-0.13	0.43
TCGA-IB-A6UF-01A-23R-A33R-07	-0.14	0	-0.14	0.65
TCGA-2J-AABK-01A-31R-A41B-07	-0.14	0.01	-0.14	0.26
TCGA-HZ-8002-01A-11R-2204-07	-0.15	0	-0.15	1.24
TCGA-FB-AAQ2-01A-31R-A41B-07	-0.15	1	-0.15	0.68
TCGA-3A-A9I5-01A-11R-A38C-07	-0.15	0	-0.15	0.61
TCGA-3A-A9IZ-01A-12R-A41B-07	-0.2	0.11	-0.2	0.95
TCGA-L1-A7W4-01A-12R-A36G-07	-0.24	0.24	-0.24	1.06
