# Supplementary material for: An m5C methylation regulator-associated signature predicts prognosis and therapy response in pancreatic cancer
Source: Front Cell Dev Biol. 2022 Aug 19;10:975684. doi: 10.3389/fcell.2022.975684 (PMC9437259; doi:10.3389/fcell.2022.975684)
Supplement: Supplementary file 12 [file Table5.XLSX]

## Sheet: Table S5
Table-S5-1: Functional annotation for m5C subtype group -related DEGs (Kyoto Encyclopedia of Genes and Genomes)
ID	Description	GeneRatio	BgRatio	pvalue	p.adjust	qvalue	geneID	Count
hsa05168	Herpes simplex virus 1 infection	81/472	495/8115	2.26531e-18	5.98043e-16	4.95985e-16	ZNF254/ZNF611/ZNF713/ZNF41/ZNF627/ZNF91/ZNF567/APAF1/RBAK/ZNF484/ZNF141/ZNF81/ZNF33A/ZNF430/ZNF283/ZNF566/ZNF510/ZNF227/ZNF543/ZNF45/ZNF619/ZFP14/ZNF674/ZNF461/ZNF714/ZNF230/ZNF223/ZNF780A/ZNF550/ZNF12/ZNF221/ZNF225/ZNF468/ZNF17/ZNF417/ZNF780B/ZNF845/ZNF675/ZNF792/ZNF235/ZNF699/ZNF585A/ZNF765/ZNF616/PIK3CA/MAP3K7/ZNF721/ZNF641/IRAK4/ZNF304/IFNAR1/ZNF490/ZNF431/PPP1CB/ZNF519/POU2F1/BIRC2/ZNF383/ZN…	81
hsa04120	Ubiquitin mediated proteolysis	29/472	142/8115	1.87617e-09	2.47654e-07	2.05391e-07	UBE2W/XIAP/CUL5/ITCH/UBE3A/HERC3/UBE4A/BIRC6/CUL4B/WWP1/UBR5/ERCC8/UBE2K/CDC27/BIRC2/MAP3K1/UBA3/UBA6/PIAS1/UBE2G1/HERC1/UBA2/CDC23/UBE2D3/MID1/FBXW8/FANCL/ANAPC10/ANAPC1	29
hsa04110	Cell cycle	23/472	126/8115	7.69662e-07	6.77303e-05	5.61718e-05	STAG2/RAD21/STAG1/CCNE2/SMC3/ORC4/RB1/RBL2/CDC14A/CDC27/CDKN1B/RBL1/CDC14B/TFDP2/E2F5/SMAD2/EP300/CDC23/PRKDC/HDAC2/ANAPC10/ATR/ANAPC1	23
hsa03018	RNA degradation	16/472	79/8115	9.51277e-06	0.000627843	0.000520699	CNOT6L/TTC37/XRN1/C1D/DCP2/XRN2/CNOT4/DDX6/DCP1A/CNOT8/CNOT2/CNOT7/CNOT6/DIS3/DHX36/PAN3	16
hsa05161	Hepatitis B	24/472	162/8115	1.95154e-05	0.00103041	0.00085457	CREB1/APAF1/SOS2/SOS1/MAPK8/CCNE2/ATF2/RB1/BRAF/MAPK14/PIK3CA/MAP3K7/IRAK4/IFNAR1/MAPK9/MAP3K1/MAPK1/TAB2/DDX3X/KRAS/TIRAP/TBK1/EP300/STAT5B	24
hsa04218	Cellular senescence	22/472	156/8115	9.22616e-05	0.00405951	0.00336674	LIN54/HIPK1/CCNE2/SIRT1/HIPK3/RB1/NBN/RBL2/MAPK14/PIK3CA/PPP1CB/RBL1/TRPM7/MAPK1/KRAS/E2F5/SMAD2/RAD50/HIPK2/PPP1CC/LIN9/ATR	22
hsa03015	mRNA surveillance pathway	16/472	97/8115	0.000132504	0.00440176	0.00365058	PAPOLA/PPP2R5E/CPSF6/CPSF2/CSTF3/PAPOLG/NCBP1/MSI2/PPP2R1B/PPP1CB/SMG1/HBS1L/PCF11/RNMT/PPP1CC/PNN	16
hsa03013	Nucleocytoplasmic transport	17/472	108/8115	0.000149336	0.00440176	0.00365058	THOC2/TNPO1/XPO1/NUP54/NCBP1/NUP160/PHAX/XPO4/TPR/NUP133/NUP153/AHCTF1/IPO8/TMEM33/KPNA3/IPO7/PNN	17
hsa01522	Endocrine resistance	16/472	98/8115	0.00015006	0.00440176	0.00365058	SOS2/SOS1/MAPK8/RB1/BRAF/NCOR1/MAPK14/PIK3CA/PTK2/MAPK9/MED1/CDKN1B/MAPK1/KRAS/NCOA3/RPS6KB2	16
hsa05135	Yersinia infection	19/472	137/8115	0.000341472	0.00901487	0.00747644	RPS6KA3/ARHGEF12/MAPK8/GNAQ/PKN2/MAPK14/PIK3CA/MAP3K7/IRAK4/PTK2/MAPK9/ACTR2/MAPK1/TAB2/ROCK2/WASL/ROCK1/GIT2/TBK1	19
hsa05210	Colorectal cancer	14/472	86/8115	0.000396531	0.00951675	0.00789268	SOS2/SOS1/MAPK8/MSH3/BRAF/PIK3CA/MSH6/MAPK9/MAPK1/KRAS/MSH2/BCL2L11/SMAD2/RPS6KB2	14
hsa04068	FoxO signaling pathway	17/472	131/8115	0.00147234	0.0323916	0.0268638	SOS2/SOS1/MAPK8/PRKAA1/SIRT1/BRAF/NLK/RBL2/MAPK14/PIK3CA/MAPK9/CDKN1B/MAPK1/KRAS/CCNG2/BCL2L11/EP300	17
hsa04215	Apoptosis - multiple species	7/472	32/8115	0.00203171	0.0412593	0.0342182	XIAP/APAF1/MAPK8/BIRC6/MAPK9/BIRC2/BCL2L11	7
hsa04012	ErbB signaling pathway	12/472	85/8115	0.00353709	0.0602336	0.0499545	SOS2/SOS1/MAPK8/BRAF/PIK3CA/PTK2/MAPK9/CDKN1B/MAPK1/KRAS/STAT5B/RPS6KB2	12
hsa04935	Growth hormone synthesis, secretion and action	15/472	119/8115	0.00364103	0.0602336	0.0499545	CREB1/SOS2/SOS1/MAPK8/GNAQ/ATF2/MAPK14/PIK3CA/PTK2/MAPK9/MAP3K1/MAPK1/KRAS/EP300/STAT5B	15
hsa05203	Viral carcinogenesis	22/472	204/8115	0.00365052	0.0602336	0.0499545	CREB1/GTF2A1/UBE3A/CCNE2/ATF2/RB1/REL/RBL2/PIK3CA/RBPJ/CDKN1B/RBL1/MAPK1/DDX3X/KRAS/EIF2AK2/EP300/STAT5B/HDAC2/GTF2H3/HNRNPK/DLG1	22
Table-S5-2: Functional annotation for m5C subtype group -related DEGs (Gene Ontology-Biological process)
ONTOLOGY	ID	Description	GeneRatio	BgRatio	pvalue	p.adjust	qvalue	geneID	Count
BP	GO:0043161	proteasome-mediated ubiquitin-dependent protein catabolic process	63/1093	412/18723	1.88988e-12	6.98431e-09	6.35195e-09	UBR3/FBXL4/UBE2W/LTN1/CUL5/DNAJB14/UBXN4/SPOPL/CLOCK/ITCH/KLHDC10/PCNP/CRBN/TAF1/UBE4A/CUL4B/SIRT1/WWP1/FBXL20/FBXO48/KLHDC2/TOPORS/FEM1B/HECTD1/XPO1/NEMF/DCAF12/ASCC3/UBXN2B/UBR1/ERCC8/RMND5A/UBE2K/BBS7/ZYG11B/CDC27/UBR2/ATXN3/FBXO38/CD2AP/MAPK9/KLHL20/BIRC2/RYBP/RAD23B/CANX/TRIM13/ANKIB1/STT3B/UCHL5/PIAS1/UBE2G1/RNF19A/UBQLN2/CDC23/UBE2D3/FBXW8/FEM1C/PELI1/ANAPC10/CSNK1A1/UBQLN1/ANAPC1	63
BP	GO:0010498	proteasomal protein catabolic process	70/1093	490/18723	2.9873e-12	6.98431e-09	6.35195e-09	UBR3/FBXL4/UBE2W/LTN1/CUL5/DNAJB14/UBXN4/ATE1/SPOPL/CLOCK/ITCH/KLHDC10/FMR1/TMF1/PCNP/CRBN/TAF1/UBE4A/CUL4B/SIRT1/WWP1/FBXL20/FBXO48/KLHDC2/USP25/TOPORS/FEM1B/OPHN1/HECTD1/XPO1/NEMF/DCAF12/ASCC3/UBXN2B/UBR1/ERCC8/RMND5A/UBE2K/BBS7/ZYG11B/CDC27/UBR2/ATXN3/FBXO38/CD2AP/MAPK9/KLHL20/BIRC2/RYBP/RAD23B/ALAD/CANX/TRIM13/ANKIB1/STT3B/UCHL5/PIAS1/UBE2G1/RNF41/RNF19A/UBQLN2/CDC23/UBE2D3/FBXW8/FEM1C/PELI1/…	70
BP	GO:1903311	regulation of mRNA metabolic process	49/1093	288/18723	1.19423e-11	1.86141e-08	1.69288e-08	CNOT6L/PAPOLA/MBNL2/PUM2/PUM1/FMR1/METTL14/CPSF6/YTHDC1/TIA1/DCP2/SON/RC3H2/RNF20/HNRNPR/MAPK14/SRPK2/PTCD2/AHCYL1/GIGYF2/ZC3H14/NCBP1/DHX9/RC3H1/CWC22/ANGEL2/RBM7/DYRK1A/ROCK2/TNRC6B/DCP1A/TIRAP/ROCK1/CNOT8/CNOT2/LARP7/CTR9/CNOT7/CNOT6/VIRMA/DIS3/DHX36/DDX17/SECISBP2/HNRNPK/PAN3/FASTKD3/RBMX/BAG4	49
BP	GO:0006325	chromatin organization	58/1093	409/18723	3.05071e-10	3.56628e-07	3.24339e-07	ARID2/SMARCAD1/LIN54/ERCC6/SMARCE1/SMCHD1/RSF1/BAZ2B/MYSM1/RSBN1/BPTF/ARID4B/SMARCA5/MBTD1/CHD9/KDM6A/TLK1/CHD6/SIRT1/PBRM1/SETD2/SMARCA2/ATF7IP/RB1/NCOR1/NUCKS1/KAT6B/ZBTB1/HMG20A/KAT6A/RBL2/SPIN1/ZNF304/ZMYND11/TADA2A/ZNF518A/ZNF462/DNMT3A/RBL1/TDG/AEBP2/ARID1A/TPR/SPTY2D1/METTL4/MTF2/PHF8/ANP32E/DEK/SUPT16H/SUV39H2/ACTR8/PHF2/HDAC2/UBN2/BRD3/RERE/CTCF	58
BP	GO:0016570	histone modification	60/1093	463/18723	5.19257e-09	4.85609e-06	4.41641e-06	TET2/SMARCAD1/RIF1/ARID4A/NIPBL/PHF20L1/MYSM1/CLOCK/SUZ12/FMR1/MAPK8/KDM6A/TAF1/RCOR3/PRKAA1/CUL4B/SIRT1/ATF2/SETD2/EPC2/UBR5/BCOR/JMJD1C/KAT6B/RNF20/KAT6A/USP16/MAP3K7/KDM3B/ASH1L/ZNF304/TADA2A/BRCC3/UBR2/BRPF3/RNF2/RYBP/ZNF451/GTF3C4/PHF14/MTF2/PHF8/KDM3A/NCOA3/KDM1B/CTR9/MIER1/SUV39H2/HLCS/EP300/PAXIP1/PHF2/EPC1/RLF/HDAC2/PRMT6/PARG/RBBP5/CTCF/USP49	60
BP	GO:0008380	RNA splicing	57/1093	434/18723	7.75329e-09	5.20581e-06	4.73447e-06	THOC2/PRPF4B/CDC5L/RBM12B/MBNL2/FMR1/ZNF326/SCAF11/METTL14/CDC40/ZC3H13/YTHDC1/ZNF638/TIA1/SREK1/WBP4/SON/PPIG/HNRNPR/RSRC1/RBM12/SRPK2/RBM41/NCBP1/SNRNP48/DHX15/DHX9/SLU7/SF3B1/PRPF39/CIR1/CRNKL1/PTBP3/CWC22/PLRG1/RBM7/DYRK1A/SETX/HTATSF1/ZRANB2/HNRNPH3/DDX46/METTL4/SNRNP27/PPP4R2/PRPF40A/LARP7/PPWD1/CDK12/VIRMA/DDX17/IVNS1ABP/SART1/HNRNPK/RBMX/USP49/PNN	57
BP	GO:0006417	regulation of translation	60/1093	468/18723	7.79313e-09	5.20581e-06	4.73447e-06	NSUN3/RPS6KA3/SEPSECS/LTN1/CNOT6L/IREB2/CPEB2/PUM2/PUM1/FMR1/METTL14/XRN1/TIA1/DCP2/LARP4/PURA/RC3H2/HNRNPR/USP16/EIF5/DHX29/NEMF/ASCC3/GIGYF2/NCBP1/DHX9/RC3H1/ZCCHC4/SECISBP2L/EIF4A2/EIF4E/UHMK1/HBS1L/DDX6/CAPRIN1/MAPK1/ROCK2/LSM14A/TPR/DNAJC24/DDX3X/TNRC6B/DCP1A/ROCK1/CNOT8/CNOT2/EIF4G3/EIF2AK2/CNOT7/CNOT6/DIS3/DHX36/SECISBP2/DAPK1/LRPPRC/PRKDC/RPS6KB2/PAN3/EIF4G2/FASTKD3	60
BP	GO:0070646	protein modification by small protein removal	29/1093	157/18723	2.9085e-08	1.70002e-05	1.5461e-05	USP37/SENP7/USP38/MYSM1/ITCH/TANK/USP8/VCPIP1/SENP6/WDR48/USP25/USP12/USP24/USP16/USP34/OTUD6B/CYLD/USP1/OTUD4/USP28/BRCC3/ATXN3/USP53/SENP1/USP33/USP46/USP47/UCHL5/USP49	29
BP	GO:0016579	protein deubiquitination	26/1093	139/18723	1.15229e-07	5.39805e-05	4.90931e-05	USP37/USP38/MYSM1/ITCH/TANK/USP8/VCPIP1/WDR48/USP25/USP12/USP24/USP16/USP34/OTUD6B/CYLD/USP1/OTUD4/USP28/BRCC3/ATXN3/USP53/USP33/USP46/USP47/UCHL5/USP49	26
BP	GO:0000209	protein polyubiquitination	36/1093	236/18723	1.15442e-07	5.39805e-05	4.90931e-05	TNKS2/UBE2W/XIAP/RNF6/ITCH/UBE3A/TPP2/TAF1/UBE4A/WWP1/UBR5/TOPORS/RC3H2/RNF20/HECTD1/ERCC8/RNF111/RMND5A/UBE2K/LNPEP/RC3H1/CDC27/FBXO38/KLHL20/BIRC2/TTC3/DDX3X/ANKIB1/UBE2G1/RNF41/RNF19A/CDC23/UBE2D3/PELI1/ANAPC10/ANAPC1	36
BP	GO:0006302	double-strand break repair	37/1093	251/18723	1.88346e-07	8.0064e-05	7.28149e-05	ARID2/SMARCAD1/RIF1/RAD21/SMC5/NIPBL/ERCC6/RMI1/SMCHD1/SETD2/WDR48/NBN/UBR5/NUCKS1/HELB/POLA1/FANCM/FAN1/EXD2/ERCC8/BRCC3/SMC6/MMS22L/ACTR2/SETX/PPP4R2/MSH2/DEK/YY1/RAD50/RECQL/ACTR8/TP53BP1/HELQ/PRKDC/DCLRE1C/FIGNL1	37
BP	GO:0061157	mRNA destabilization	19/1093	84/18723	2.72628e-07	0.000106234	9.66154e-05	CNOT6L/PUM1/METTL14/DCP2/RC3H2/HNRNPR/GIGYF2/RC3H1/ROCK2/TNRC6B/DCP1A/ROCK1/CNOT8/CNOT2/CNOT7/CNOT6/DIS3/DHX36/PAN3	19
BP	GO:0031124	mRNA 3'-end processing	16/1093	62/18723	3.49047e-07	0.000118441	0.000107717	PAPOLA/CPSF6/YTHDC1/SCAF8/RNF20/CPSF2/CSTF3/PAPOLG/AHCYL1/ZC3H14/NCBP1/RPRD2/PCF11/CTR9/VIRMA/DHX36	16
BP	GO:0061013	regulation of mRNA catabolic process	28/1093	166/18723	3.62761e-07	0.000118441	0.000107717	CNOT6L/PUM2/PUM1/FMR1/METTL14/DCP2/RC3H2/HNRNPR/MAPK14/GIGYF2/ZC3H14/DHX9/RC3H1/ANGEL2/ROCK2/TNRC6B/DCP1A/TIRAP/ROCK1/CNOT8/CNOT2/CNOT7/CNOT6/DIS3/DHX36/SECISBP2/PAN3/FASTKD3	28
BP	GO:0000724	double-strand break repair via homologous recombination	25/1093	138/18723	3.79943e-07	0.000118441	0.000107717	ARID2/RIF1/RAD21/SMC5/NIPBL/ERCC6/RMI1/SMCHD1/SETD2/WDR48/NBN/NUCKS1/HELB/FANCM/FAN1/EXD2/SMC6/MMS22L/ACTR2/PPP4R2/YY1/RECQL/TP53BP1/HELQ/FIGNL1	25
BP	GO:0043488	regulation of mRNA stability	27/1093	158/18723	4.46713e-07	0.000127378	0.000115846	CNOT6L/PUM2/PUM1/FMR1/METTL14/DCP2/RC3H2/HNRNPR/MAPK14/GIGYF2/ZC3H14/DHX9/RC3H1/ANGEL2/ROCK2/TNRC6B/DCP1A/TIRAP/ROCK1/CNOT8/CNOT2/CNOT7/CNOT6/DIS3/DHX36/PAN3/FASTKD3	27
BP	GO:0061014	positive regulation of mRNA catabolic process	19/1093	87/18723	4.8798e-07	0.000127378	0.000115846	CNOT6L/PUM1/METTL14/DCP2/RC3H2/HNRNPR/GIGYF2/RC3H1/ROCK2/TNRC6B/DCP1A/ROCK1/CNOT8/CNOT2/CNOT7/CNOT6/DIS3/DHX36/PAN3	19
BP	GO:0000725	recombinational repair	25/1093	140/18723	5.04128e-07	0.000127378	0.000115846	ARID2/RIF1/RAD21/SMC5/NIPBL/ERCC6/RMI1/SMCHD1/SETD2/WDR48/NBN/NUCKS1/HELB/FANCM/FAN1/EXD2/SMC6/MMS22L/ACTR2/PPP4R2/YY1/RECQL/TP53BP1/HELQ/FIGNL1	25
BP	GO:0006310	DNA recombination	41/1093	305/18723	5.29789e-07	0.000127378	0.000115846	ARID2/SMARCAD1/RIF1/RAD21/SMC5/NIPBL/ERCC6/RMI1/SMCHD1/TOP2B/INO80D/SETD2/MSH3/WDR48/NBN/NUCKS1/HELB/FANCM/FAN1/EXD2/MSH6/UBR2/SMC6/MMS22L/ACTR2/ZRANB3/SETX/UCHL5/PPP4R2/MSH2/YY1/MLH3/RAD50/RECQL/PAXIP1/ACTR8/TP53BP1/HELQ/PRKDC/DCLRE1C/FIGNL1	41
BP	GO:0050779	RNA destabilization	19/1093	88/18723	5.88687e-07	0.000127378	0.000115846	CNOT6L/PUM1/METTL14/DCP2/RC3H2/HNRNPR/GIGYF2/RC3H1/ROCK2/TNRC6B/DCP1A/ROCK1/CNOT8/CNOT2/CNOT7/CNOT6/DIS3/DHX36/PAN3	19
BP	GO:0040029	regulation of gene expression, epigenetic	21/1093	105/18723	5.91854e-07	0.000127378	0.000115846	ARID4A/SMCHD1/SMARCA5/YTHDC1/RLIM/SIRT1/CGGBP1/ATF7IP/ZNF304/DNMT3A/TDG/ARID1A/TPR/PHF8/KDM1B/EP300/PHF2/CREBZF/EPC1/LRIF1/CTCF	21
BP	GO:0043487	regulation of RNA stability	28/1093	170/18723	5.993e-07	0.000127378	0.000115846	CNOT6L/PUM2/PUM1/FMR1/METTL14/DCP2/RC3H2/HNRNPR/MAPK14/GIGYF2/ZC3H14/DHX9/RC3H1/PHAX/ANGEL2/ROCK2/TNRC6B/DCP1A/TIRAP/ROCK1/CNOT8/CNOT2/CNOT7/CNOT6/DIS3/DHX36/PAN3/FASTKD3	28
BP	GO:0018205	peptidyl-lysine modification	47/1093	376/18723	6.87492e-07	0.000139628	0.000126986	TET2/RIF1/SENP7/ARID4A/SMC5/PHF20L1/CLOCK/SUZ12/KDM6A/TAF1/PRKAA1/SIRT1/ATF2/DIP2B/SENP6/SETD2/EPC2/BCOR/TOPORS/KAT6B/HMG20A/KAT6A/MAP3K7/ASH1L/ZNF304/TADA2A/BRPF3/SENP1/ZNF451/GTF3C4/ESCO1/PHF14/MTF2/KDM3A/NCOA3/PIAS1/CTR9/UBA2/SUV39H2/EP300/PAXIP1/EPC1/RLF/HDAC2/PRMT6/RBBP5/CTCF	47
BP	GO:0000077	DNA damage checkpoint signaling	22/1093	115/18723	7.16653e-07	0.000139628	0.000126986	TAOK1/ERCC6/CDC5L/CLOCK/ATF2/NBN/ETAA1/FEM1B/MAPK14/GIGYF2/USP28/BRCC3/CDKN1B/CDC14B/MSH2/TIPRL/TP53BP1/PRKDC/TAOK3/TOPBP1/PTPN11/ATR	22
BP	GO:0031023	microtubule organizing center organization	25/1093	143/18723	7.61728e-07	0.000142474	0.000129574	CCP110/GCC2/CEP135/CEP44/CEP192/KIAA0753/SIRT1/ALMS1/XPO1/HAUS6/RTTN/UBXN2B/PPP1R12A/CEP76/USP33/TUBE1/HAUS3/ROCK2/KIF3B/SASS6/CEP68/CLASP1/CHMP1B/NIN/SPICE1	25
BP	GO:0006378	mRNA polyadenylation	13/1093	44/18723	8.09985e-07	0.000145673	0.000132483	PAPOLA/CPSF6/YTHDC1/SCAF8/RNF20/CPSF2/CSTF3/PAPOLG/AHCYL1/ZC3H14/PCF11/CTR9/VIRMA	13
BP	GO:0016236	macroautophagy	39/1093	291/18723	1.0772e-06	0.00018011	0.000163803	VPS13C/PIKFYVE/RAB3GAP2/STAM2/MFSD8/TRAPPC8/MTM1/STX17/VPS41/MAPK8/ATG2B/RB1CC1/SIRT1/EPG5/NBR1/PIK3CA/MAP3K7/UBXN2B/VTA1/UFM1/SMG1/ATP6V1C1/VPS36/SNX14/PIK3R4/LGALS8/TRIM13/SEC22B/HIF1A/TBC1D5/RAB3GAP1/TBK1/UBQLN2/SNX6/RAB5A/SPTLC1/STAM/UBQLN1/ATP6V1A	39
BP	GO:0043631	RNA polyadenylation	13/1093	45/18723	1.07851e-06	0.00018011	0.000163803	PAPOLA/CPSF6/YTHDC1/SCAF8/RNF20/CPSF2/CSTF3/PAPOLG/AHCYL1/ZC3H14/PCF11/CTR9/VIRMA	13
BP	GO:0033962	P-body assembly	9/1093	21/18723	1.18233e-06	0.00018917	0.000172042	CNOT6L/LIMD1/RC3H1/DDX6/LSM14A/CNOT2/CNOT7/CNOT6/PAN3	9
BP	GO:0050684	regulation of mRNA processing	24/1093	137/18723	1.21367e-06	0.00018917	0.000172042	PAPOLA/MBNL2/FMR1/CPSF6/YTHDC1/TIA1/SON/RNF20/SRPK2/PTCD2/AHCYL1/ZC3H14/NCBP1/DHX9/CWC22/RBM7/DYRK1A/LARP7/CTR9/VIRMA/DHX36/DDX17/HNRNPK/RBMX	24
BP	GO:2001020	regulation of response to DNA damage stimulus	32/1093	219/18723	1.51674e-06	0.000228783	0.000208069	BCLAF1/ARID2/RIF1/ERCC6/SMCHD1/FMR1/NEK4/SIRT1/SETD2/WDR48/UBR5/ETAA1/FEM1B/HELB/ERCC8/USP1/DHX9/BRCC3/SMG1/ACTR2/FBXO5/DYRK1A/USP47/PPP4R2/DEK/PAXIP1/TP53BP1/PRKDC/HNRNPK/PARG/ATR/FIGNL1	32
BP	GO:0007098	centrosome cycle	23/1093	130/18723	1.68619e-06	0.000246394	0.000224086	CCP110/CEP135/CEP44/CEP192/KIAA0753/SIRT1/ALMS1/XPO1/HAUS6/RTTN/UBXN2B/PPP1R12A/CEP76/USP33/TUBE1/HAUS3/ROCK2/KIF3B/SASS6/CEP68/CHMP1B/NIN/SPICE1	23
BP	GO:2000142	regulation of DNA-templated transcription, initiation	12/1093	40/18723	1.79363e-06	0.000254152	0.000231141	BCLAF1/CREB1/ERCC6/ATF7IP/CAND1/MED14/MED1/ZNF451/SETX/DHX36/PAXIP1/MED17	12
BP	GO:0006402	mRNA catabolic process	33/1093	232/18723	1.92242e-06	0.00026439	0.000240451	CNOT6L/PUM2/PUM1/FMR1/METTL14/TTC37/XRN1/DCP2/RC3H2/HNRNPR/MAPK14/XRN2/GIGYF2/ZC3H14/NCBP1/DHX9/RC3H1/SMG1/ANGEL2/ROCK2/TNRC6B/DCP1A/TIRAP/ROCK1/CNOT8/CNOT2/CNOT7/CNOT6/DIS3/DHX36/SECISBP2/PAN3/FASTKD3	33
BP	GO:0006473	protein acetylation	30/1093	201/18723	2.04673e-06	0.000273443	0.000248686	TAOK1/SMC5/PHF20L1/CLOCK/NAA16/TAF1/NAA30/PRKAA1/SIRT1/ATF2/DIP2B/EPC2/KAT6B/KAT6A/MAP3K7/NAA35/TADA2A/BRPF3/ZNF451/GTF3C4/ESCO1/DDX3X/PHF14/NCOA3/EP300/PAXIP1/EPC1/HDAC2/NAA15/CTCF	30
BP	GO:0031440	regulation of mRNA 3'-end processing	10/1093	28/18723	2.20137e-06	0.000285933	0.000260044	PAPOLA/CPSF6/YTHDC1/RNF20/AHCYL1/ZC3H14/NCBP1/CTR9/VIRMA/DHX36	10
BP	GO:0031570	DNA integrity checkpoint signaling	22/1093	123/18723	2.3363e-06	0.000286109	0.000260205	TAOK1/ERCC6/CDC5L/CLOCK/ATF2/NBN/ETAA1/FEM1B/MAPK14/GIGYF2/USP28/BRCC3/CDKN1B/CDC14B/MSH2/TIPRL/TP53BP1/PRKDC/TAOK3/TOPBP1/PTPN11/ATR	22
BP	GO:0006401	RNA catabolic process	37/1093	278/18723	2.38656e-06	0.000286109	0.000260205	CNOT6L/DICER1/PUM2/PUM1/FMR1/METTL14/TTC37/XRN1/DCP2/RC3H2/HNRNPR/MAPK14/XRN2/GIGYF2/ZC3H14/NCBP1/DHX9/RC3H1/PHAX/SMG1/ANGEL2/RBM7/ROCK2/TNRC6B/DCP1A/TIRAP/ROCK1/CNOT8/CNOT2/CNOT7/CNOT6/DIS3/DHX36/SECISBP2/LRPPRC/PAN3/FASTKD3	37
BP	GO:0042770	signal transduction in response to DNA damage	27/1093	172/18723	2.46738e-06	0.000286109	0.000260205	TAOK1/ERCC6/CDC5L/CLOCK/MYO6/SIRT1/ATF2/NBN/ETAA1/FEM1B/MAPK14/GIGYF2/USP28/BRCC3/CDKN1B/DYRK1A/CDC14B/MSH2/TIPRL/PAXIP1/TP53BP1/HIPK2/PRKDC/TAOK3/TOPBP1/PTPN11/ATR	27
BP	GO:0006913	nucleocytoplasmic transport	39/1093	301/18723	2.50866e-06	0.000286109	0.000260205	THOC2/TNPO1/CTDSPL2/CPSF6/YTHDC1/SETD2/UBR5/RSRC1/RANBP6/MAPK14/XPO1/NEMF/FYTTD1/NUP54/AHCYL1/ZC3H11A/NCBP1/DHX9/NUP160/PPP1R12A/PHAX/XPO4/UFM1/SMG1/MED1/UHMK1/MALT1/MAPK1/TPR/APPL2/NUP133/STRADB/NUP153/IPO8/KPNA3/PPP1CC/DNAJC27/PTPN11/IPO7	39
BP	GO:0051169	nuclear transport	39/1093	301/18723	2.50866e-06	0.000286109	0.000260205	THOC2/TNPO1/CTDSPL2/CPSF6/YTHDC1/SETD2/UBR5/RSRC1/RANBP6/MAPK14/XPO1/NEMF/FYTTD1/NUP54/AHCYL1/ZC3H11A/NCBP1/DHX9/NUP160/PPP1R12A/PHAX/XPO4/UFM1/SMG1/MED1/UHMK1/MALT1/MAPK1/TPR/APPL2/NUP133/STRADB/NUP153/IPO8/KPNA3/PPP1CC/DNAJC27/PTPN11/IPO7	39
BP	GO:0051052	regulation of DNA metabolic process	44/1093	359/18723	2.62787e-06	0.000292569	0.00026608	TNKS2/ZNF91/ARID2/SMARCAD1/RIF1/ERCC6/SMCHD1/SIRT1/XRN1/SETD2/MSH3/WDR48/DCP2/NBN/UBR5/NUCKS1/YLPM1/NEK7/HELB/TERF1/PIK3CA/ERCC8/USP1/OTUD4/DHX9/MSH6/BRCC3/SMG1/ACTR2/ZRANB3/MAPK1/PPP4R2/KDM1B/MSH2/DEK/DHX36/RAD50/PAXIP1/TP53BP1/PRKDC/RLF/PARG/ATR/FIGNL1	44
BP	GO:0018105	peptidyl-serine phosphorylation	40/1093	315/18723	3.10375e-06	0.000337514	0.000306956	AKAP9/RPS6KA3/PIKFYVE/RICTOR/MAPK8/TLK1/TAF1/HIPK1/LATS1/PRKAA1/FNIP1/HIPK3/MORC3/BRAF/PKN2/NLK/TTBK2/DOCK7/MAPK14/PIK3CA/CSNK1G3/SRPK2/MAPK9/SMG1/UHMK1/GGNBP2/MAPK1/DYRK1A/ROCK2/ROCK1/DYRK2/PAQR3/TBK1/HIPK2/PRKDC/MAST4/RPS6KB2/CSNK1A1/ATR/BAG4	40
BP	GO:0090503	RNA phosphodiester bond hydrolysis, exonucleolytic	12/1093	42/18723	3.18488e-06	0.000338466	0.000307821	CNOT6L/XRN1/DCP2/XRN2/EXD2/ANGEL2/CNOT8/CNOT2/CNOT7/CNOT6/DIS3/PAN3	12
BP	GO:0032392	DNA geometric change	18/1093	90/18723	3.72644e-06	0.000387218	0.000352159	SMARCAD1/CHD1/CHD9/CHD6/NBN/PURA/HELB/FANCM/ASCC3/DHX9/ZRANB3/SETX/DDX3X/G3BP1/DHX36/RAD50/RECQL/HELQ	18
BP	GO:1903313	positive regulation of mRNA metabolic process	21/1093	118/18723	4.27968e-06	0.000435039	0.00039565	CNOT6L/PUM1/METTL14/DCP2/RC3H2/HNRNPR/GIGYF2/NCBP1/RC3H1/ROCK2/TNRC6B/DCP1A/ROCK1/CNOT8/CNOT2/CNOT7/CNOT6/DIS3/DHX36/PAN3/RBMX	21
BP	GO:1903322	positive regulation of protein modification by small protein conjugation or removal	23/1093	138/18723	4.83713e-06	0.000481243	0.000437671	XIAP/UBE3A/TANK/WDR48/TOPORS/RNF20/FANCM/RNF111/ARRDC3/MAPK9/BIRC2/MALT1/CDC14B/DDX3X/PIAS1/CTR9/UBA2/DCUN1D1/MYCBP2/PAXIP1/DCUN1D4/PELI1/UBQLN1	23
BP	GO:0043543	protein acylation	33/1093	243/18723	5.34418e-06	0.000520612	0.000473476	TAOK1/SMC5/PHF20L1/CLOCK/NAA16/TAF1/NAA30/PRKAA1/SIRT1/ATF2/DIP2B/EPC2/KAT6B/KAT6A/MAP3K7/PPM1B/NAA35/TADA2A/BRPF3/ZNF451/ZDHHC20/GTF3C4/ESCO1/DDX3X/PHF14/NCOA3/EP300/PAXIP1/EPC1/HDAC2/NAA15/ZDHHC13/CTCF	33
BP	GO:0032508	DNA duplex unwinding	17/1093	84/18723	5.82682e-06	0.000549191	0.000499467	SMARCAD1/CHD1/CHD9/CHD6/NBN/PURA/HELB/FANCM/ASCC3/DHX9/SETX/DDX3X/G3BP1/DHX36/RAD50/RECQL/HELQ	17
BP	GO:0009896	positive regulation of catabolic process	54/1093	492/18723	5.9646e-06	0.000549191	0.000499467	CNOT6L/RAB3GAP2/PIK3C2A/ITCH/PUM1/FMR1/METTL14/TAF1/PRKAA1/SIRT1/WWP1/DCP2/RC3H2/HNRNPR/HECTD1/MAP3K7/PTK2/BBS7/GIGYF2/ZYG11B/RC3H1/ATXN3/MAPK9/CDKN1B/MTDH/ROCK2/TRIM13/TNRC6B/DCP1A/SEC22B/ANKIB1/IDE/ROCK1/CNOT8/CNOT2/PIAS1/MYLIP/CNOT7/CNOT6/BCL2L11/HIF1A/RAB3GAP1/RNF41/DIS3/RNF19A/TBK1/DHX36/UBQLN2/FBXW8/DAPK1/PAN3/SPTLC1/CSNK1A1/UBQLN1	54
BP	GO:0006352	DNA-templated transcription, initiation	22/1093	130/18723	5.9899e-06	0.000549191	0.000499467	BCLAF1/CREB1/MED23/GTF2A1/ERCC6/TAF1B/RSF1/TAF2/SMARCA5/BDP1/TAF1/ATF7IP/CAND1/TFAM/MED14/MED1/ZNF451/GTF3C4/SETX/DHX36/PAXIP1/MED17	22
BP	GO:2000144	positive regulation of DNA-templated transcription, initiation	10/1093	31/18723	6.33534e-06	0.000562986	0.000512013	BCLAF1/CREB1/ERCC6/CAND1/MED14/MED1/SETX/DHX36/PAXIP1/MED17	10
BP	GO:0017148	negative regulation of translation	33/1093	245/18723	6.38115e-06	0.000562986	0.000512013	CNOT6L/IREB2/CPEB2/PUM1/FMR1/METTL14/XRN1/TIA1/DCP2/PURA/RC3H2/HNRNPR/GIGYF2/RC3H1/EIF4E/DDX6/CAPRIN1/ROCK2/LSM14A/TPR/DDX3X/TNRC6B/DCP1A/ROCK1/CNOT8/CNOT2/EIF2AK2/CNOT7/CNOT6/DIS3/DHX36/DAPK1/PAN3	33
BP	GO:0019827	stem cell population maintenance	22/1093	131/18723	6.8085e-06	0.000589566	0.000536186	RIF1/SMC5/NIPBL/ZNF322/MED21/METTL14/ZC3H13/SMC3/HOOK3/FANCC/MED28/RBPJ/BMPR1A/EIF4E/MED14/DDX6/BCL9/MTF2/KDM3A/NCOA3/CNOT2/CTR9	22
BP	GO:0043414	macromolecule methylation	39/1093	316/18723	8.14032e-06	0.000692075	0.000629414	TET2/NSUN3/RIF1/PCMTD1/ARID4A/SUZ12/PCMTD2/METTL14/KDM6A/FBXO11/ZC3H13/SIRT1/ALKBH8/SETD2/ATF7IP/BCOR/RNF20/PIK3CA/METTL15/ASH1L/ZNF304/ZCCHC4/DNMT3A/MTRR/METTL4/MTF2/TYW3/KDM3A/KDM1B/LARP7/CTR9/VIRMA/SUV39H2/PAXIP1/RLF/RNMT/PRMT6/RBBP5/CTCF	39
BP	GO:0098727	maintenance of cell number	22/1093	134/18723	9.90903e-06	0.000818176	0.000744098	RIF1/SMC5/NIPBL/ZNF322/MED21/METTL14/ZC3H13/SMC3/HOOK3/FANCC/MED28/RBPJ/BMPR1A/EIF4E/MED14/DDX6/BCL9/MTF2/KDM3A/NCOA3/CNOT2/CTR9	22
BP	GO:0051168	nuclear export	24/1093	154/18723	9.97349e-06	0.000818176	0.000744098	THOC2/CTDSPL2/CPSF6/YTHDC1/SETD2/XPO1/NEMF/FYTTD1/AHCYL1/ZC3H11A/NCBP1/DHX9/NUP160/PHAX/XPO4/SMG1/UHMK1/MALT1/TPR/NUP133/STRADB/NUP153/DNAJC27/PTPN11	24
BP	GO:0034249	negative regulation of cellular amide metabolic process	35/1093	273/18723	1.02299e-05	0.000819348	0.000745163	CNOT6L/IREB2/CPEB2/PUM1/FMR1/METTL14/PRKAA1/XRN1/TIA1/DCP2/PURA/RC3H2/HNRNPR/GIGYF2/RC3H1/EIF4E/DDX6/CAPRIN1/ROCK2/LSM14A/TPR/DDX3X/TNRC6B/DCP1A/ROCK1/CNOT8/CNOT2/EIF2AK2/CNOT7/CNOT6/DIS3/ORMDL1/DHX36/DAPK1/PAN3	35
BP	GO:0031331	positive regulation of cellular catabolic process	48/1093	427/18723	1.03382e-05	0.000819348	0.000745163	CNOT6L/RAB3GAP2/PIK3C2A/ITCH/PUM1/FMR1/METTL14/TAF1/PRKAA1/SIRT1/DCP2/RC3H2/HNRNPR/HECTD1/MAP3K7/PTK2/BBS7/GIGYF2/ZYG11B/RC3H1/ATXN3/MAPK9/MTDH/ROCK2/TRIM13/TNRC6B/DCP1A/ANKIB1/ROCK1/CNOT8/CNOT2/PIAS1/CNOT7/CNOT6/BCL2L11/HIF1A/RAB3GAP1/DIS3/RNF19A/TBK1/DHX36/UBQLN2/FBXW8/DAPK1/PAN3/SPTLC1/CSNK1A1/UBQLN1	48
BP	GO:0140694	non-membrane-bounded organelle assembly	43/1093	367/18723	1.07089e-05	0.000834578	0.000759015	STAG2/CNOT6L/STAG1/CCP110/PUM2/CEP135/KIF2A/CEP44/CEP192/KIAA0753/PRKAA1/SMC3/PIBF1/SENP6/NCOR1/ALMS1/TUBGCP3/NEK7/DHX29/LIMD1/HAUS6/RTTN/RC3H1/CEP76/MAPK9/DDX6/FBXO5/HAUS3/BICD1/LSM14A/TPR/DDX3X/CNOT2/CNOT7/CNOT6/KIF3B/G3BP1/PRKDC/SASS6/PAN3/CLASP1/CHMP1B/SPICE1	43
BP	GO:0060260	regulation of transcription initiation from RNA polymerase II promoter	10/1093	33/18723	1.18798e-05	0.000910654	0.000828203	CREB1/ERCC6/ATF7IP/CAND1/MED14/MED1/ZNF451/DHX36/PAXIP1/MED17	10
BP	GO:1903320	regulation of protein modification by small protein conjugation or removal	32/1093	242/18723	1.28663e-05	0.000970365	0.000882507	XIAP/SPOPL/ITCH/UBE3A/TANK/TAF1/WDR48/UBR5/TOPORS/HMG20A/RNF20/FANCM/RNF111/OTUD4/ARRDC3/MAPK9/BIRC2/FBXO5/MALT1/CDC14B/DDX3X/PIAS1/CTR9/UBA2/DCUN1D1/HIF1A/MYCBP2/PAXIP1/IVNS1ABP/DCUN1D4/PELI1/UBQLN1	32
BP	GO:0000288	nuclear-transcribed mRNA catabolic process, deadenylation-dependent decay	13/1093	56/18723	1.53296e-05	0.0011378	0.00103478	CNOT6L/DCP2/RC3H2/RC3H1/TNRC6B/DCP1A/CNOT8/CNOT2/CNOT7/CNOT6/DIS3/DHX36/PAN3	13
BP	GO:0051298	centrosome duplication	15/1093	73/18723	1.68377e-05	0.0012263	0.00111527	CCP110/CEP135/CEP44/CEP192/KIAA0753/SIRT1/ALMS1/XPO1/RTTN/CEP76/USP33/ROCK2/SASS6/CHMP1B/SPICE1	15
BP	GO:0018209	peptidyl-serine modification	40/1093	338/18723	1.70465e-05	0.0012263	0.00111527	AKAP9/RPS6KA3/PIKFYVE/RICTOR/MAPK8/TLK1/TAF1/HIPK1/LATS1/PRKAA1/FNIP1/HIPK3/MORC3/BRAF/PKN2/NLK/TTBK2/DOCK7/MAPK14/PIK3CA/CSNK1G3/SRPK2/MAPK9/SMG1/UHMK1/GGNBP2/MAPK1/DYRK1A/ROCK2/ROCK1/DYRK2/PAQR3/TBK1/HIPK2/PRKDC/MAST4/RPS6KB2/CSNK1A1/ATR/BAG4	40
BP	GO:0090398	cellular senescence	17/1093	93/18723	2.39439e-05	0.00169639	0.00154279	SMC5/MAPK8/NEK4/SIRT1/KAT6A/MAPK14/BMPR1A/SMC6/MAPK9/CDKN1B/RBL1/FBXO5/KRAS/ZNF277/ZKSCAN3/PRKDC/PRMT6	17
BP	GO:0000956	nuclear-transcribed mRNA catabolic process	19/1093	112/18723	2.44763e-05	0.00170823	0.00155356	CNOT6L/TTC37/XRN1/DCP2/RC3H2/XRN2/NCBP1/RC3H1/SMG1/TNRC6B/DCP1A/CNOT8/CNOT2/CNOT7/CNOT6/DIS3/DHX36/SECISBP2/PAN3	19
BP	GO:0000377	RNA splicing, via transesterification reactions with bulged adenosine as nucleophile	38/1093	320/18723	2.54367e-05	0.00172379	0.00156772	PRPF4B/CDC5L/MBNL2/FMR1/SCAF11/METTL14/CDC40/YTHDC1/TIA1/WBP4/SON/HNRNPR/RSRC1/SRPK2/RBM41/NCBP1/DHX9/SLU7/SF3B1/PRPF39/CRNKL1/CWC22/PLRG1/RBM7/DYRK1A/SETX/HTATSF1/HNRNPH3/DDX46/PRPF40A/LARP7/PPWD1/DDX17/SART1/HNRNPK/RBMX/USP49/PNN	38
BP	GO:0000398	mRNA splicing, via spliceosome	38/1093	320/18723	2.54367e-05	0.00172379	0.00156772	PRPF4B/CDC5L/MBNL2/FMR1/SCAF11/METTL14/CDC40/YTHDC1/TIA1/WBP4/SON/HNRNPR/RSRC1/SRPK2/RBM41/NCBP1/DHX9/SLU7/SF3B1/PRPF39/CRNKL1/CWC22/PLRG1/RBM7/DYRK1A/SETX/HTATSF1/HNRNPH3/DDX46/PRPF40A/LARP7/PPWD1/DDX17/SART1/HNRNPK/RBMX/USP49/PNN	38
BP	GO:0000375	RNA splicing, via transesterification reactions	38/1093	324/18723	3.35193e-05	0.00223909	0.00203636	PRPF4B/CDC5L/MBNL2/FMR1/SCAF11/METTL14/CDC40/YTHDC1/TIA1/WBP4/SON/HNRNPR/RSRC1/SRPK2/RBM41/NCBP1/DHX9/SLU7/SF3B1/PRPF39/CRNKL1/CWC22/PLRG1/RBM7/DYRK1A/SETX/HTATSF1/HNRNPH3/DDX46/PRPF40A/LARP7/PPWD1/DDX17/SART1/HNRNPK/RBMX/USP49/PNN	38
BP	GO:0044772	mitotic cell cycle phase transition	46/1093	424/18723	3.8369e-05	0.00252695	0.00229816	TAOK1/NPAT/CUL5/USP37/SPAST/RAD21/SMC5/TAF2/LATS1/CCNE2/CUL4B/ARPP19/RB1/NBN/RBL2/CDC14A/GIGYF2/BRCC3/CDC27/ANKRD17/EIF4E/CDKN1B/RBL1/FBXO5/PLRG1/ACVR1B/CDC14B/CDK17/TPR/DDX3X/APPL2/PHF8/USP47/CCNG2/PIAS1/CTDSP2/CDC23/PPAT/PRKDC/TAOK3/CCNJ/TOPBP1/CLASP1/BACH1/ANAPC1/DLG1	46
BP	GO:0046822	regulation of nucleocytoplasmic transport	18/1093	106/18723	3.9185e-05	0.00254485	0.00231444	CTDSPL2/CPSF6/SETD2/UBR5/MAPK14/XPO1/NUP54/DHX9/PPP1R12A/XPO4/UFM1/UHMK1/MAPK1/TPR/NUP153/PPP1CC/DNAJC27/PTPN11	18
BP	GO:0031123	RNA 3'-end processing	19/1093	116/18723	4.05372e-05	0.0025966	0.0023615	PAPOLA/CPSF6/YTHDC1/SCAF8/RNF20/CPSF2/CSTF3/PAPOLG/INTS6/AHCYL1/ZC3H14/NCBP1/RPRD2/INTS8/PCF11/LARP7/CTR9/VIRMA/DHX36	19
BP	GO:0000018	regulation of DNA recombination	18/1093	107/18723	4.45804e-05	0.002817	0.00256195	ARID2/SMARCAD1/RIF1/ERCC6/SMCHD1/SETD2/MSH3/WDR48/HELB/MSH6/ACTR2/ZRANB3/PPP4R2/MSH2/RAD50/PAXIP1/TP53BP1/FIGNL1	18
BP	GO:0051225	spindle assembly	19/1093	117/18723	4.57922e-05	0.00285499	0.0025965	STAG2/STAG1/KIF2A/CEP192/SMC3/PIBF1/SENP6/NCOR1/TUBGCP3/NEK7/HAUS6/FBXO5/HAUS3/LSM14A/TPR/KIF3B/CLASP1/CHMP1B/SPICE1	19
BP	GO:0018394	peptidyl-lysine acetylation	24/1093	169/18723	4.79339e-05	0.00290938	0.00264596	SMC5/PHF20L1/CLOCK/TAF1/PRKAA1/SIRT1/ATF2/DIP2B/EPC2/KAT6B/KAT6A/MAP3K7/TADA2A/BRPF3/ZNF451/GTF3C4/ESCO1/PHF14/NCOA3/EP300/PAXIP1/EPC1/HDAC2/CTCF	24
BP	GO:0010212	response to ionizing radiation	22/1093	148/18723	4.85311e-05	0.00290938	0.00264596	NIPBL/ERCC6/CLOCK/TANK/PRKAA1/SIRT1/NUCKS1/MAPK14/LZIC/USP28/BRCC3/DNMT3A/ALAD/TRIM13/MSH2/PAXIP1/TP53BP1/PRKDC/TOPBP1/DCLRE1C/ATR/FIGNL1	22
BP	GO:0043484	regulation of RNA splicing	22/1093	148/18723	4.85311e-05	0.00290938	0.00264596	RBM12B/MBNL2/FMR1/ZNF326/YTHDC1/TIA1/SON/RBM12/SRPK2/NCBP1/PTBP3/CWC22/RBM7/DYRK1A/SETX/HNRNPH3/METTL4/LARP7/CDK12/DDX17/HNRNPK/RBMX	22
BP	GO:1901988	negative regulation of cell cycle phase transition	31/1093	249/18723	5.67029e-05	0.00335623	0.00305236	TAOK1/RAD21/ERCC6/CDC5L/CLOCK/ATF2/RB1/NBN/ETAA1/FEM1B/RBL2/MAPK14/GIGYF2/USP28/BRCC3/CDKN1B/RBL1/FBXO5/CDC14B/TPR/USP47/MSH2/TIPRL/CTDSP2/TP53BP1/PRKDC/TAOK3/TOPBP1/PTPN11/ATR/DLG1	31
BP	GO:0031398	positive regulation of protein ubiquitination	19/1093	119/18723	5.81508e-05	0.0033605	0.00305624	XIAP/UBE3A/TOPORS/RNF20/FANCM/RNF111/ARRDC3/MAPK9/BIRC2/MALT1/CDC14B/DDX3X/CTR9/DCUN1D1/MYCBP2/PAXIP1/DCUN1D4/PELI1/UBQLN1	19
BP	GO:0060261	positive regulation of transcription initiation from RNA polymerase II promoter	8/1093	25/18723	5.82122e-05	0.0033605	0.00305624	CREB1/ERCC6/CAND1/MED14/MED1/DHX36/PAXIP1/MED17	8
BP	GO:1901532	regulation of hematopoietic progenitor cell differentiation	9/1093	32/18723	6.29624e-05	0.00359039	0.00326531	ITCH/SOS2/SOS1/METTL14/FNIP1/ZBTB1/EIF2AK2/DHX36/PRKDC	9
BP	GO:0006282	regulation of DNA repair	20/1093	130/18723	6.44482e-05	0.00363084	0.0033021	ARID2/RIF1/ERCC6/SMCHD1/SIRT1/SETD2/WDR48/UBR5/HELB/ERCC8/USP1/DHX9/BRCC3/ACTR2/PPP4R2/DEK/TP53BP1/PRKDC/PARG/FIGNL1	20
BP	GO:0016197	endosomal transport	29/1093	230/18723	7.73581e-05	0.00425047	0.00386563	PIKFYVE/HEATR5A/ACAP2/VPS54/GCC2/LYST/KIAA1109/ALS2/SNX4/BTBD8/EPG5/AP3B1/ALMS1/ATP9A/RAB14/TBC1D23/VTA1/HEATR5B/SPAG9/EVI5/VPS36/ANKRD50/TBC1D5/CCDC93/EPS15/SNX6/ARFIP1/STAM/CHMP1B	29
BP	GO:0006999	nuclear pore organization	6/1093	14/18723	7.81048e-05	0.00425047	0.00386563	NUP54/TMEM170A/TPR/NUP133/NUP153/AHCTF1	6
BP	GO:0010569	regulation of double-strand break repair via homologous recombination	11/1093	48/18723	7.81737e-05	0.00425047	0.00386563	ARID2/RIF1/ERCC6/SMCHD1/SETD2/WDR48/HELB/ACTR2/PPP4R2/TP53BP1/FIGNL1	11
BP	GO:1902115	regulation of organelle assembly	25/1093	186/18723	8.44098e-05	0.00453679	0.00412602	CNOT6L/PIKFYVE/RAB3GAP2/CCP110/MTM1/CEP135/PRKAA1/SENP6/ALMS1/CYLD/CEP76/MAPK9/TPR/SEC22B/CNOT2/CNOT6/G3BP1/RAB3GAP1/UBQLN2/CDKL5/RAB5A/PAN3/STAM/CHMP1B/SPICE1	25
BP	GO:0032259	methylation	40/1093	364/18723	9.10801e-05	0.00483967	0.00440148	TET2/NSUN3/RIF1/PCMTD1/ARID4A/PRDM10/SUZ12/PCMTD2/METTL14/KDM6A/FBXO11/ZC3H13/SIRT1/ALKBH8/SETD2/ATF7IP/BCOR/RNF20/PIK3CA/METTL15/ASH1L/ZNF304/ZCCHC4/DNMT3A/MTRR/METTL4/MTF2/TYW3/KDM3A/KDM1B/LARP7/CTR9/VIRMA/SUV39H2/PAXIP1/RLF/RNMT/PRMT6/RBBP5/CTCF	40
BP	GO:0007099	centriole replication	10/1093	41/18723	9.38903e-05	0.00493293	0.0044863	CCP110/CEP135/CEP44/CEP192/KIAA0753/ALMS1/RTTN/CEP76/SASS6/SPICE1	10
BP	GO:0072666	establishment of protein localization to vacuole	11/1093	49/18723	9.55392e-05	0.00496379	0.00451437	VPS13C/GCC2/VPS41/AP3B1/SCARB2/VPS36/PIK3R4/NCOA4/AP3M1/GNPTAB/STAM	11
BP	GO:0006513	protein monoubiquitination	13/1093	67/18723	0.00011326	0.00581984	0.00529291	UBE2W/CUL4B/WDR48/BCOR/TOPORS/RNF20/FANCM/RNF2/BIRC2/RYBP/CTR9/UBE2D3/FANCL	13
BP	GO:0045814	negative regulation of gene expression, epigenetic	11/1093	50/18723	0.000116093	0.00583908	0.0053104	SMCHD1/SMARCA5/SIRT1/ATF7IP/ZNF304/DNMT3A/TPR/PHF8/PHF2/CREBZF/EPC1	11
BP	GO:0031098	stress-activated protein kinase signaling cascade	30/1093	247/18723	0.00011657	0.00583908	0.0053104	TAOK1/ERCC6/ITCH/KLHDC10/MAPK8/RB1CC1/ATF2/MAP4K3/HIPK3/ZNF675/NCOR1/NBR1/MAPK14/MAP3K7/IRAK4/ZMYND11/CYLD/MAPK9/RNF13/MAPK1/TIRAP/STRADB/EIF2AK2/MAGI3/MID1/HIPK2/TAOK3/FKTN/STK3/DLG1	30
BP	GO:0034968	histone lysine methylation	18/1093	115/18723	0.000117381	0.00583908	0.0053104	TET2/RIF1/ARID4A/SUZ12/KDM6A/SIRT1/SETD2/BCOR/ASH1L/ZNF304/MTF2/KDM3A/CTR9/SUV39H2/PAXIP1/RLF/PRMT6/RBBP5	18
BP	GO:0007034	vacuolar transport	22/1093	157/18723	0.00011908	0.00586124	0.00533056	VPS13C/VPS54/GCC2/LYST/MTM1/VPS41/ALS2/EPG5/HOOK3/AP3B1/SCYL2/SCARB2/VTA1/VPS36/PIK3R4/KIF13A/NCOA4/TRAK2/AP3M1/GNPTAB/STAM/CHMP1B	22
BP	GO:0016482	cytosolic transport	23/1093	168/18723	0.000120629	0.00587564	0.00534366	VPS13C/PIKFYVE/HEATR5A/VPS54/GCC2/HOOK3/KIF16B/AP1AR/ATP9A/RAB14/TBC1D23/HEATR5B/SPAG9/KIF5B/EVI5/KLHL20/ACTR2/MAPK1/TBC1D5/EPS15/SNX6/RAB5A/ARFIP1	23
BP	GO:0006367	transcription initiation from RNA polymerase II promoter	14/1093	77/18723	0.000130404	0.00624621	0.00568067	CREB1/MED23/GTF2A1/ERCC6/TAF2/TAF1/ATF7IP/CAND1/MED14/MED1/ZNF451/DHX36/PAXIP1/MED17	14
BP	GO:0000075	cell cycle checkpoint signaling	23/1093	169/18723	0.000132081	0.00624621	0.00568067	TAOK1/ERCC6/CDC5L/CLOCK/ATF2/NBN/ETAA1/FEM1B/MAPK14/GIGYF2/USP28/BRCC3/CDKN1B/CDC14B/TPR/MSH2/TIPRL/TP53BP1/PRKDC/TAOK3/TOPBP1/PTPN11/ATR	23
BP	GO:0035520	monoubiquitinated protein deubiquitination	5/1093	10/18723	0.000132244	0.00624621	0.00568067	MYSM1/USP16/USP1/ATXN3/USP47	5
BP	GO:0051403	stress-activated MAPK cascade	29/1093	239/18723	0.000152943	0.00715163	0.00650411	TAOK1/ERCC6/ITCH/KLHDC10/MAPK8/RB1CC1/ATF2/MAP4K3/HIPK3/ZNF675/NCOR1/NBR1/MAPK14/MAP3K7/IRAK4/ZMYND11/CYLD/MAPK9/MAPK1/TIRAP/STRADB/EIF2AK2/MAGI3/MID1/HIPK2/TAOK3/FKTN/STK3/DLG1	29
BP	GO:0009411	response to UV	21/1093	149/18723	0.000155118	0.00718152	0.0065313	ERCC6/FMR1/MAPK8/TAF1/PRKAA1/CUL4B/SIRT1/MAP4K3/ZBTB1/ERCC8/USP1/USP28/MSH6/ZRANB3/USP47/MSH2/PTPRK/YY1/DHX36/EP300/ATR	21
BP	GO:0016050	vesicle organization	34/1093	300/18723	0.000166226	0.00762034	0.00693039	CREB1/YIPF4/PIKFYVE/STAM2/LYST/STX17/USP8/TMF1/VPS41/ALS2/ARFGEF2/SEC24B/HOOK3/AP3B1/SCARB2/FNBP1L/OSBP/SEC24A/RAB14/PI4K2B/VTA1/TMED10/KIF5B/CD2AP/VPS36/FBXO5/WASL/GOLPH3/KIF13A/SEC22B/EPS15/BET1/STAM/CHMP1B	34
BP	GO:0006261	DNA-dependent DNA replication	21/1093	151/18723	0.000187539	0.00851391	0.00774306	CCNE2/ORC4/NBN/PURA/NUCKS1/ETAA1/HELB/POLA1/FANCM/TERF1/SRPK2/EXD2/MMS22L/ZRANB3/FBXO5/METTL4/RFC1/MCMBP/RECQL/TOPBP1/ATR	21
BP	GO:0016571	histone methylation	20/1093	141/18723	0.000201971	0.00908093	0.00825874	TET2/RIF1/ARID4A/SUZ12/KDM6A/SIRT1/SETD2/BCOR/RNF20/ASH1L/ZNF304/MTF2/KDM3A/CTR9/SUV39H2/PAXIP1/RLF/PRMT6/RBBP5/CTCF	20
BP	GO:0042176	regulation of protein catabolic process	41/1093	391/18723	0.00020746	0.0092389	0.0084024	MFSD8/ITCH/UBE3A/FMR1/USP8/TMF1/TAF1/LATS1/WWP1/FBXL20/USP25/OPHN1/HECTD1/XPO1/PTK2/UBE2K/BBS7/ZYG11B/ATXN3/MAPK9/RYBP/CDKN1B/RAD23B/ALAD/AZIN1/SEC22B/ANKIB1/IDE/ROCK1/UCHL5/PIAS1/MYLIP/RNF41/RNF19A/UBQLN2/MYCBP2/FBXW8/HIPK2/LRIG2/CSNK1A1/UBQLN1	41
BP	GO:0007062	sister chromatid cohesion	12/1093	62/18723	0.000211066	0.00926504	0.00842618	STAG2/RAD21/PDS5B/PDS5A/SMC5/NIPBL/STAG1/SMC3/RB1/ESCO1/MCMBP/CTCF	12
BP	GO:0006623	protein targeting to vacuole	9/1093	37/18723	0.000214503	0.00926504	0.00842618	VPS13C/GCC2/VPS41/AP3B1/SCARB2/PIK3R4/NCOA4/AP3M1/GNPTAB	9
BP	GO:0000723	telomere maintenance	19/1093	131/18723	0.000215335	0.00926504	0.00842618	TNKS2/RIF1/SMC5/CCNE2/XRN1/DCP2/NBN/YLPM1/NEK7/TERF1/SMC6/SMG1/MAPK1/RFC1/DHX36/RAD50/PRKDC/DCLRE1C/ATR	19
BP	GO:0098534	centriole assembly	10/1093	45/18723	0.000215973	0.00926504	0.00842618	CCP110/CEP135/CEP44/CEP192/KIAA0753/ALMS1/RTTN/CEP76/SASS6/SPICE1	10
BP	GO:1903050	regulation of proteolysis involved in cellular protein catabolic process	27/1093	221/18723	0.000227426	0.00966768	0.00879236	UBE3A/FMR1/TMF1/TAF1/LATS1/USP25/OPHN1/HECTD1/XPO1/PTK2/UBE2K/BBS7/ZYG11B/ATXN3/MAPK9/RYBP/RAD23B/ALAD/ANKIB1/UCHL5/PIAS1/RNF19A/UBQLN2/FBXW8/HIPK2/CSNK1A1/UBQLN1	27
BP	GO:0099022	vesicle tethering	5/1093	11/18723	0.000230789	0.00972223	0.00884197	TRIP11/FAM91A1/EXOC6B/WDR11/TBC1D23	5
BP	GO:0033044	regulation of chromosome organization	24/1093	187/18723	0.00023725	0.00985038	0.00895852	TNKS2/RAD21/SMC5/XRN1/SENP6/ATF7IP/RB1/DCP2/NBN/YLPM1/NEK7/TERF1/ZNF304/CDC27/SMG1/FBXO5/MAPK1/TPR/DHX36/RAD50/CDC23/ATR/CTCF/ANAPC1	24
BP	GO:0007569	cell aging	19/1093	132/18723	0.000238049	0.00985038	0.00895852	SMC5/MAPK8/NEK4/SIRT1/MORC3/KAT6A/MAPK14/BMPR1A/SMC6/MAPK9/CDKN1B/RBL1/FBXO5/KRAS/ZNF277/ZKSCAN3/PRKDC/PRMT6/ATR	19
BP	GO:0072698	protein localization to microtubule cytoskeleton	11/1093	54/18723	0.00024015	0.00985038	0.00895852	NEDD1/CEP350/CEP192/KIAA0753/PIBF1/HOOK3/TTBK2/UBXN2B/BICD1/MID1/CHAMP1	11
BP	GO:0010948	negative regulation of cell cycle process	33/1093	294/18723	0.000246317	0.0100155	0.00910866	TAOK1/RAD21/ERCC6/CDC5L/CCP110/CLOCK/ATF2/RB1/NBN/ETAA1/FEM1B/RBL2/TERF1/MAPK14/GIGYF2/USP28/BRCC3/CDKN1B/RBL1/FBXO5/CDC14B/TPR/USP47/MSH2/TIPRL/CTDSP2/TP53BP1/PRKDC/TAOK3/TOPBP1/PTPN11/ATR/DLG1	33
BP	GO:0006895	Golgi to endosome transport	6/1093	17/18723	0.000276596	0.0109636	0.00997098	VPS13C/KIF16B/AP1AR/RAB14/KLHL20/EPS15	6
BP	GO:1900363	regulation of mRNA polyadenylation	6/1093	17/18723	0.000276596	0.0109636	0.00997098	CPSF6/YTHDC1/RNF20/ZC3H14/CTR9/VIRMA	6
BP	GO:0051865	protein autoubiquitination	13/1093	73/18723	0.000278343	0.0109636	0.00997098	LTN1/ITCH/UBE3A/TAF1/KLHL24/HECTD1/ERCC8/CNOT4/RNF13/TRIM13/RNF41/UBE2D3/RNF141	13
BP	GO:0048193	Golgi vesicle transport	33/1093	296/18723	0.000279015	0.0109636	0.00997098	VPS13C/YIPF4/SPAST/TRIP11/VPS54/GCC2/TRAPPC8/STX17/ARFGEF2/SEC24B/EXOC6B/COG3/TMED5/KIF16B/SEC24A/AP1AR/ATP9A/RAB14/GOPC/LYPLA1/TMED10/KLHL20/GOLPH3/KIF13A/COPB1/ATP2C1/SEC22B/BBS2/NAPG/CCDC93/EPS15/BET1/ATP9B	33
BP	GO:0007059	chromosome segregation	37/1093	346/18723	0.00028309	0.0110311	0.0100323	STAG2/SMARCAD1/RAD21/PDS5B/PDS5A/SMC5/NIPBL/RMI1/STAG1/TOP2B/PUM2/PUM1/SMC2/TLK1/LATS1/CCNE2/SMC3/PIBF1/RB1/FANCM/TERF1/CDC27/SMC6/ACTR2/EML4/FBXO5/TPR/ESCO1/DDX3X/MCMBP/MLH3/CDC23/CHAMP1/CHMP1B/CTCF/ANAPC1/SPICE1	37
BP	GO:0006260	DNA replication	30/1093	260/18723	0.000288557	0.0111211	0.0101142	USP37/PDS5A/RMI1/CCNE2/SMC3/ORC4/NBN/PURA/NUCKS1/ETAA1/HELB/POLA1/FANCM/TERF1/SRPK2/EXD2/DHX9/ANKRD17/BRPF3/MMS22L/ZRANB3/FBXO5/ESCO1/METTL4/RFC1/MCMBP/SUPT16H/RECQL/TOPBP1/ATR	30
BP	GO:0006403	RNA localization	25/1093	201/18723	0.000290157	0.0111211	0.0101142	THOC2/FMR1/CPSF6/YTHDC1/SETD2/DCP2/TERF1/XPO1/FYTTD1/NUP54/ZC3H11A/NCBP1/DHX9/NUP160/PHAX/SMG1/BICD1/TPR/NUP133/NUP153/YY1/AHCTF1/DHX36/LRPPRC/ATR	25
BP	GO:0007254	JNK cascade	22/1093	167/18723	0.000293052	0.0111408	0.0101321	TAOK1/ERCC6/ITCH/MAPK8/RB1CC1/ATF2/MAP4K3/HIPK3/ZNF675/NCOR1/MAP3K7/IRAK4/ZMYND11/CYLD/MAPK9/TIRAP/STRADB/MAGI3/HIPK2/TAOK3/FKTN/STK3	22
BP	GO:0031507	heterochromatin assembly	9/1093	39/18723	0.000328883	0.0123087	0.0111942	SMCHD1/SMARCA5/SIRT1/ATF7IP/ZNF304/DNMT3A/TPR/PHF8/PHF2	9
BP	GO:0070936	protein K48-linked ubiquitination	12/1093	65/18723	0.00033491	0.0123087	0.0111942	RNF6/ITCH/UBE3A/UBR5/TOPORS/UBE2K/FBXO38/BIRC2/TTC3/UBE2G1/UBE2D3/PELI1	12
BP	GO:0090307	mitotic spindle assembly	12/1093	65/18723	0.00033491	0.0123087	0.0111942	STAG2/STAG1/KIF2A/CEP192/SMC3/PIBF1/LSM14A/TPR/KIF3B/CLASP1/CHMP1B/SPICE1	12
BP	GO:0006405	RNA export from nucleus	14/1093	84/18723	0.000336853	0.0123087	0.0111942	THOC2/CPSF6/YTHDC1/SETD2/FYTTD1/ZC3H11A/NCBP1/DHX9/NUP160/PHAX/SMG1/TPR/NUP133/NUP153	14
BP	GO:0006892	post-Golgi vesicle-mediated transport	16/1093	104/18723	0.000336936	0.0123087	0.0111942	VPS13C/VPS54/ARFGEF2/EXOC6B/KIF16B/AP1AR/RAB14/GOPC/LYPLA1/KLHL20/GOLPH3/KIF13A/ATP2C1/BBS2/CCDC93/EPS15	16
BP	GO:0006479	protein methylation	23/1093	181/18723	0.000366295	0.0131753	0.0119824	TET2/RIF1/PCMTD1/ARID4A/SUZ12/PCMTD2/KDM6A/FBXO11/SIRT1/SETD2/BCOR/RNF20/ASH1L/ZNF304/MTF2/KDM3A/CTR9/SUV39H2/PAXIP1/RLF/PRMT6/RBBP5/CTCF	23
BP	GO:0008213	protein alkylation	23/1093	181/18723	0.000366295	0.0131753	0.0119824	TET2/RIF1/PCMTD1/ARID4A/SUZ12/PCMTD2/KDM6A/FBXO11/SIRT1/SETD2/BCOR/RNF20/ASH1L/ZNF304/MTF2/KDM3A/CTR9/SUV39H2/PAXIP1/RLF/PRMT6/RBBP5/CTCF	23
BP	GO:0046831	regulation of RNA export from nucleus	5/1093	12/18723	0.00037664	0.0134049	0.0121912	CPSF6/SETD2/DHX9/TPR/NUP153	5
BP	GO:0032886	regulation of microtubule-based process	28/1093	240/18723	0.00037841	0.0134049	0.0121912	AKAP9/TAOK1/SPAST/PRKAA1/SIRT1/SENP6/TTC21B/ALMS1/TTBK2/XPO1/RHOT1/CYLD/CEP76/CDKN1B/DYRK1A/BICD1/ROCK2/TPR/SLAIN2/ROCK1/BBS2/MID1/CKAP2/CLASP1/CHMP1B/NIN/SPICE1/MEMO1	28
BP	GO:2000779	regulation of double-strand break repair	14/1093	85/18723	0.000381981	0.0134297	0.0122137	ARID2/RIF1/ERCC6/SMCHD1/SETD2/WDR48/UBR5/HELB/ACTR2/PPP4R2/DEK/TP53BP1/PRKDC/FIGNL1	14
BP	GO:0051656	establishment of organelle localization	40/1093	390/18723	0.000387768	0.0134311	0.0122151	SPAST/TRIP11/FAM91A1/SNX4/MYO6/EXOC6B/PIBF1/HOOK3/AP3B1/FNBP1L/AP1AR/DOCK7/FER/TERF1/XPO1/UBXN2B/RHOT1/WDR11/TBC1D23/BBS7/TMED10/KIF5B/ACTR2/EML4/BICD1/WASL/KIF13A/BBS2/TRAK2/KIF3B/HIF1A/AP3M1/CDC23/LRPPRC/CLASP1/CHAMP1/CHMP1B/PARD3B/SPICE1/DLG1	40
BP	GO:1901987	regulation of cell cycle phase transition	40/1093	390/18723	0.000387768	0.0134311	0.0122151	TAOK1/RAD21/ERCC6/CDC5L/CLOCK/TAF1/ATF2/RB1/NBN/ETAA1/FEM1B/RBL2/MAPK14/CDC14A/GIGYF2/USP28/BRCC3/CDC27/ANKRD17/CDKN1B/RBL1/FBXO5/PLRG1/CDC14B/TPR/DDX3X/APPL2/USP47/MSH2/TIPRL/PAXIP1/CTDSP2/CDC23/TP53BP1/PRKDC/TAOK3/TOPBP1/PTPN11/ATR/DLG1	40
BP	GO:0030522	intracellular receptor signaling pathway	30/1093	265/18723	0.000399732	0.0136852	0.0124461	XIAP/RNF6/CLOCK/ITCH/UBE3A/PUM2/PUM1/TMF1/ASXL2/LATS1/SIRT1/UBR5/NCOR1/STRN3/MAP3K7/CYLD/ANKRD17/UFM1/BIRC2/MED1/NR1D2/ARID1A/LSM14A/TRIM24/NCOA4/KDM3A/CNOT2/EP300/DDX17/NR2C2	30
BP	GO:0030518	intracellular steroid hormone receptor signaling pathway	17/1093	116/18723	0.000400957	0.0136852	0.0124461	RNF6/CLOCK/UBE3A/TMF1/LATS1/SIRT1/UBR5/NCOR1/STRN3/UFM1/MED1/ARID1A/NCOA4/KDM3A/CNOT2/EP300/DDX17	17
BP	GO:0009314	response to radiation	45/1093	456/18723	0.000405665	0.0137456	0.012501	CREB1/NIPBL/ERCC6/NF1/CLOCK/TANK/FMR1/MAPK8/TAF1/PRKAA1/GNAQ/CUL4B/SIRT1/MAP4K3/NUCKS1/ZBTB1/MAPK14/LZIC/ERCC8/USP1/USP28/MSH6/BRCC3/PPP1CB/ZRANB3/DNMT3A/ALAD/TRIM13/KRAS/USP47/PIAS1/MSH2/PTPRK/YY1/HIF1A/DHX36/EP300/PAXIP1/TP53BP1/PRKDC/PPP1CC/TOPBP1/DCLRE1C/ATR/FIGNL1	45
BP	GO:0071103	DNA conformation change	32/1093	290/18723	0.000411158	0.0138315	0.0125792	SMARCAD1/LIN54/SMC5/RSF1/TOP2B/SMARCA5/SMC2/CHD1/CHD9/CHD6/SIRT1/NBN/PURA/KAT6B/HELB/KAT6A/FANCM/ASCC3/DHX9/ZRANB3/SETX/DDX3X/SPTY2D1/PHF8/G3BP1/DHX36/RAD50/RECQL/PHF2/HELQ/UBN2/CTCF	32
BP	GO:0072665	protein localization to vacuole	12/1093	67/18723	0.000447846	0.014958	0.0136037	VPS13C/GCC2/VPS41/AP3B1/SCARB2/VPS36/PIK3R4/ROCK2/NCOA4/AP3M1/GNPTAB/STAM	12
BP	GO:0006338	chromatin remodeling	29/1093	255/18723	0.000459558	0.0150848	0.013719	ARID2/SMARCAD1/LIN54/ERCC6/SMARCE1/RSF1/BAZ2B/MYSM1/BPTF/SMARCA5/KDM6A/PBRM1/SETD2/SMARCA2/RB1/KAT6B/ZBTB1/KAT6A/TADA2A/ARID1A/SPTY2D1/ANP32E/SUPT16H/SUV39H2/ACTR8/HDAC2/UBN2/RERE/CTCF	29
BP	GO:1903362	regulation of cellular protein catabolic process	29/1093	255/18723	0.000459558	0.0150848	0.013719	MFSD8/UBE3A/FMR1/TMF1/TAF1/LATS1/USP25/OPHN1/HECTD1/XPO1/PTK2/UBE2K/BBS7/ZYG11B/ATXN3/MAPK9/RYBP/RAD23B/ALAD/ANKIB1/UCHL5/PIAS1/MYLIP/RNF19A/UBQLN2/FBXW8/HIPK2/CSNK1A1/UBQLN1	29
BP	GO:0044380	protein localization to cytoskeleton	11/1093	58/18723	0.000461319	0.0150848	0.013719	NEDD1/CEP350/CEP192/KIAA0753/PIBF1/HOOK3/TTBK2/UBXN2B/BICD1/MID1/CHAMP1	11
BP	GO:0010506	regulation of autophagy	34/1093	317/18723	0.000464723	0.0150906	0.0137243	VPS13C/RAB3GAP2/PIK3C2A/TAB3/MFSD8/MTM1/MAPK8/PRKAA1/SIRT1/PIK3CA/MAP3K7/DCAF12/SMG1/ATP6V1C1/USP33/TAB2/MTDH/TRIM13/SEC22B/ROCK1/HERC1/BCL2L11/HIF1A/RAB3GAP1/TBK1/ZKSCAN3/EP300/UBQLN2/SNX6/DAPK1/EIF4G2/SPTLC1/UBQLN1/ATP6V1A	34
BP	GO:0071539	protein localization to centrosome	8/1093	33/18723	0.000492425	0.0157197	0.0142964	NEDD1/CEP350/CEP192/KIAA0753/PIBF1/HOOK3/UBXN2B/BICD1	8
BP	GO:1902275	regulation of chromatin organization	8/1093	33/18723	0.000492425	0.0157197	0.0142964	TLK1/ATF7IP/ZNF304/TPR/SPTY2D1/METTL4/PHF8/PHF2	8
BP	GO:0031503	protein-containing complex localization	26/1093	220/18723	0.000494181	0.0157197	0.0142964	AKAP9/THOC2/YTHDC1/SETD2/TTC21B/PURA/IFT81/OPHN1/TERF1/XPO1/FYTTD1/ZC3H11A/NCBP1/NUP160/KIF5B/SMG1/USP46/WASL/TPR/TTC26/NUP133/KIF3B/EPS15/MIOS/ATR/DLG1	26
BP	GO:0098813	nuclear chromosome segregation	31/1093	281/18723	0.000504227	0.0159309	0.0144885	STAG2/RAD21/PDS5B/PDS5A/SMC5/NIPBL/RMI1/STAG1/TOP2B/SMC2/LATS1/CCNE2/SMC3/PIBF1/RB1/FANCM/TERF1/CDC27/ACTR2/EML4/FBXO5/TPR/ESCO1/MCMBP/MLH3/CDC23/CHAMP1/CHMP1B/CTCF/ANAPC1/SPICE1	31
BP	GO:0000291	nuclear-transcribed mRNA catabolic process, exonucleolytic	6/1093	19/18723	0.000548243	0.0172053	0.0156475	TTC37/DCP2/CNOT8/CNOT7/CNOT6/DIS3	6
BP	GO:0016241	regulation of macroautophagy	19/1093	141/18723	0.000556187	0.0173077	0.0157407	VPS13C/RAB3GAP2/MTM1/MAPK8/SIRT1/PIK3CA/MAP3K7/SMG1/ATP6V1C1/TRIM13/SEC22B/HIF1A/RAB3GAP1/TBK1/UBQLN2/SNX6/SPTLC1/UBQLN1/ATP6V1A	19
BP	GO:0034063	stress granule assembly	7/1093	26/18723	0.000558911	0.0173077	0.0157407	PUM2/PRKAA1/DDX6/BICD1/LSM14A/DDX3X/G3BP1	7
BP	GO:0031396	regulation of protein ubiquitination	25/1093	210/18723	0.000563662	0.01734	0.0157701	XIAP/SPOPL/UBE3A/TAF1/WDR48/UBR5/TOPORS/RNF20/FANCM/RNF111/ARRDC3/MAPK9/BIRC2/FBXO5/MALT1/CDC14B/DDX3X/CTR9/DCUN1D1/MYCBP2/PAXIP1/IVNS1ABP/DCUN1D4/PELI1/UBQLN1	25
BP	GO:0045786	negative regulation of cell cycle	39/1093	385/18723	0.000581163	0.0175113	0.0159258	TAOK1/RAD21/ERCC6/CDC5L/CCP110/CLOCK/THAP5/LATS1/ATF2/RB1/NBN/YTHDC2/ETAA1/FEM1B/RBL2/TERF1/MAPK14/GIGYF2/USP28/BRCC3/CDKN1B/RBL1/ANGEL2/FBXO5/CDC14B/TPR/USP47/MSH2/PTPRK/TIPRL/CTDSP2/TP53BP1/PRKDC/TAOK3/TOPBP1/PTPN11/ATR/IPO7/DLG1	39
BP	GO:0043928	exonucleolytic catabolism of deadenylated mRNA	5/1093	13/18723	0.000582696	0.0175113	0.0159258	DCP2/CNOT8/CNOT7/CNOT6/DIS3	5
BP	GO:0061136	regulation of proteasomal protein catabolic process	23/1093	187/18723	0.000583884	0.0175113	0.0159258	FMR1/TMF1/TAF1/USP25/OPHN1/HECTD1/XPO1/UBE2K/BBS7/ZYG11B/ATXN3/MAPK9/RYBP/RAD23B/ALAD/ANKIB1/UCHL5/PIAS1/RNF19A/UBQLN2/FBXW8/CSNK1A1/UBQLN1	23
BP	GO:2000058	regulation of ubiquitin-dependent protein catabolic process	21/1093	164/18723	0.000584209	0.0175113	0.0159258	UBE3A/TAF1/LATS1/HECTD1/XPO1/PTK2/UBE2K/BBS7/ZYG11B/MAPK9/RYBP/RAD23B/ANKIB1/UCHL5/PIAS1/RNF19A/UBQLN2/FBXW8/HIPK2/CSNK1A1/UBQLN1	21
BP	GO:0018022	peptidyl-lysine methylation	18/1093	131/18723	0.000608174	0.0181135	0.0164735	TET2/RIF1/ARID4A/SUZ12/KDM6A/SIRT1/SETD2/BCOR/ASH1L/ZNF304/MTF2/KDM3A/CTR9/SUV39H2/PAXIP1/RLF/PRMT6/RBBP5	18
BP	GO:0000280	nuclear division	43/1093	439/18723	0.00062978	0.0186383	0.0169508	STAG2/SPAST/RAD21/PDS5B/PDS5A/SMC5/NIPBL/RMI1/STAG1/TOP2B/SMC2/KIF2A/CEP192/CCNE2/SMC3/PIBF1/MSH3/RB1/USP16/FANCM/TERF1/UBXN2B/CDC14A/CDC27/UBR2/ACTR2/EML4/CDKN1B/FBXO5/CDC14B/LSM14A/TPR/BCL2L11/KIF3B/MLH3/RAD50/CDC23/CLASP1/CHAMP1/CHMP1B/FIGNL1/ANAPC1/SPICE1	43
BP	GO:0051236	establishment of RNA localization	21/1093	166/18723	0.000686233	0.0201813	0.0183541	THOC2/FMR1/CPSF6/YTHDC1/SETD2/TERF1/XPO1/FYTTD1/NUP54/ZC3H11A/NCBP1/DHX9/NUP160/PHAX/SMG1/TPR/NUP133/NUP153/AHCTF1/LRPPRC/ATR	21
BP	GO:0042771	intrinsic apoptotic signaling pathway in response to DNA damage by p53 class mediator	9/1093	43/18723	0.000709334	0.0207303	0.0188533	HIPK1/SIRT1/TOPORS/USP28/MSH2/DYRK2/EP300/HIPK2/HNRNPK	9
BP	GO:0034453	microtubule anchoring	7/1093	27/18723	0.00071686	0.0207917	0.0189092	CEP57/GCC2/CEP350/HOOK3/BICD1/CLASP1/NIN	7
BP	GO:0140014	mitotic nuclear division	31/1093	287/18723	0.000720328	0.0207917	0.0189092	STAG2/SPAST/RAD21/PDS5B/PDS5A/SMC5/NIPBL/STAG1/SMC2/KIF2A/CEP192/SMC3/PIBF1/RB1/USP16/UBXN2B/CDC14A/CDC27/EML4/CDKN1B/FBXO5/CDC14B/LSM14A/TPR/KIF3B/CDC23/CLASP1/CHAMP1/CHMP1B/ANAPC1/SPICE1	31
BP	GO:0000819	sister chromatid segregation	24/1093	202/18723	0.000740393	0.0210672	0.0191598	STAG2/RAD21/PDS5B/PDS5A/SMC5/NIPBL/STAG1/TOP2B/SMC2/LATS1/SMC3/PIBF1/RB1/CDC27/EML4/FBXO5/TPR/ESCO1/MCMBP/CDC23/CHAMP1/CHMP1B/CTCF/ANAPC1	24
BP	GO:0000082	G1/S transition of mitotic cell cycle	25/1093	214/18723	0.000744622	0.0210672	0.0191598	NPAT/CUL5/USP37/LATS1/CCNE2/CUL4B/RB1/RBL2/GIGYF2/ANKRD17/EIF4E/CDKN1B/RBL1/PLRG1/ACVR1B/CDK17/DDX3X/APPL2/PHF8/PIAS1/CTDSP2/PPAT/PRKDC/BACH1/DLG1	25
BP	GO:0070536	protein K63-linked deubiquitination	8/1093	35/18723	0.000752401	0.0210672	0.0191598	USP8/USP25/USP16/CYLD/OTUD4/BRCC3/ATXN3/USP33	8
BP	GO:0071108	protein K48-linked deubiquitination	8/1093	35/18723	0.000752401	0.0210672	0.0191598	USP37/USP8/VCPIP1/USP25/USP34/OTUD4/ATXN3/USP33	8
BP	GO:1905508	protein localization to microtubule organizing center	8/1093	35/18723	0.000752401	0.0210672	0.0191598	NEDD1/CEP350/CEP192/KIAA0753/PIBF1/HOOK3/UBXN2B/BICD1	8
BP	GO:0060968	regulation of gene silencing	13/1093	81/18723	0.000786534	0.0218919	0.0199098	PUM2/PUM1/FMR1/ATF7IP/NCOR1/LIMD1/ZNF304/DHX9/DDX6/TPR/TNRC6B/PHF8/PHF2	13
BP	GO:0007033	vacuole organization	22/1093	180/18723	0.000828039	0.0229107	0.0208364	PIKFYVE/RAB3GAP2/MFSD8/TRAPPC8/LYST/MTM1/STX17/ATG2B/RB1CC1/ATF2/HOOK3/AP3B1/SCARB2/RAB14/UBXN2B/SEC22B/RAB3GAP1/ZKSCAN3/UBQLN2/GNPTAB/RAB5A/UBQLN1	22
BP	GO:0007030	Golgi organization	20/1093	157/18723	0.000833718	0.0229321	0.0208559	AKAP9/YIPF4/TRIP11/GCC2/TRAPPC8/STX17/VCPIP1/COG3/ARFGEF1/TMED5/UBXN2B/PI4K2B/TMED10/MAPK1/GOLPH3/SEC22B/FBXW8/BET1/CLASP1/CSNK1A1	20
BP	GO:0030521	androgen receptor signaling pathway	9/1093	44/18723	0.000846182	0.0231389	0.0210439	RNF6/UBE3A/TMF1/SIRT1/NCOR1/ARID1A/KDM3A/EP300/DDX17	9
BP	GO:0010457	centriole-centriole cohesion	5/1093	14/18723	0.000863024	0.0232162	0.0211142	CEP135/CEP44/RTTN/CEP68/NIN	5
BP	GO:0033169	histone H3-K9 demethylation	5/1093	14/18723	0.000863024	0.0232162	0.0211142	JMJD1C/KDM3B/PHF8/KDM3A/PHF2	5
BP	GO:0032784	regulation of DNA-templated transcription, elongation	10/1093	53/18723	0.000863905	0.0232162	0.0211142	ERCC6/ZNF326/CCNT2/SCAF8/ZMYND11/EAPP/HTATSF1/LARP7/CDK12/SUPT16H	10
BP	GO:0034655	nucleobase-containing compound catabolic process	40/1093	407/18723	0.00089806	0.0238565	0.0216965	CNOT6L/DICER1/PUM2/PUM1/FMR1/METTL14/TTC37/XRN1/DCP2/RC3H2/HNRNPR/MAPK14/XRN2/GIGYF2/ZC3H14/NCBP1/DHX9/RC3H1/PHAX/SMG1/NUDT3/ANGEL2/RBM7/TDG/ROCK2/TNRC6B/DCP1A/TIRAP/ROCK1/CNOT8/CNOT2/CNOT7/CNOT6/DIS3/DHX36/PDE8A/SECISBP2/LRPPRC/PAN3/FASTKD3	40
BP	GO:0018393	internal peptidyl-lysine acetylation	20/1093	158/18723	0.000903414	0.0238565	0.0216965	SMC5/PHF20L1/CLOCK/TAF1/SIRT1/ATF2/EPC2/KAT6B/KAT6A/MAP3K7/TADA2A/BRPF3/ZNF451/GTF3C4/PHF14/NCOA3/EP300/PAXIP1/EPC1/CTCF	20
BP	GO:0007064	mitotic sister chromatid cohesion	7/1093	28/18723	0.00090814	0.0238565	0.0216965	RAD21/PDS5B/PDS5A/SMC5/NIPBL/SMC3/RB1	7
BP	GO:0070076	histone lysine demethylation	7/1093	28/18723	0.00090814	0.0238565	0.0216965	KDM6A/JMJD1C/KDM3B/PHF8/KDM3A/KDM1B/PHF2	7
BP	GO:0007041	lysosomal transport	16/1093	114/18723	0.000948834	0.0247863	0.0225421	VPS54/GCC2/LYST/MTM1/VPS41/ALS2/EPG5/HOOK3/AP3B1/SCYL2/SCARB2/KIF13A/NCOA4/TRAK2/AP3M1/GNPTAB	16
BP	GO:0051053	negative regulation of DNA metabolic process	17/1093	125/18723	0.000957968	0.0248859	0.0226327	TNKS2/ZNF91/RIF1/ERCC6/SMCHD1/XRN1/MSH3/DCP2/NBN/UBR5/HELB/TERF1/MSH6/ZRANB3/MSH2/RAD50/TP53BP1	17
BP	GO:0006475	internal protein amino acid acetylation	20/1093	160/18723	0.00105793	0.0273309	0.0248564	SMC5/PHF20L1/CLOCK/TAF1/SIRT1/ATF2/EPC2/KAT6B/KAT6A/MAP3K7/TADA2A/BRPF3/ZNF451/GTF3C4/PHF14/NCOA3/EP300/PAXIP1/EPC1/CTCF	20
BP	GO:0006414	translational elongation	10/1093	55/18723	0.00116591	0.029955	0.0272429	SEPSECS/LTN1/CPEB2/USP16/NEMF/ASCC3/SECISBP2L/HBS1L/DNAJC24/SECISBP2	10
BP	GO:0000910	cytokinesis	21/1093	173/18723	0.00117405	0.0299993	0.0272831	SPAST/CCP110/USP8/BIRC6/CSPP1/SETD2/PKN2/SON/CDC14A/ACTR2/PIK3R4/CDC14B/ROCK2/KIF13A/ROCK1/PRPF40A/KIF3B/AHCTF1/CKAP2/RASA1/CHMP1B	21
BP	GO:0070828	heterochromatin organization	9/1093	46/18723	0.00118423	0.0300654	0.0273432	SMCHD1/SMARCA5/SIRT1/ATF7IP/ZNF304/DNMT3A/TPR/PHF8/PHF2	9
BP	GO:0032479	regulation of type I interferon production	14/1093	95/18723	0.00119593	0.0300654	0.0273432	ITCH/SETD2/REL/POLA1/PPM1B/CYLD/DHX9/DDX3X/TIRAP/YY1/G3BP1/TBK1/DHX36/PTPN11	14
BP	GO:0032606	type I interferon production	14/1093	95/18723	0.00119593	0.0300654	0.0273432	ITCH/SETD2/REL/POLA1/PPM1B/CYLD/DHX9/DDX3X/TIRAP/YY1/G3BP1/TBK1/DHX36/PTPN11	14
BP	GO:0032239	regulation of nucleobase-containing compound transport	5/1093	15/18723	0.00123266	0.0308231	0.0280324	CPSF6/SETD2/DHX9/TPR/NUP153	5
BP	GO:0007623	circadian rhythm	24/1093	210/18723	0.00127706	0.0317636	0.0288877	NCOA2/CREB1/CLOCK/UBE3A/NRIP1/MAPK8/PRKAA1/GNAQ/SIRT1/NCOR1/HNRNPR/PPP1CB/MAPK9/NR1D2/DYRK1A/SETX/ROCK2/SUV39H2/EP300/MYCBP2/PRKDC/HDAC2/PPP1CC/PSPC1	24
BP	GO:2000114	regulation of establishment of cell polarity	6/1093	22/18723	0.00129672	0.0320819	0.0291772	RICTOR/WDPCP/ARFGEF1/ROCK2/KRIT1/ROCK1	6
BP	GO:0046329	negative regulation of JNK cascade	8/1093	38/18723	0.00133829	0.0329361	0.0299541	ITCH/HIPK3/ZNF675/NCOR1/ZMYND11/CYLD/TAOK3/FKTN	8
BP	GO:0072583	clathrin-dependent endocytosis	9/1093	47/18723	0.00139005	0.0337806	0.030722	BTBD8/SCYL2/FNBP1L/FCHO2/NEU3/AAK1/CANX/WASL/UBQLN2	9
BP	GO:0016573	histone acetylation	19/1093	152/18723	0.00139428	0.0337806	0.030722	PHF20L1/CLOCK/TAF1/SIRT1/ATF2/EPC2/KAT6B/KAT6A/MAP3K7/TADA2A/BRPF3/ZNF451/GTF3C4/PHF14/NCOA3/EP300/PAXIP1/EPC1/CTCF	19
BP	GO:0090501	RNA phosphodiester bond hydrolysis	19/1093	152/18723	0.00139428	0.0337806	0.030722	CNOT6L/DICER1/CPSF6/XRN1/UTP23/DCP2/CPSF2/CSTF3/XRN2/EXD2/NCBP1/ANGEL2/PCF11/CNOT8/CNOT2/CNOT7/CNOT6/DIS3/PAN3	19
BP	GO:0046825	regulation of protein export from nucleus	7/1093	30/18723	0.00140977	0.0338057	0.0307449	CTDSPL2/XPO1/XPO4/UHMK1/TPR/DNAJC27/PTPN11	7
BP	GO:2000637	positive regulation of gene silencing by miRNA	7/1093	30/18723	0.00140977	0.0338057	0.0307449	PUM2/PUM1/FMR1/LIMD1/DHX9/DDX6/TNRC6B	7
BP	GO:0032984	protein-containing complex disassembly	25/1093	224/18723	0.00143277	0.0341818	0.031087	ARID2/TAOK1/SPAST/SMARCE1/MFSD8/STX17/KIF2A/SCAF8/EPG5/TWF1/TTBK2/PIK3CA/VTA1/KIF5B/SNX14/SETX/ARID1A/SUPT16H/CAPZA2/MID1/CKAP2/GFM2/CLASP1/UBQLN1/CHMP1B	25
BP	GO:0051028	mRNA transport	17/1093	130/18723	0.00148692	0.0352936	0.0320981	THOC2/FMR1/YTHDC1/SETD2/XPO1/FYTTD1/NUP54/ZC3H11A/NCBP1/DHX9/NUP160/SMG1/TPR/NUP133/NUP153/AHCTF1/LRPPRC	17
BP	GO:0036297	interstrand cross-link repair	8/1093	39/18723	0.00159879	0.0377572	0.0343387	NUCKS1/FANCC/FANCM/FAN1/MSH6/FANCL/DCLRE1C/ATR	8
BP	GO:0001701	in utero embryonic development	36/1093	367/18723	0.00163539	0.0384276	0.0349483	GABPA/NPAT/MIB1/BPTF/PHF6/MED21/KIDINS220/ALS2/LATS1/BIRC6/DNAAF2/YTHDC1/ATF2/SETD2/NBN/BCOR/HECTD1/SP3/RBPJ/BMPR1A/CIR1/MED1/GGNBP2/ACVR1B/MAPK1/SLC30A1/CNOT2/MSH2/CTR9/ATP11A/BCL2L11/HIF1A/SMAD2/FBXW8/ZFAND5/STK3	36
BP	GO:0048285	organelle fission	45/1093	488/18723	0.00164656	0.0384966	0.0350111	STAG2/SPAST/RAD21/PDS5B/PDS5A/SMC5/NIPBL/RMI1/STAG1/TOP2B/SMC2/KIF2A/CEP192/CCNE2/SMC3/PIBF1/MSH3/RB1/AP3B1/USP16/FANCM/TERF1/UBXN2B/CDC14A/CDC27/UBR2/DDHD1/ACTR2/EML4/CDKN1B/FBXO5/CDC14B/LSM14A/TPR/BCL2L11/KIF3B/MLH3/RAD50/CDC23/CLASP1/CHAMP1/CHMP1B/FIGNL1/ANAPC1/SPICE1	45
BP	GO:0006622	protein targeting to lysosome	6/1093	23/18723	0.00166864	0.0386265	0.0351292	GCC2/AP3B1/SCARB2/NCOA4/AP3M1/GNPTAB	6
BP	GO:0071514	genetic imprinting	6/1093	23/18723	0.00166864	0.0386265	0.0351292	ARID4A/PIK3CA/DNMT3A/KDM1B/CTR9/CTCF	6
BP	GO:0009299	mRNA transcription	5/1093	16/18723	0.0017074	0.039329	0.0357681	HIPK3/AP3B1/ZBTB1/MED1/TFCP2	5
BP	GO:0016577	histone demethylation	7/1093	31/18723	0.00173041	0.0394702	0.0358965	KDM6A/JMJD1C/KDM3B/PHF8/KDM3A/KDM1B/PHF2	7
BP	GO:0060148	positive regulation of posttranscriptional gene silencing	7/1093	31/18723	0.00173041	0.0394702	0.0358965	PUM2/PUM1/FMR1/LIMD1/DHX9/DDX6/TNRC6B	7
BP	GO:0035264	multicellular organism growth	17/1093	132/18723	0.0017586	0.0399184	0.0363042	CREB1/TNKS2/NIPBL/ERCC6/PLEKHA1/SOS1/WDR48/MBD5/RC3H2/PIK3CA/WDR11/GIGYF2/BBS2/ZFX/EP300/STAT5B/PTPN11	17
BP	GO:0072594	establishment of protein localization to organelle	40/1093	422/18723	0.0017686	0.0399515	0.0363342	VPS13C/RAB3GAP2/NIPBL/GCC2/TNPO1/VPS41/MAPK8/PRKAA1/UBR5/AP3B1/SCARB2/RANBP6/TERF1/MAPK14/NUP54/PEX1/UFM1/MED1/VPS36/PIK3R4/MAPK1/TPR/APPL2/NCOA4/NUP133/SPCS3/NUP153/RAB3GAP1/AP3M1/IPO8/UBE2D3/GNPTAB/KPNA3/SRP54/SRP72/STAM/PEX13/COX18/BAG4/IPO7	40
BP	GO:0008630	intrinsic apoptotic signaling pathway in response to DNA damage	14/1093	99/18723	0.00179164	0.0400774	0.0364488	ERCC6/HIPK1/SIRT1/TOPORS/USP28/MSH6/USP47/MSH2/BCL2L11/DYRK2/EP300/HIPK2/PRKDC/HNRNPK	14
BP	GO:0038127	ERBB signaling pathway	16/1093	121/18723	0.00179854	0.0400774	0.0364488	CUL5/PIK3C2A/CPNE3/SOS1/BRAF/KIF16B/FER/PIK3CA/PTK2/RBPJ/NEU3/MAPK1/SNX6/ZGPAT/FAM83B/PTPN11	16
BP	GO:0048259	regulation of receptor-mediated endocytosis	15/1093	110/18723	0.00181239	0.0400774	0.0364488	FMR1/MKLN1/SCYL2/OPHN1/ATAD1/AHI1/NEU3/CD2AP/AAK1/USP46/BICD1/WASL/TBC1D5/UBQLN2/HNRNPK	15
BP	GO:0001672	regulation of chromatin assembly or disassembly	4/1093	10/18723	0.0018256	0.0400774	0.0364488	TLK1/SPTY2D1/PHF8/PHF2	4
BP	GO:1905456	regulation of lymphoid progenitor cell differentiation	4/1093	10/18723	0.0018256	0.0400774	0.0364488	SOS2/SOS1/FNIP1/ZBTB1	4
BP	GO:1990700	nucleolar chromatin organization	4/1093	10/18723	0.0018256	0.0400774	0.0364488	SMARCA5/SIRT1/PHF8/PHF2	4
BP	GO:0044843	cell cycle G1/S phase transition	26/1093	241/18723	0.00189198	0.0413407	0.0375977	NPAT/CUL5/USP37/TAF1/LATS1/CCNE2/CUL4B/RB1/RBL2/GIGYF2/ANKRD17/EIF4E/CDKN1B/RBL1/PLRG1/ACVR1B/CDK17/DDX3X/APPL2/PHF8/PIAS1/CTDSP2/PPAT/PRKDC/BACH1/DLG1	26
BP	GO:0006997	nucleus organization	17/1093	133/18723	0.00190936	0.0415265	0.0377666	SPAST/SMARCA5/TMF1/SIRT1/SRPK2/UBXN2B/NUP54/TMEM170A/TPR/PHF8/NUP133/KDM3A/NUP153/AHCTF1/PHF2/HIPK2/CHMP1B	17
BP	GO:0031109	microtubule polymerization or depolymerization	16/1093	122/18723	0.00196056	0.0424425	0.0385997	AKAP9/TAOK1/SPAST/KIF2A/CEP192/TUBGCP3/TTBK2/CDKN1B/FBXO5/DYRK1A/SLAIN2/MID1/CKAP2/RANBP9/CLASP1/NIN	16
BP	GO:0006446	regulation of translational initiation	12/1093	79/18723	0.00201151	0.0431087	0.0392056	FMR1/EIF5/DHX29/NCBP1/EIF4A2/UHMK1/TPR/DDX3X/EIF4G3/EIF2AK2/RPS6KB2/EIF4G2	12
BP	GO:0006406	mRNA export from nucleus	10/1093	59/18723	0.00202821	0.0431087	0.0392056	THOC2/YTHDC1/SETD2/FYTTD1/ZC3H11A/NCBP1/NUP160/SMG1/TPR/NUP133	10
BP	GO:0051568	histone H3-K4 methylation	10/1093	59/18723	0.00202821	0.0431087	0.0392056	TET2/ARID4A/KDM6A/BCOR/ASH1L/CTR9/PAXIP1/RLF/PRMT6/RBBP5	10
BP	GO:0071427	mRNA-containing ribonucleoprotein complex export from nucleus	10/1093	59/18723	0.00202821	0.0431087	0.0392056	THOC2/YTHDC1/SETD2/FYTTD1/ZC3H11A/NCBP1/NUP160/SMG1/TPR/NUP133	10
BP	GO:0031060	regulation of histone methylation	11/1093	69/18723	0.00205794	0.0435427	0.0396004	RIF1/SIRT1/BCOR/RNF20/ZNF304/MTF2/KDM3A/CTR9/PAXIP1/PRMT6/CTCF	11
BP	GO:0032434	regulation of proteasomal ubiquitin-dependent protein catabolic process	17/1093	134/18723	0.00207083	0.0436181	0.0396689	TAF1/HECTD1/XPO1/UBE2K/BBS7/ZYG11B/MAPK9/RYBP/RAD23B/ANKIB1/UCHL5/PIAS1/RNF19A/UBQLN2/FBXW8/CSNK1A1/UBQLN1	17
BP	GO:0038095	Fc-epsilon receptor signaling pathway	6/1093	24/18723	0.00211624	0.0443745	0.0403568	SOS1/MAPK8/FER/MAP3K7/MAPK9/MAP3K1	6
BP	GO:0048024	regulation of mRNA splicing, via spliceosome	14/1093	101/18723	0.00217134	0.0453267	0.0412228	MBNL2/FMR1/YTHDC1/TIA1/SON/SRPK2/NCBP1/CWC22/RBM7/DYRK1A/LARP7/DDX17/HNRNPK/RBMX	14
BP	GO:0032204	regulation of telomere maintenance	12/1093	80/18723	0.00224351	0.0466252	0.0424037	TNKS2/XRN1/DCP2/NBN/YLPM1/NEK7/TERF1/SMG1/MAPK1/DHX36/RAD50/ATR	12
BP	GO:0006474	N-terminal protein amino acid acetylation	5/1093	17/18723	0.00230356	0.0472433	0.0429658	NAA16/NAA30/NAA35/EP300/NAA15	5
BP	GO:0031445	regulation of heterochromatin assembly	5/1093	17/18723	0.00230356	0.0472433	0.0429658	ATF7IP/ZNF304/TPR/PHF8/PHF2	5
BP	GO:0120261	regulation of heterochromatin organization	5/1093	17/18723	0.00230356	0.0472433	0.0429658	ATF7IP/ZNF304/TPR/PHF8/PHF2	5
BP	GO:0006354	DNA-templated transcription, elongation	13/1093	91/18723	0.00234701	0.0479241	0.043585	ERCC6/ZNF326/CCNT2/SCAF8/SETD2/ZMYND11/EAPP/HTATSF1/ARID1A/LARP7/CTR9/CDK12/SUPT16H	13
BP	GO:0032200	telomere organization	19/1093	159/18723	0.00235869	0.0479532	0.0436115	TNKS2/RIF1/SMC5/CCNE2/XRN1/DCP2/NBN/YLPM1/NEK7/TERF1/SMC6/SMG1/MAPK1/RFC1/DHX36/RAD50/PRKDC/DCLRE1C/ATR	19
BP	GO:0043401	steroid hormone mediated signaling pathway	17/1093	136/18723	0.00242821	0.048941	0.0445098	RNF6/CLOCK/UBE3A/TMF1/LATS1/SIRT1/UBR5/NCOR1/STRN3/UFM1/MED1/ARID1A/NCOA4/KDM3A/CNOT2/EP300/DDX17	17
BP	GO:0098876	vesicle-mediated transport to the plasma membrane	17/1093	136/18723	0.00242821	0.048941	0.0445098	ACAP2/KIAA1109/ARFGEF2/SNX4/EXOC6B/EPG5/ATP9A/RAB14/GOPC/LYPLA1/GOLPH3/KIF13A/ATP2C1/BBS2/ANKRD50/CCDC93/EPS15	17
BP	GO:0070507	regulation of microtubule cytoskeleton organization	18/1093	148/18723	0.00249731	0.0498843	0.0453677	AKAP9/TAOK1/SPAST/PRKAA1/SENP6/TTBK2/CYLD/CDKN1B/DYRK1A/BICD1/TPR/SLAIN2/ROCK1/MID1/CKAP2/CLASP1/CHMP1B/NIN	18
BP	GO:0032873	negative regulation of stress-activated MAPK cascade	9/1093	51/18723	0.00251845	0.0498843	0.0453677	ITCH/HIPK3/ZNF675/NCOR1/ZMYND11/CYLD/TAOK3/FKTN/DLG1	9
BP	GO:0070303	negative regulation of stress-activated protein kinase signaling cascade	9/1093	51/18723	0.00251845	0.0498843	0.0453677	ITCH/HIPK3/ZNF675/NCOR1/ZMYND11/CYLD/TAOK3/FKTN/DLG1	9
BP	GO:0007051	spindle organization	21/1093	184/18723	0.00252989	0.0498843	0.0453677	STAG2/SPAST/STAG1/KIF2A/CEP192/SMC3/PIBF1/SENP6/NCOR1/TUBGCP3/NEK7/HAUS6/FBXO5/HAUS3/LSM14A/TPR/KIF3B/CLASP1/CHMP1B/SPICE1/DLG1	21
BP	GO:0006482	protein demethylation	7/1093	33/18723	0.00253902	0.0498843	0.0453677	KDM6A/JMJD1C/KDM3B/PHF8/KDM3A/KDM1B/PHF2	7
BP	GO:0008214	protein dealkylation	7/1093	33/18723	0.00253902	0.0498843	0.0453677	KDM6A/JMJD1C/KDM3B/PHF8/KDM3A/KDM1B/PHF2	7
BP	GO:0032465	regulation of cytokinesis	13/1093	92/18723	0.00259056	0.0504728	0.045903	SPAST/CCP110/BIRC6/CSPP1/SETD2/PKN2/CDC14A/PIK3R4/CDC14B/KIF13A/PRPF40A/KIF3B/AHCTF1	13
BP	GO:1903312	negative regulation of mRNA metabolic process	13/1093	92/18723	0.00259056	0.0504728	0.045903	FMR1/RNF20/MAPK14/ZC3H14/DHX9/ANGEL2/DYRK1A/TIRAP/CTR9/SECISBP2/HNRNPK/RBMX/BAG4	13
BP	GO:0046700	heterocycle catabolic process	41/1093	445/18723	0.00262721	0.0509745	0.0463592	TET2/CNOT6L/DICER1/PUM2/PUM1/FMR1/METTL14/TTC37/XRN1/DCP2/RC3H2/HNRNPR/MAPK14/XRN2/GIGYF2/ZC3H14/NCBP1/DHX9/RC3H1/PHAX/SMG1/NUDT3/ANGEL2/RBM7/TDG/ROCK2/TNRC6B/DCP1A/TIRAP/ROCK1/CNOT8/CNOT2/CNOT7/CNOT6/DIS3/DHX36/PDE8A/SECISBP2/LRPPRC/PAN3/FASTKD3	41
BP	GO:0032878	regulation of establishment or maintenance of cell polarity	6/1093	25/18723	0.00264876	0.0511801	0.0465462	RICTOR/WDPCP/ARFGEF1/ROCK2/KRIT1/ROCK1	6
BP	GO:0051650	establishment of vesicle localization	19/1093	161/18723	0.00272004	0.0520236	0.0473134	TRIP11/FAM91A1/MYO6/EXOC6B/AP3B1/FNBP1L/AP1AR/WDR11/TBC1D23/BBS7/TMED10/KIF5B/WASL/KIF13A/BBS2/TRAK2/KIF3B/AP3M1/CLASP1	19
BP	GO:0031929	TOR signaling	16/1093	126/18723	0.00273569	0.0520236	0.0473134	RICTOR/MFSD8/PRKAA1/SIRT1/FNIP1/PIK3CA/UBR1/UBR2/SMG1/SLC38A9/GOLPH3/TBCK/TIPRL/HIF1A/MIOS/RPS6KB2	16
BP	GO:0042789	mRNA transcription by RNA polymerase II	4/1093	11/18723	0.00273692	0.0520236	0.0473134	AP3B1/ZBTB1/MED1/TFCP2	4
BP	GO:0098935	dendritic transport	4/1093	11/18723	0.00273692	0.0520236	0.0473134	PURA/KIF5B/TRAK2/KIF3B	4
BP	GO:0001892	embryonic placenta development	12/1093	82/18723	0.0027731	0.0522864	0.0475524	BPTF/BIRC6/SETD2/HECTD1/SP3/RBPJ/MED1/GGNBP2/MAPK1/HIF1A/FBXW8/STK3	12
BP	GO:2001252	positive regulation of chromosome organization	12/1093	82/18723	0.0027731	0.0522864	0.0475524	TNKS2/RAD21/SMC5/ATF7IP/NBN/NEK7/ZNF304/MAPK1/TPR/DHX36/RAD50/ATR	12
CC	GO:0000151	ubiquitin ligase complex	55/1121	301/19550	1.50349e-14	8.64509e-12	7.2959e-12	UBR3/FBXL4/CUL5/SPOPL/KLHDC10/MED21/CRBN/UBE4A/FBXO11/KLHL24/CUL4B/WWP1/FBXL20/FBXO48/MKLN1/KLHDC2/CAND1/BCOR/TOPORS/FEM1B/RNF20/DCAF12/KLHL7/UBR1/ERCC8/RMND5A/ZYG11B/BRCC3/CDC27/UBR2/KLHL2/FBXO38/RNF2/PHC3/KLHL20/MED1/CDKN1B/PLRG1/USP33/WDR26/USP47/ANKIB1/DCUN1D1/DYRK2/RNF19A/DCAF10/CDC23/FBXW8/FEM1C/DCUN1D4/ZSWIM6/RANBP9/ANAPC10/DCAF17/ANAPC1	55
CC	GO:0016607	nuclear speck	62/1121	412/19550	2.76798e-12	7.95795e-10	6.716e-10	BCLAF1/FBXL4/THOC2/TRIP11/SMC5/PRPF4B/CDC5L/FAM76B/MAML3/NRIP1/CDC40/HIPK1/ZC3H13/CPSF6/YTHDC1/PRKAA1/API5/ZNF638/SREK1/TOPORS/WBP4/SON/PPIG/YLPM1/RBM27/RSRC1/KAT6A/MAPK14/SRPK2/ASCC3/HAUS6/FYTTD1/ZC3H14/DHX15/SLU7/SF3B1/SMC6/CIR1/GPATCH2/SCAPER/CRNKL1/CWC22/PLRG1/DYRK1A/DDX46/HBP1/PRPF40A/PIAS1/CTR9/CNOT7/HIF1A/CDK12/VIRMA/DHX36/MAML2/DDX17/SART1/PPP1CC/SRP54/CSNK1A1/PNN/PSPC1	62
CC	GO:0005819	spindle	53/1121	391/19550	4.90014e-09	9.39193e-07	7.92619e-07	STAG2/XIAP/RIF1/SPAST/RAD21/NEDD1/STAG1/CEP350/KIF2A/CEP44/LATS1/BIRC6/CSPP1/SMC3/RB1/NCOR1/ALMS1/TOPORS/TUBGCP3/KIF16B/NEK7/TERF1/MAPK14/HAUS6/UBXN2B/CYLD/CDC14A/INVS/BRCC3/CDC27/SMC6/EVI5/CNTRL/EML4/PHLPP2/FBXO5/HAUS3/MAPK1/CDC14B/LSM14A/TPR/TBCK/TFDP2/KIF3B/CEP170/CBX1/MID1/CKAP2/TOPBP1/CLASP1/CHAMP1/NIN/SPICE1	53
CC	GO:0031461	cullin-RING ubiquitin ligase complex	31/1121	172/19550	1.18906e-08	1.70927e-06	1.44252e-06	FBXL4/CUL5/SPOPL/KLHDC10/CRBN/KLHL24/CUL4B/FBXL20/FBXO48/KLHDC2/CAND1/FEM1B/DCAF12/KLHL7/ERCC8/ZYG11B/CDC27/KLHL2/FBXO38/KLHL20/CDKN1B/PLRG1/USP47/DCAF10/CDC23/FBXW8/FEM1C/ZSWIM6/ANAPC10/DCAF17/ANAPC1	31
CC	GO:0034399	nuclear periphery	26/1121	130/19550	1.95158e-08	2.24431e-06	1.89406e-06	STAG2/GMCL1/RAD21/STAG1/ZNF326/SMC3/SCAF8/MORC3/ARFGEF1/MATR3/PPIG/POLA1/ERCC8/ATXN3/DNMT3A/TPR/PRPF40A/NUP153/YY1/ZNF350/AHCTF1/HLCS/PAXIP1/LRIF1/PRR14/PSPC1	26
CC	GO:0098687	chromosomal region	47/1121	348/19550	4.06834e-08	3.89883e-06	3.29036e-06	STAG2/TNKS2/THOC2/RIF1/RAD21/PDS5B/PDS5A/SMC5/SMCHD1/STAG1/PHF6/FMR1/SMC3/ORC4/NBN/PURA/TERF1/XPO1/MIS18BP1/POLR2B/NUP160/PPP1R12A/SMC6/PPP1CB/CBX5/DNMT3A/SETX/TPR/DYNC1LI2/NUP133/MSH2/AHCTF1/SUV39H2/ATF7/DHX36/RAD50/CBX1/TP53BP1/PHF2/PRKDC/PPP1CC/LRIF1/CLASP1/CSNK1A1/CHAMP1/ATR/CTCF	47
CC	GO:0016363	nuclear matrix	23/1121	111/19550	6.39769e-08	4.99874e-06	4.21862e-06	STAG2/GMCL1/RAD21/STAG1/ZNF326/SMC3/SCAF8/MORC3/ARFGEF1/MATR3/PPIG/POLA1/ERCC8/ATXN3/DNMT3A/PRPF40A/YY1/ZNF350/AHCTF1/HLCS/PAXIP1/LRIF1/PSPC1	23
CC	GO:0016605	PML body	22/1121	103/19550	6.95477e-08	4.99874e-06	4.21862e-06	CASP8AP2/RNF6/SMC5/HIPK1/SIRT1/HIPK3/MORC3/RB1/NBN/TOPORS/KAT6A/SP3/RNF111/SMC6/CBX5/ZMYM2/KLHL20/ZNF451/PIAS1/HIPK2/TOPBP1/ATR	22
CC	GO:0010494	cytoplasmic stress granule	18/1121	76/19550	2.06112e-07	1.31683e-05	1.11132e-05	PUM2/PUM1/FMR1/TIA1/LARP4/NUFIP2/RC3H2/GIGYF2/RC3H1/EIF4E/DDX6/CAPRIN1/LSM14A/DDX3X/ROCK1/G3BP1/DHX36/HNRNPK	18
CC	GO:0005667	transcription regulator complex	50/1121	413/19550	4.80288e-07	2.76166e-05	2.33066e-05	CREB1/MED23/GTF2A1/ARID4A/TAF1B/TAF2/PRDM10/CLOCK/NAA16/BDP1/TAF1/RCOR3/RLIM/ADNP/ATF7IP/RB1/C1D/NCOR1/NFAT5/REL/RBL2/SP3/ASCC3/LIMD1/RBPJ/CBX5/MED14/POU2F1/TCEA1/RBL1/BCL9/GTF3C4/GTF3C3/TFDP2/E2F5/SNAPC3/YY1/HIF1A/ZNF350/SMAD2/MIER1/EP300/MED17/HIPK2/IVNS1ABP/PRKDC/HDAC2/NAA15/GTF2H3/LIN9	50
CC	GO:0035770	ribonucleoprotein granule	35/1121	254/19550	1.34475e-06	7.02935e-05	5.93232e-05	CLOCK/PUM2/PUM1/FMR1/XRN1/TIA1/DCP2/LARP4/NUFIP2/YTHDC2/RC3H2/HELZ/LIMD1/GIGYF2/DHX9/RC3H1/EIF4E/UHMK1/DDX6/CAPRIN1/ROCK2/LSM14A/DDX3X/TNRC6B/DCP1A/ROCK1/CNOT8/CNOT2/BTBD1/CNOT7/G3BP1/DHX36/HNRNPK/PAN3/FASTKD3	35
CC	GO:0036464	cytoplasmic ribonucleoprotein granule	33/1121	236/19550	1.92839e-06	9.24019e-05	7.79813e-05	CLOCK/PUM2/PUM1/FMR1/XRN1/TIA1/DCP2/LARP4/NUFIP2/RC3H2/HELZ/LIMD1/GIGYF2/DHX9/RC3H1/EIF4E/UHMK1/DDX6/CAPRIN1/ROCK2/LSM14A/DDX3X/TNRC6B/DCP1A/ROCK1/CNOT8/CNOT2/BTBD1/CNOT7/G3BP1/DHX36/HNRNPK/PAN3	33
CC	GO:0005814	centriole	24/1121	145/19550	2.53329e-06	0.00011205	9.45626e-05	NEDD1/CCP110/KIAA0586/CEP350/CEP135/KIF2A/MPHOSPH9/CEP44/CEP192/KIAA0753/ALMS1/TOPORS/TUBGCP3/TTBK2/RTTN/AHI1/CEP76/CEP290/SCLT1/ROCK1/CEP170/SASS6/NIN/SPICE1	24
CC	GO:0000775	chromosome, centromeric region	29/1121	198/19550	3.13577e-06	0.000128791	0.000108691	STAG2/RAD21/PDS5B/PDS5A/SMC5/STAG1/PHF6/FMR1/SMC3/XPO1/MIS18BP1/NUP160/PPP1R12A/SMC6/CBX5/DNMT3A/TPR/DYNC1LI2/NUP133/AHCTF1/SUV39H2/CBX1/TP53BP1/PHF2/PPP1CC/CLASP1/CSNK1A1/CHAMP1/CTCF	29
CC	GO:0005635	nuclear envelope	50/1121	468/19550	1.70449e-05	0.000640173	0.000540265	TNKS2/DPY19L4/RIF1/DST/DNAJB14/SPAST/RNF6/UBXN4/PUM2/MYO6/GNAQ/RB1CC1/SIRT1/POLR2M/KLHDC2/MATR3/ZBTB1/SPIN1/POLA1/LYPLA1/XPO1/NUP54/TMEM170A/TMPO/NUP160/ANKRD17/XPO4/CBX5/ZNF383/SENP1/PLRG1/RNF13/GTF3C3/MTDH/TPR/PHF8/SLC30A1/NUP133/CCAR1/NUP153/AHCTF1/CEPT1/IPO8/TMEM33/EPC1/LRPPRC/KPNA3/FANCL/CLCC1/IPO7	50
CC	GO:0000781	chromosome, telomeric region	24/1121	162/19550	1.78135e-05	0.000640173	0.000540265	TNKS2/THOC2/RIF1/SMC5/SMCHD1/ORC4/NBN/PURA/TERF1/POLR2B/SMC6/PPP1CB/CBX5/SETX/MSH2/ATF7/DHX36/RAD50/CBX1/TP53BP1/PRKDC/PPP1CC/LRIF1/ATR	24
CC	GO:0000932	P-body	17/1121	93/19550	1.90858e-05	0.00064555	0.000544803	PUM1/XRN1/DCP2/RC3H2/LIMD1/RC3H1/EIF4E/DDX6/CAPRIN1/LSM14A/TNRC6B/DCP1A/CNOT8/CNOT2/BTBD1/CNOT7/PAN3	17
CC	GO:0000922	spindle pole	24/1121	170/19550	3.99262e-05	0.00127542	0.00107637	STAG2/RAD21/NEDD1/STAG1/KIF2A/CEP44/LATS1/BIRC6/CSPP1/SMC3/ALMS1/TOPORS/TUBGCP3/NEK7/MAPK14/UBXN2B/CDC14A/BRCC3/SMC6/CNTRL/CDC14B/CKAP2/TOPBP1/NIN	24
CC	GO:0070603	SWI/SNF superfamily-type complex	14/1121	72/19550	5.02537e-05	0.00152084	0.00128349	SMARCE1/RSF1/BPTF/SMARCA5/PBRM1/SMARCA2/RB1/ARID1A/PHF10/ANP32E/UCHL5/YY1/ACTR8/HDAC2	14
CC	GO:1904949	ATPase complex	14/1121	73/19550	5.89384e-05	0.00169448	0.00143003	SMARCE1/RSF1/BPTF/SMARCA5/PBRM1/SMARCA2/RB1/ARID1A/PHF10/ANP32E/UCHL5/YY1/ACTR8/HDAC2	14
CC	GO:0016592	mediator complex	10/1121	40/19550	6.44776e-05	0.00176546	0.00148993	BCLAF1/MED23/MED21/CDK19/MED28/MED14/MED1/MED13L/MED17/MED20	10
CC	GO:0030014	CCR4-NOT complex	6/1121	14/19550	7.06778e-05	0.00184726	0.00155897	CNOT6L/CNOT4/CNOT8/CNOT2/CNOT7/CNOT6	6
CC	GO:0031248	protein acetyltransferase complex	15/1121	85/19550	8.85903e-05	0.00209643	0.00176925	PHF20L1/TAF2/NAA16/NAA30/ATF2/EPC2/KAT6B/KAT6A/NAA35/TADA2A/BRPF3/PHF14/EP300/EPC1/NAA15	15
CC	GO:1902493	acetyltransferase complex	15/1121	85/19550	8.85903e-05	0.00209643	0.00176925	PHF20L1/TAF2/NAA16/NAA30/ATF2/EPC2/KAT6B/KAT6A/NAA35/TADA2A/BRPF3/PHF14/EP300/EPC1/NAA15	15
CC	GO:0032839	dendrite cytoplasm	9/1121	34/19550	9.23966e-05	0.00209643	0.00176925	PURA/ZC3H14/KIF5B/UHMK1/MAPK1/CANX/TRAK2/KIF3B/CDKL5	9
CC	GO:0031965	nuclear membrane	34/1121	297/19550	9.78677e-05	0.00209643	0.00176925	DPY19L4/RIF1/DNAJB14/SPAST/RNF6/PUM2/MYO6/GNAQ/RB1CC1/SIRT1/KLHDC2/MATR3/ZBTB1/SPIN1/LYPLA1/XPO1/NUP54/ANKRD17/ZNF383/SENP1/PLRG1/RNF13/GTF3C3/MTDH/TPR/PHF8/SLC30A1/NUP133/NUP153/AHCTF1/CEPT1/EPC1/LRPPRC/CLCC1	34
CC	GO:0005681	spliceosomal complex	25/1121	191/19550	9.8441e-05	0.00209643	0.00176925	PRPF4B/CDC5L/CDC40/API5/SREK1/WBP4/HNRNPR/RBM41/SNRNP48/DHX15/SLU7/SF3B1/PRPF39/CRNKL1/CWC22/PLRG1/HTATSF1/HNRNPH3/PRPF40A/PPWD1/IVNS1ABP/SART1/HNRNPK/RBMX/PNN	25
CC	GO:0000228	nuclear chromosome	28/1121	227/19550	0.000110935	0.00227813	0.0019226	SMARCAD1/RAD21/SMARCE1/SMCHD1/SMARCA5/SMC2/CPSF6/SMC3/PBRM1/ORC4/ETAA1/POLA1/DHX9/MMS22L/ZRANB3/SETX/TRIM24/ANP32E/UCHL5/YY1/MLH3/RAD50/ACTR8/LRPPRC/HDAC2/TOPBP1/LRIF1/FIGNL1	28
CC	GO:0090734	site of DNA damage	16/1121	97/19550	0.000120339	0.00238603	0.00201365	CUL5/SMARCAD1/RIF1/SMC5/ERCC6/SMCHD1/ATF2/NBN/HELB/EXD2/SMC6/CBX5/ACTR2/RAD50/CBX1/TP53BP1	16
CC	GO:0120111	neuron projection cytoplasm	15/1121	93/19550	0.000250632	0.00480379	0.00405409	DST/SPAST/FMR1/AP3B1/PURA/ZC3H14/KIF5B/UHMK1/MAPK1/CANX/TRAK2/KIF3B/HIF1A/AP3M1/CDKL5	15
CC	GO:1990391	DNA repair complex	9/1121	39/19550	0.00028819	0.00534545	0.00451122	MSH3/ERCC8/MSH6/RAD23B/MSH2/MLH3/TP53BP1/PRKDC/DCLRE1C	9
CC	GO:0072686	mitotic spindle	21/1121	161/19550	0.00036091	0.00648511	0.00547301	STAG2/STAG1/SMC3/NCOR1/HAUS6/CDC14A/CDC27/SMC6/CNTRL/EML4/PHLPP2/HAUS3/MAPK1/CDC14B/LSM14A/TPR/TBCK/TFDP2/CEP170/CLASP1/NIN	21
CC	GO:0000793	condensed chromosome	28/1121	244/19550	0.000373918	0.00651524	0.00549845	STAG2/RIF1/RAD21/SMC5/STAG1/SMARCA5/PHF6/SMC2/SMC3/XPO1/NUP160/PPP1R12A/SMC6/TPR/DYNC1LI2/NUP133/AHCTF1/MLH3/RAD50/TP53BP1/PHF2/LRPPRC/PPP1CC/TOPBP1/CLASP1/CSNK1A1/CHAMP1/CTCF	28
CC	GO:0071013	catalytic step 2 spliceosome	14/1121	87/19550	0.000408383	0.00690648	0.00582863	PRPF4B/CDC5L/CDC40/HNRNPR/SLU7/SF3B1/CRNKL1/CWC22/PLRG1/PPWD1/SART1/HNRNPK/RBMX/PNN	14
CC	GO:0000803	sex chromosome	7/1121	26/19550	0.000501976	0.00824674	0.00695972	SMC5/SMCHD1/SMC6/RNF2/BIRC2/DNMT3A/LRIF1	7
CC	GO:0080008	Cul4-RING E3 ubiquitin ligase complex	8/1121	34/19550	0.000543069	0.00867402	0.00732032	CRBN/CUL4B/DCAF12/ERCC8/CDKN1B/PLRG1/DCAF10/DCAF17	8
CC	GO:0017053	transcription repressor complex	11/1121	62/19550	0.000718245	0.0111619	0.00941994	ARID4A/PRDM10/RLIM/C1D/NCOR1/SP3/RBPJ/CBX5/ZNF350/MIER1/LIN9	11
CC	GO:0000242	pericentriolar material	6/1121	22/19550	0.00118189	0.0178839	0.0150929	TNKS2/NEDD1/CEP192/HOOK3/TUBE1/NIN	6
CC	GO:0061695	transferase complex, transferring phosphorus-containing groups	26/1121	239/19550	0.00131177	0.0193401	0.0163218	GTF2A1/PIK3C2A/TAF2/CCNT2/TAF1/MYO6/PRKAA1/RB1CC1/CCNE2/POLR2M/SOCS7/POLA1/PIK3CA/POLR2B/TCEA1/RPRD2/PIK3R4/ACVR1B/ACVR2B/RPAP2/CCNG2/PHKB/CTR9/CDK12/GTF2H3/CCNJ	26
CC	GO:0034708	methyltransferase complex	13/1121	88/19550	0.00147287	0.0211725	0.0178682	SUZ12/METTL14/KDM6A/TAF1/ZC3H13/CBX5/RNF2/AEBP2/VIRMA/PAXIP1/HDAC2/RNMT/RBBP5	13
CC	GO:0031462	Cul2-RING ubiquitin ligase complex	6/1121	23/19550	0.00152222	0.0213482	0.0180165	KLHDC10/KLHDC2/FEM1B/ZYG11B/FEM1C/ZSWIM6	6
CC	GO:0044232	organelle membrane contact site	8/1121	40/19550	0.00169515	0.0218271	0.0184207	SACM1L/STX17/MOSPD2/AHCYL1/PDZD8/PIK3R4/CANX/CLCC1	8
CC	GO:0031414	N-terminal protein acetyltransferase complex	4/1121	10/19550	0.00170821	0.0218271	0.0184207	NAA16/NAA30/NAA35/NAA15	4
CC	GO:0070775	H3 histone acetyltransferase complex	4/1121	10/19550	0.00170821	0.0218271	0.0184207	KAT6B/KAT6A/BRPF3/PHF14	4
CC	GO:0120103	centriolar subdistal appendage	4/1121	10/19550	0.00170821	0.0218271	0.0184207	KIF2A/CNTRL/CEP170/NIN	4
CC	GO:0005802	trans-Golgi network	27/1121	259/19550	0.00199903	0.0249878	0.0210881	YIPF4/PIK3C2A/FAM91A1/VPS54/GCC2/ARFGEF2/ARL5B/BIRC6/AFTPH/COG3/ARFGEF1/OSBP/ATP9A/RAB14/WDR11/PI4K2B/TBC1D23/PLEKHA8/KLHL20/BICD1/GOLPH3/KIF13A/ATP2C1/ATP11A/ARFIP1/ATP9B/TGOLN2	27
CC	GO:0036064	ciliary basal body	19/1121	161/19550	0.00223223	0.0273091	0.0230472	NEDD1/KIAA0586/NEK4/TOPORS/TTBK2/IFT81/RTTN/RAB28/WDR11/PTK2/CYLD/CDC14A/BBS7/AHI1/CEP290/TTC26/BBS2/CDKL5/CSNK1A1	19
CC	GO:0000152	nuclear ubiquitin ligase complex	8/1121	42/19550	0.00235075	0.0281601	0.0237653	BCOR/BRCC3/CDC27/RNF2/PHC3/CDC23/ANAPC10/ANAPC1	8
CC	GO:0005845	mRNA cap binding complex	4/1121	11/19550	0.00256308	0.030077	0.025383	FMR1/NCBP1/EIF4E/RNMT	4
CC	GO:0031519	PcG protein complex	7/1121	34/19550	0.00274899	0.0316134	0.0266797	SUZ12/ASXL2/RNF2/PHC3/AEBP2/YY1/HDAC2	7
CC	GO:0035861	site of double-strand break	11/1121	73/19550	0.00283308	0.0319415	0.0269566	SMARCAD1/RIF1/SMC5/SMCHD1/ATF2/NBN/HELB/SMC6/ACTR2/RAD50/TP53BP1	11
CC	GO:0016442	RISC complex	6/1121	26/19550	0.00299622	0.0325061	0.0274331	DICER1/DCP2/LIMD1/DHX9/EIF4E/DDX6	6
CC	GO:0031332	RNAi effector complex	6/1121	26/19550	0.00299622	0.0325061	0.0274331	DICER1/DCP2/LIMD1/DHX9/EIF4E/DDX6	6
CC	GO:0000123	histone acetyltransferase complex	11/1121	75/19550	0.00351475	0.0363968	0.0307166	PHF20L1/TAF2/ATF2/EPC2/KAT6B/KAT6A/TADA2A/BRPF3/PHF14/EP300/EPC1	11
CC	GO:0090575	RNA polymerase II transcription regulator complex	19/1121	168/19550	0.0036094	0.0363968	0.0307166	CREB1/GTF2A1/TAF2/CLOCK/TAF1/ADNP/RB1/ASCC3/MED14/POU2F1/TCEA1/BCL9/TFDP2/E2F5/HIF1A/SMAD2/MED17/HIPK2/GTF2H3	19
CC	GO:0016281	eukaryotic translation initiation factor 4F complex	4/1121	12/19550	0.00367133	0.0363968	0.0307166	EIF4A2/EIF4E/EIF4G3/EIF4G2	4
CC	GO:0032300	mismatch repair complex	4/1121	12/19550	0.00367133	0.0363968	0.0307166	MSH3/MSH6/MSH2/MLH3	4
CC	GO:0071564	npBAF complex	4/1121	12/19550	0.00367133	0.0363968	0.0307166	SMARCE1/SMARCA2/ARID1A/PHF10	4
CC	GO:0016591	RNA polymerase II, holoenzyme	11/1121	76/19550	0.00390164	0.0380244	0.0320902	GTF2A1/TAF2/TAF1/MYO6/POLR2M/POLR2B/TCEA1/RPRD2/RPAP2/CTR9/GTF2H3	11
CC	GO:0043596	nuclear replication fork	6/1121	28/19550	0.00444571	0.0426048	0.0359557	SMARCAD1/SMARCA5/ETAA1/POLA1/MMS22L/ZRANB3	6
CC	GO:0044233	mitochondria-associated endoplasmic reticulum membrane	5/1121	20/19550	0.00462156	0.0435639	0.0367651	STX17/AHCYL1/PDZD8/CANX/CLCC1	5
CC	GO:0034518	RNA cap binding complex	4/1121	13/19550	0.00506452	0.0462238	0.03901	FMR1/NCBP1/EIF4E/RNMT	4
CC	GO:0042405	nuclear inclusion body	4/1121	13/19550	0.00506452	0.0462238	0.03901	NBN/ATXN3/TPR/NUP153	4
CC	GO:0001726	ruffle	19/1121	178/19550	0.00673956	0.0587769	0.0496039	ACAP2/PLEKHA1/MTM1/ALS2/MYO6/SPATA13/TWF1/MKLN1/KLHL2/CD2AP/FGD4/TRPM7/APPL2/TIRAP/FRMD4B/ROCK1/CDKL5/RAB5A/RASA1	19
CC	GO:0008278	cohesin complex	4/1121	14/19550	0.00677212	0.0587769	0.0496039	STAG2/RAD21/STAG1/SMC3	4
CC	GO:0005657	replication fork	9/1121	60/19550	0.00684878	0.0587769	0.0496039	SMARCAD1/SMARCA5/NBN/ETAA1/POLA1/MMS22L/ZRANB3/RFC1/TP53BP1	9
CC	GO:0035097	histone methyltransferase complex	9/1121	60/19550	0.00684878	0.0587769	0.0496039	SUZ12/KDM6A/TAF1/CBX5/RNF2/AEBP2/PAXIP1/HDAC2/RBBP5	9
MF	GO:0003712	transcription coregulator activity	71/1124	489/18368	8.49387e-12	6.71865e-09	5.76689e-09	BCLAF1/NCOA2/CASP8AP2/NPAT/MED23/TRIP11/SMARCE1/RSF1/MYSM1/MAML3/UBE3A/NRIP1/MED21/TMF1/LCOR/RCOR3/RLIM/SIRT1/SMARCA2/ATF7IP/RB1/C1D/NCOR1/BCOR/JMJD1C/NUCKS1/KAT6B/BTAF1/RNF20/KAT6A/USP16/LIMD1/KDM3B/ZMYND11/TADA2A/DHX9/MED14/CIR1/BIRC2/MED1/RYBP/ZNF451/DNMT3A/BCL9/DYRK1A/MTDH/ARID1A/TRIM13/TRIM24/NCOA4/IRF2BP2/PHF8/PHF10/MED13L/KDM3A/NCOA3/CNOT2/PIAS1/CNOT7/CNOT6/CCAR1/MIER1/EP300/MAML2/TP53BP1/…	71
MF	GO:0042393	histone binding	45/1124	244/18368	2.36892e-11	9.36909e-09	8.04187e-09	ATAD2B/RSF1/MYSM1/BPTF/SUZ12/SPIN3/SMARCA5/PHF6/MBTD1/FMR1/CHD1/TAF1/SIRT1/PWWP2A/SMARCA2/MORC3/KAT6B/RNF20/KAT6A/USP16/SBNO1/SPIN1/MLLT10/ZMYND11/MSH6/BRPF3/CBX5/PHC3/PHF14/TRIM24/SPTY2D1/MTF2/PHF8/PHF10/ANP32E/SPIN4/KDM1B/DEK/TP53BP1/PHF2/PRMT6/BRD3/RBBP5/USP49/IPO7	45
MF	GO:0008094	ATP-dependent activity, acting on DNA	27/1124	111/18368	4.34167e-10	1.09787e-07	9.42348e-08	SMARCAD1/ERCC6/BPTF/TOP2B/SMARCA5/CHD1/CHD9/CHD6/SMC3/SMARCA2/MSH3/BTAF1/HELB/FANCM/ASCC3/DHX9/MSH6/ZRANB3/SETX/DDX3X/RFC1/MSH2/G3BP1/DHX36/RAD50/RECQL/HELQ	27
MF	GO:0140030	modification-dependent protein binding	33/1124	160/18368	5.55182e-10	1.09787e-07	9.42348e-08	ATAD2B/TAB3/BPTF/SUZ12/SPIN3/MBTD1/FMR1/CHD1/TAF1/MORC3/AGL/ZBTB1/SPIN1/FAN1/ZMYND11/MSH6/BRCC3/CBX5/RAD23B/ZRANB3/TAB2/TRIM24/MTF2/PHF8/SPIN4/IDE/UBQLN2/EPS15/TP53BP1/PHF2/BRD3/RBBP5/UBQLN1	33
MF	GO:0106310	protein serine kinase activity	54/1124	360/18368	8.46643e-10	1.33939e-07	1.14965e-07	RPS6KA3/TAOK1/PIKFYVE/PRPF4B/MAPK8/TLK1/TAF1/HIPK1/LATS1/NEK4/CDK19/PRKAA1/MAP4K3/HIPK3/BRAF/MAP3K2/PKN2/NLK/NEK7/TTBK2/MAPK14/PIK3CA/MAP3K7/CSNK1G3/SRPK2/IRAK4/MAPK9/SMG1/AAK1/MAP3K1/UHMK1/PIK3R4/TRPM7/MAPK1/DYRK1A/ROCK2/CDK17/ROCK1/EIF2AK2/CDK12/DYRK2/TBK1/CDKL5/NEK9/DAPK1/HIPK2/PRKDC/MAST4/TAOK3/RPS6KB2/CSNK1A1/ATR/STK3/MYLK4	54
MF	GO:0019787	ubiquitin-like protein transferase activity	62/1124	458/18368	3.11878e-09	4.11159e-07	3.52914e-07	UBR3/G2E3/TRIM33/UBE2W/XIAP/LTN1/CUL5/RNF6/MIB1/ZNRF2/ITCH/UBE3A/MED21/HERC3/TAF1/UBE4A/FBXO11/BIRC6/RLIM/C18orf25/CUL4B/WWP1/UBR5/BCOR/TOPORS/RC3H2/RNF20/HECTD1/UBR1/RNF38/ERCC8/RNF111/RMND5A/UBE2K/RC3H1/UBR2/RNF2/CNOT4/KLHL20/BIRC2/MED1/ZNF451/TTC3/MALT1/RNF13/UBA3/TRIM13/TRIM24/ANKIB1/PIAS1/UBE2G1/HERC1/MYLIP/RNF41/RNF19A/MYCBP2/CDC23/UBE2D3/FBXW8/RNF141/PELI1/FANCL	62
MF	GO:0004842	ubiquitin-protein transferase activity	59/1124	433/18368	5.90188e-09	6.66913e-07	5.72438e-07	UBR3/G2E3/TRIM33/UBE2W/XIAP/LTN1/CUL5/RNF6/MIB1/ZNRF2/ITCH/UBE3A/MED21/HERC3/TAF1/UBE4A/FBXO11/BIRC6/RLIM/C18orf25/CUL4B/WWP1/UBR5/BCOR/TOPORS/RC3H2/RNF20/HECTD1/UBR1/RNF38/ERCC8/RNF111/RMND5A/UBE2K/RC3H1/UBR2/RNF2/CNOT4/KLHL20/BIRC2/MED1/TTC3/MALT1/RNF13/TRIM13/TRIM24/ANKIB1/UBE2G1/HERC1/MYLIP/RNF41/RNF19A/MYCBP2/CDC23/UBE2D3/FBXW8/RNF141/PELI1/FANCL	59
MF	GO:0019783	ubiquitin-like protein-specific protease activity	27/1124	125/18368	7.11982e-09	7.03972e-07	6.04248e-07	USP37/SENP7/USP38/MYSM1/TANK/USP8/VCPIP1/SENP6/USP25/USP12/USP24/USP16/USP34/OTUD6B/CYLD/USP1/OTUD4/USP28/BRCC3/ATXN3/SENP1/USP33/USP46/ALG13/USP47/UCHL5/USP49	27
MF	GO:0004674	protein serine/threonine kinase activity	54/1124	386/18368	1.0467e-08	9.19929e-07	7.89612e-07	RPS6KA3/TAOK1/PIKFYVE/CPNE3/MAPK8/TLK1/TAF1/HIPK1/LATS1/NEK4/CDK19/PRKAA1/MAP4K3/HIPK3/BRAF/MAP3K2/PKN2/NLK/NEK7/TTBK2/MAPK14/MAP3K7/CSNK1G3/SRPK2/IRAK4/BMPR1A/MAPK9/SMG1/AAK1/MAP3K1/UHMK1/PIK3R4/ACVR1B/MAPK1/DYRK1A/ACVR2B/ROCK2/CDK17/ROCK1/EIF2AK2/CDK12/DYRK2/TBK1/CDKL5/DAPK1/HIPK2/PRKDC/MAST4/TAOK3/RPS6KB2/CSNK1A1/ATR/STK3/MYLK4	54
MF	GO:0004386	helicase activity	30/1124	156/18368	1.85008e-08	1.46341e-06	1.25611e-06	SMARCAD1/DICER1/SMARCA5/CHD1/CHD9/CHD6/SMARCA2/YTHDC2/BTAF1/HELB/FANCM/HELZ/DHX29/ASCC3/DDX52/DHX15/DHX9/EIF4A2/DDX59/DDX6/SETX/DHX40/DDX3X/DDX46/G3BP1/DHX36/RAD50/RECQL/DDX17/HELQ	30
MF	GO:0016887	ATP hydrolysis activity	42/1124	272/18368	2.74158e-08	1.97145e-06	1.69217e-06	SMARCAD1/ATAD2B/ERCC6/SMCHD1/SMARCA5/CHD1/CHD9/KIF2A/CHD6/ATP13A3/YTHDC2/KIF16B/HELB/ATP9A/FANCM/DHX29/ASCC3/DDX52/ATAD1/DHX15/DHX9/EIF4A2/DDX59/PEX1/KIF5B/DDX6/DHX40/KIF13A/DDX3X/DDX46/ATP2C1/ATP11A/KIF3B/HSPA14/G3BP1/MLH3/DHX36/RECQL/DDX17/HELQ/ATP9B/FIGNL1	42
MF	GO:0004843	thiol-dependent deubiquitinase	24/1124	113/18368	6.80437e-08	4.48521e-06	3.84984e-06	USP37/USP38/MYSM1/TANK/USP8/VCPIP1/USP25/USP12/USP24/USP16/USP34/OTUD6B/CYLD/USP1/OTUD4/USP28/BRCC3/ATXN3/USP33/USP46/ALG13/USP47/UCHL5/USP49	24
MF	GO:0003713	transcription coactivator activity	40/1124	262/18368	8.02338e-08	4.59106e-06	3.9407e-06	NCOA2/NPAT/MED23/TRIP11/SMARCE1/MYSM1/MAML3/UBE3A/NRIP1/MED21/TMF1/SIRT1/SMARCA2/NUCKS1/RNF20/KAT6A/USP16/TADA2A/DHX9/MED14/BIRC2/MED1/BCL9/DYRK1A/MTDH/ARID1A/TRIM13/TRIM24/NCOA4/NCOA3/CNOT6/CCAR1/EP300/MAML2/DDX17/PHF2/MED17/HIPK2/RERE/MED20	40
MF	GO:0101005	deubiquitinase activity	24/1124	114/18368	8.12578e-08	4.59106e-06	3.9407e-06	USP37/USP38/MYSM1/TANK/USP8/VCPIP1/USP25/USP12/USP24/USP16/USP34/OTUD6B/CYLD/USP1/OTUD4/USP28/BRCC3/ATXN3/USP33/USP46/ALG13/USP47/UCHL5/USP49	24
MF	GO:0034212	peptide N-acetyltransferase activity	15/1124	49/18368	1.26352e-07	6.66296e-06	5.71909e-06	CLOCK/NAA16/TAF1/NAA30/ATF2/EPC2/KAT6B/KAT6A/TADA2A/GTF3C4/ESCO1/NCOA3/EP300/EPC1/NAA15	15
MF	GO:0140097	catalytic activity, acting on DNA	36/1124	229/18368	1.6913e-07	8.36137e-06	7.1769e-06	SMARCAD1/ERCC6/BPTF/TOP2B/DICER1/SMARCA5/CHD1/CHD9/CHD6/SMC3/SMARCA2/MSH3/BTAF1/HELB/POLA1/FANCM/TERF1/ASCC3/FAN1/EXD2/DHX9/MSH6/ZRANB3/DNMT3A/TDG/SETX/DDX3X/METTL4/RFC1/MSH2/G3BP1/DHX36/RAD50/RECQL/HELQ/DCLRE1C	36
MF	GO:0035064	methylated histone binding	18/1124	73/18368	2.79293e-07	1.22734e-05	1.05347e-05	BPTF/SUZ12/SPIN3/MBTD1/FMR1/CHD1/TAF1/MORC3/SPIN1/ZMYND11/MSH6/CBX5/MTF2/PHF8/SPIN4/TP53BP1/PHF2/RBBP5	18
MF	GO:0140034	methylation-dependent protein binding	18/1124	73/18368	2.79293e-07	1.22734e-05	1.05347e-05	BPTF/SUZ12/SPIN3/MBTD1/FMR1/CHD1/TAF1/MORC3/SPIN1/ZMYND11/MSH6/CBX5/MTF2/PHF8/SPIN4/TP53BP1/PHF2/RBBP5	18
MF	GO:0008242	omega peptidase activity	24/1124	126/18368	5.7779e-07	2.40543e-05	2.06468e-05	USP37/USP38/MYSM1/TANK/USP8/VCPIP1/USP25/USP12/USP24/USP16/USP34/OTUD6B/CYLD/USP1/OTUD4/USP28/BRCC3/ATXN3/USP33/USP46/ALG13/USP47/UCHL5/USP49	24
MF	GO:0016896	exoribonuclease activity, producing 5'-phosphomonoesters	12/1124	38/18368	1.59197e-06	6.29624e-05	5.40432e-05	CNOT6L/XRN1/DCP2/XRN2/EXD2/ANGEL2/CNOT8/CNOT2/CNOT7/CNOT6/DIS3/PAN3	12
MF	GO:0140297	DNA-binding transcription factor binding	49/1124	394/18368	1.79033e-06	6.74357e-05	5.78828e-05	NCOA2/CREB1/RNF6/GTF2A1/SMARCE1/GTF2I/NRIP1/TMF1/LCOR/TAF1/LATS1/SIRT1/CGGBP1/ATF2/RB1/C1D/NBN/PURA/NCOR1/STRN/JMJD1C/MAPK14/SP3/BBS7/RBPJ/DHX9/EIF4E/CBX5/MED14/MED1/TDG/UBA3/MTDH/ARID1A/TRIM24/BBS2/KDM3A/NCOA3/CNOT7/HIF1A/SMAD2/EP300/STAT5B/TP53BP1/MED17/HIPK2/HDAC2/ZBTB49/LRIF1	49
MF	GO:0016922	nuclear receptor binding	25/1124	144/18368	2.03951e-06	7.33295e-05	6.29417e-05	NCOA2/RNF6/SMARCE1/NRIP1/TMF1/LCOR/TAF1/LATS1/SIRT1/C1D/NCOR1/STRN/JMJD1C/MED14/MED1/UBA3/ARID1A/TRIM24/KDM3A/NCOA3/HIF1A/EP300/STAT5B/MED17/LRIF1	25
MF	GO:0008080	N-acetyltransferase activity	16/1124	68/18368	2.48807e-06	8.55679e-05	7.34464e-05	SMARCE1/CLOCK/NAA16/TAF1/NAA30/ATF2/EPC2/KAT6B/KAT6A/TADA2A/GTF3C4/ESCO1/NCOA3/EP300/EPC1/NAA15	16
MF	GO:0061629	RNA polymerase II-specific DNA-binding transcription factor binding	40/1124	299/18368	2.63996e-06	8.70087e-05	7.46831e-05	NCOA2/CREB1/RNF6/GTF2A1/SMARCE1/GTF2I/NRIP1/TMF1/LCOR/TAF1/LATS1/SIRT1/ATF2/RB1/C1D/NCOR1/STRN/JMJD1C/MAPK14/SP3/BBS7/RBPJ/DHX9/MED14/MED1/UBA3/MTDH/ARID1A/TRIM24/BBS2/KDM3A/NCOA3/HIF1A/EP300/STAT5B/TP53BP1/MED17/HIPK2/HDAC2/LRIF1	40
MF	GO:0004532	exoribonuclease activity	12/1124	40/18368	2.93101e-06	9.27371e-05	7.96e-05	CNOT6L/XRN1/DCP2/XRN2/EXD2/ANGEL2/CNOT8/CNOT2/CNOT7/CNOT6/DIS3/PAN3	12
MF	GO:0032182	ubiquitin-like protein binding	21/1124	111/18368	3.23815e-06	9.85144e-05	8.45589e-05	CASP8AP2/SMARCAD1/STAM2/TAB3/WDR48/USP25/UBR5/NBR1/USP16/UBXN2B/RNF111/UBXN7/BIRC2/VPS36/RAD23B/TDG/TAB2/UBA2/DCUN1D1/DCUN1D4/STAM	21
MF	GO:0061733	peptide-lysine-N-acetyltransferase activity	12/1124	41/18368	3.91433e-06	0.000114675	9.84305e-05	CLOCK/TAF1/ATF2/EPC2/KAT6B/KAT6A/TADA2A/GTF3C4/ESCO1/NCOA3/EP300/EPC1	12
MF	GO:0008234	cysteine-type peptidase activity	29/1124	190/18368	4.78014e-06	0.000135039	0.000115909	USP37/SENP7/USP38/CAPN7/MYSM1/TANK/USP8/VCPIP1/SENP6/USP25/USP12/USP24/USP16/USP34/OTUD6B/CYLD/USP1/OTUD4/USP28/BRCC3/ATXN3/SENP1/USP33/MALT1/USP46/ALG13/USP47/UCHL5/USP49	29
MF	GO:0016407	acetyltransferase activity	18/1124	91/18368	8.41457e-06	0.000229515	0.000197002	SMARCE1/CLOCK/NAA16/TAF1/NAA30/ATF2/EPC2/DBT/KAT6B/KAT6A/TADA2A/GTF3C4/ESCO1/NCOA3/DLAT/EP300/EPC1/NAA15	18
MF	GO:0140098	catalytic activity, acting on RNA	46/1124	386/18368	1.1429e-05	0.000301345	0.000258657	NSUN3/SEPSECS/CNOT6L/DICER1/MED21/METTL14/PUS10/ALKBH8/XRN1/POLR2M/DCP2/YTHDC2/FANCM/NARS2/DHX29/METTL15/XRN2/EXD2/DDX52/DHX15/POLR2B/DHX9/SLU7/ZCCHC4/EIF4A2/DDX59/TYW5/GATC/DDX6/ANGEL2/DHX40/DDX3X/DDX46/METTL4/TYW3/CNOT8/CNOT2/CNOT7/CNOT6/G3BP1/DIS3/DHX36/DDX17/RNMT/MED20/PAN3	46
MF	GO:0016410	N-acyltransferase activity	18/1124	94/18368	1.34787e-05	0.000343925	0.000295204	SMARCE1/CLOCK/NAA16/CERS6/TAF1/NAA30/SIRT1/ATF2/EPC2/KAT6B/KAT6A/TADA2A/GTF3C4/ESCO1/NCOA3/EP300/EPC1/NAA15	18
MF	GO:0004402	histone acetyltransferase activity	11/1124	39/18368	1.46706e-05	0.000362639	0.000311268	CLOCK/TAF1/ATF2/EPC2/KAT6B/KAT6A/TADA2A/GTF3C4/NCOA3/EP300/EPC1	11
MF	GO:0061659	ubiquitin-like protein ligase activity	39/1124	316/18368	2.36443e-05	0.000566747	0.000486462	UBR3/XIAP/LTN1/RNF6/ZNRF2/ITCH/UBE3A/MED21/UBE4A/RLIM/C18orf25/WWP1/UBR5/TOPORS/RC3H2/HECTD1/UBR1/RNF38/RNF111/RMND5A/UBE2K/RC3H1/UBR2/RNF2/BIRC2/MED1/ZNF451/RNF13/TRIM13/TRIM24/ANKIB1/PIAS1/MYLIP/RNF41/RNF19A/MYCBP2/UBE2D3/PELI1/FANCL	39
MF	GO:0003678	DNA helicase activity	15/1124	72/18368	2.457e-05	0.000571614	0.000490639	SMARCAD1/CHD1/CHD9/CHD6/HELB/FANCM/ASCC3/DHX9/SETX/DDX3X/G3BP1/DHX36/RAD50/RECQL/HELQ	15
MF	GO:0000175	3'-5'-exoribonuclease activity	10/1124	35/18368	3.17659e-05	0.00071791	0.000616212	CNOT6L/XRN2/EXD2/ANGEL2/CNOT8/CNOT2/CNOT7/CNOT6/DIS3/PAN3	10
MF	GO:0016796	exonuclease activity, active with either ribo- or deoxyribonucleic acids and producing 5'-phosphomonoesters	13/1124	59/18368	4.55048e-05	0.000999842	0.000858205	CNOT6L/XRN1/DCP2/XRN2/EXD2/ANGEL2/CNOT8/CNOT2/CNOT7/CNOT6/DIS3/PAN3/DCLRE1C	13
MF	GO:0061630	ubiquitin protein ligase activity	37/1124	304/18368	5.11756e-05	0.00109405	0.000939068	UBR3/XIAP/LTN1/RNF6/ZNRF2/ITCH/UBE3A/MED21/UBE4A/RLIM/C18orf25/WWP1/UBR5/TOPORS/RC3H2/HECTD1/UBR1/RNF38/RNF111/RMND5A/UBE2K/RC3H1/UBR2/RNF2/BIRC2/MED1/RNF13/TRIM13/TRIM24/ANKIB1/MYLIP/RNF41/RNF19A/MYCBP2/UBE2D3/PELI1/FANCL	37
MF	GO:0003724	RNA helicase activity	15/1124	77/18368	5.62805e-05	0.00117152	0.00100556	YTHDC2/FANCM/DHX29/DDX52/DHX15/DHX9/EIF4A2/DDX59/DDX6/DHX40/DDX3X/DDX46/G3BP1/DHX36/DDX17	15
MF	GO:0004535	poly(A)-specific ribonuclease activity	6/1124	13/18368	6.12223e-05	0.00121769	0.00104519	CNOT6L/CNOT8/CNOT2/CNOT7/CNOT6/PAN3	6
MF	GO:0016746	acyltransferase activity	32/1124	250/18368	6.15772e-05	0.00121769	0.00104519	ATE1/SMARCE1/CLOCK/NAA16/LCLAT1/CERS6/TAF1/NAA30/CBR4/SIRT1/ATF2/EPC2/DBT/KAT6B/KAT6A/SCP2/TADA2A/ZDHHC20/GTF3C4/ESCO1/OSGEPL1/NCOA3/PDHX/DLAT/ACLY/EP300/EPC1/HADHB/NAA15/ELOVL5/SPTLC1/ZDHHC13	32
MF	GO:0001221	transcription coregulator binding	15/1124	78/18368	6.57919e-05	0.0012693	0.00108949	CREB1/CDC5L/SUZ12/CCNT2/LCOR/CHD6/ZNF644/TFAM/MTF2/CNOT2/HIF1A/ATF7/EP300/ZBTB49/CTCF	15
MF	GO:0003714	transcription corepressor activity	26/1124	187/18368	7.47956e-05	0.00140865	0.0012091	CASP8AP2/NPAT/NRIP1/LCOR/RCOR3/RLIM/SIRT1/ATF7IP/RB1/C1D/NCOR1/BCOR/LIMD1/ZMYND11/CIR1/MED1/RYBP/ZNF451/DNMT3A/IRF2BP2/PIAS1/CNOT7/CCAR1/MIER1/HIPK2/RERE	26
MF	GO:0008186	ATP-dependent activity, acting on RNA	15/1124	79/18368	7.6681e-05	0.00141057	0.00121075	YTHDC2/FANCM/DHX29/DDX52/DHX15/DHX9/EIF4A2/DDX59/DDX6/DHX40/DDX3X/DDX46/G3BP1/DHX36/DDX17	15
MF	GO:0004527	exonuclease activity	15/1124	80/18368	8.91131e-05	0.00159326	0.00136756	CNOT6L/XRN1/DCP2/FAN1/XRN2/EXD2/ANGEL2/CNOT8/CNOT2/CNOT7/CNOT6/DIS3/RAD50/PAN3/DCLRE1C	15
MF	GO:0140658	ATP-dependent chromatin remodeler activity	9/1124	32/18368	9.06408e-05	0.00159326	0.00136756	SMARCAD1/ERCC6/SMARCA5/CHD1/CHD9/CHD6/SMARCA2/BTAF1/ZRANB3	9
MF	GO:0016747	acyltransferase activity, transferring groups other than amino-acyl groups	29/1124	222/18368	9.30386e-05	0.00159986	0.00137322	SMARCE1/CLOCK/NAA16/LCLAT1/CERS6/TAF1/NAA30/CBR4/SIRT1/ATF2/EPC2/DBT/KAT6B/KAT6A/SCP2/TADA2A/ZDHHC20/GTF3C4/ESCO1/OSGEPL1/NCOA3/DLAT/EP300/EPC1/HADHB/NAA15/ELOVL5/SPTLC1/ZDHHC13	29
MF	GO:0004197	cysteine-type endopeptidase activity	19/1124	119/18368	0.000108385	0.00182409	0.00156569	USP37/SENP7/USP38/CAPN7/USP8/SENP6/USP25/USP12/USP24/USP16/USP34/USP1/USP28/SENP1/USP33/MALT1/USP46/USP47/USP49	19
MF	GO:0031267	small GTPase binding	31/1124	259/18368	0.000271745	0.00447813	0.00384376	RAB3GAP2/TRIP11/DMXL2/GCC2/TNPO1/ALS2/CDC42SE2/RAPGEF6/PKN2/STRN3/DOCK7/XPO1/EVI5/ABI2/USP33/FGD4/BICD1/ROCK2/ROCK1/KIF3B/SIKE1/RAB3GAP1/RNF41/AP3M1/MYCBP2/RABGAP1/IPO8/CDKL5/RANBP9/RABGAP1L/IPO7	31
MF	GO:0008408	3'-5' exonuclease activity	11/1124	54/18368	0.00036004	0.00581207	0.00498874	CNOT6L/XRN2/EXD2/ANGEL2/CNOT8/CNOT2/CNOT7/CNOT6/DIS3/RAD50/PAN3	11
MF	GO:0043130	ubiquitin binding	15/1124	92/18368	0.000442557	0.00700126	0.00600946	SMARCAD1/STAM2/TAB3/WDR48/USP25/UBR5/NBR1/USP16/UBXN2B/UBXN7/BIRC2/VPS36/RAD23B/TAB2/STAM	15
MF	GO:0051020	GTPase binding	33/1124	291/18368	0.000471409	0.00731145	0.00627572	RAB3GAP2/TRIP11/DMXL2/GCC2/TNPO1/ALS2/CDC42SE2/RAPGEF6/PKN2/FNBP1L/STRN3/DOCK7/XPO1/EVI5/ABI2/USP33/FGD4/BICD1/ROCK2/ROCK1/KIF3B/SIKE1/RAB3GAP1/RNF41/AP3M1/MYCBP2/RABGAP1/IPO8/CDKL5/RASA1/RANBP9/RABGAP1L/IPO7	33
MF	GO:0032454	histone H3-methyl-lysine-9 demethylase activity	5/1124	13/18368	0.000723409	0.0110042	0.00944532	JMJD1C/KDM3B/PHF8/KDM3A/PHF2	5
MF	GO:0015631	tubulin binding	39/1124	375/18368	0.000852793	0.0127275	0.0109246	TAOK1/DST/CEP57/SPAST/CEP350/PHF6/FMR1/VPS41/KIF2A/CEP44/SMC3/ADNP/DIP2B/SETD2/TBCEL/HOOK3/ALMS1/TUBGCP3/STRBP/KIF16B/TTBK2/IFT81/TERF1/HAUS6/GAS2L3/KIF5B/EML4/KIF13A/TPR/DDX3X/KRIT1/BCL2L11/KIF3B/RABGAP1/CEP57L1/MID1/LRPPRC/CLASP1/NIN	39
MF	GO:0031593	polyubiquitin modification-dependent protein binding	10/1124	52/18368	0.00106084	0.0150977	0.012959	TAB3/AGL/ZBTB1/BRCC3/RAD23B/ZRANB3/TAB2/UBQLN2/EPS15/UBQLN1	10
MF	GO:0004707	MAP kinase activity	5/1124	14/18368	0.00106886	0.0150977	0.012959	MAPK8/NLK/MAPK14/MAPK9/MAPK1	5
MF	GO:0030983	mismatched DNA binding	5/1124	14/18368	0.00106886	0.0150977	0.012959	MSH3/MSH6/TDG/MSH2/MLH3	5
MF	GO:0003697	single-stranded DNA binding	17/1124	123/18368	0.00133296	0.0184978	0.0158774	SMC2/MSH3/WDR48/PURA/NUCKS1/POLA1/TERF1/DHX9/FUBP3/SMC6/RAD23B/ZRANB3/MSH2/DHX36/RAD50/RECQL/LRPPRC	17
MF	GO:0070063	RNA polymerase binding	12/1124	73/18368	0.00149097	0.0194071	0.0166579	ZNF326/CCNT2/SCAF8/YTHDC2/PKN2/DHX9/RPRD2/PCF11/RPAP2/SPTY2D1/NCOA3/CTR9	12
MF	GO:0032452	histone demethylase activity	7/1124	29/18368	0.00149663	0.0194071	0.0166579	KDM6A/JMJD1C/KDM3B/PHF8/KDM3A/KDM1B/PHF2	7
MF	GO:0070273	phosphatidylinositol-4-phosphate binding	7/1124	29/18368	0.00149663	0.0194071	0.0166579	OSBP/PLEKHA3/PLEKHA8/GOLPH3/PLEKHA5/SESTD1/ARFIP1	7
MF	GO:0140457	protein demethylase activity	7/1124	29/18368	0.00149663	0.0194071	0.0166579	KDM6A/JMJD1C/KDM3B/PHF8/KDM3A/KDM1B/PHF2	7
MF	GO:0043138	3'-5' DNA helicase activity	5/1124	15/18368	0.00152301	0.0194307	0.0166781	FANCM/ASCC3/DHX9/RECQL/HELQ	5
MF	GO:0050321	tau-protein kinase activity	6/1124	22/18368	0.00165372	0.0207633	0.017822	TAOK1/PRKAA1/TTBK2/DYRK1A/ROCK2/ROCK1	6
MF	GO:0003725	double-stranded RNA binding	12/1124	74/18368	0.00168245	0.0207941	0.0178484	STAU2/ZFR/DICER1/STRBP/RC3H2/DHX15/DHX9/RC3H1/MTDH/LSM14A/EIF2AK2/DHX36	12
MF	GO:0043021	ribonucleoprotein complex binding	19/1124	149/18368	0.00188893	0.0229869	0.0197306	LTN1/RICTOR/CPEB2/ITCH/PHF6/FMR1/NAA16/CPSF6/DHX29/NEMF/DHX9/SECISBP2L/CBX5/UHMK1/DDX3X/SECISBP2/NAA15/SRP54/SRP72	19
MF	GO:0032183	SUMO binding	5/1124	16/18368	0.00210455	0.0252227	0.0216496	CASP8AP2/USP25/RNF111/TDG/UBA2	5
MF	GO:0000287	magnesium ion binding	25/1124	221/18368	0.0022466	0.0265233	0.022766	AASDHPPT/RPS6KA3/PAPOLA/LATS1/NLK/ATP9A/MAP3K7/SRPK2/PPM1B/FAN1/IRAK4/EXD2/GTPBP10/MSH6/NUDT3/TDG/MSH2/ATP11A/UBA2/DYRK2/DHX36/MAST4/ATP9B/STK3/FIGNL1	25
MF	GO:0030695	GTPase regulator activity	46/1124	488/18368	0.00238907	0.0273878	0.023508	RAPGEF2/ARHGEF12/RAB3GAP2/CPEB2/ACAP2/NF1/DENND4C/ELMOD2/SOS2/SOS1/ALS2/ARFGEF2/GNAQ/SPATA13/FNIP1/ARFGEF1/RAPGEF6/OPHN1/DOCK7/RALGAPB/EIF5/EVI5/RALGAPA2/ARHGAP29/SBF2/FGD4/WASL/KRIT1/FAM13B/TBCK/HERC1/GAPVD1/ARHGAP19/GIT2/TBC1D5/SIPA1L2/RAB3GAP1/DIS3/ARHGAP42/MYCBP2/RABGAP1/RASA1/ARHGAP12/RABGAP1L/ARAP2/IPO7	46
MF	GO:0060589	nucleoside-triphosphatase regulator activity	46/1124	488/18368	0.00238907	0.0273878	0.023508	RAPGEF2/ARHGEF12/RAB3GAP2/CPEB2/ACAP2/NF1/DENND4C/ELMOD2/SOS2/SOS1/ALS2/ARFGEF2/GNAQ/SPATA13/FNIP1/ARFGEF1/RAPGEF6/OPHN1/DOCK7/RALGAPB/EIF5/EVI5/RALGAPA2/ARHGAP29/SBF2/FGD4/WASL/KRIT1/FAM13B/TBCK/HERC1/GAPVD1/ARHGAP19/GIT2/TBC1D5/SIPA1L2/RAB3GAP1/DIS3/ARHGAP42/MYCBP2/RABGAP1/RASA1/ARHGAP12/RABGAP1L/ARAP2/IPO7	46
MF	GO:0035091	phosphatidylinositol binding	29/1124	271/18368	0.0024475	0.0276567	0.0237389	STAM2/PIK3C2A/MTM1/ATG2B/SNX4/ZCCHC2/PLEKHF2/TWF1/OSBP/KIF16B/SNX25/PLEKHA3/FCHO2/PLEKHA8/VPS36/SNX14/PXK/SBF2/GOLPH3/APPL2/KRIT1/TIRAP/PLEKHA5/SNX6/SESTD1/ARFIP1/STAM/ARAP2/PARD3B	29
MF	GO:0001223	transcription coactivator binding	7/1124	32/18368	0.00274913	0.0306277	0.026289	CREB1/CCNT2/TFAM/HIF1A/ATF7/EP300/ZBTB49	7
MF	GO:0008409	5'-3' exonuclease activity	5/1124	18/18368	0.00372672	0.0409422	0.0351423	XRN1/DCP2/FAN1/XRN2/DCLRE1C	5
MF	GO:0031490	chromatin DNA binding	14/1124	103/18368	0.00399133	0.0432485	0.037122	SMARCE1/CLOCK/SUZ12/KDM6A/JMJD1C/SBNO1/KDM3B/DHX9/MED1/KDM3A/ZFX/EP300/HDAC2/CTCF	14
MF	GO:0061578	Lys63-specific deubiquitinase activity	4/1124	12/18368	0.00464286	0.0496085	0.042581	CYLD/OTUD4/BRCC3/ATXN3	4
MF	GO:0008017	microtubule binding	28/1124	271/18368	0.00470371	0.0496085	0.042581	DST/CEP57/SPAST/CEP350/FMR1/VPS41/KIF2A/CEP44/HOOK3/ALMS1/TUBGCP3/STRBP/KIF16B/TTBK2/TERF1/HAUS6/GAS2L3/KIF5B/EML4/KIF13A/KRIT1/BCL2L11/KIF3B/CEP57L1/MID1/LRPPRC/CLASP1/NIN	28
MF	GO:0035613	RNA stem-loop binding	5/1124	19/18368	0.00480615	0.0500219	0.0429358	FMR1/RC3H2/DHX9/RC3H1/DDX3X	5
MF	GO:0048156	tau protein binding	8/1124	45/18368	0.00545556	0.0560434	0.0481044	TAOK1/PRKAA1/TTBK2/DYRK1A/ROCK2/ROCK1/SMAD2/EP300	8
