# Supplementary material for: An m5C methylation regulator-associated signature predicts prognosis and therapy response in pancreatic cancer
Source: Front Cell Dev Biol. 2022 Aug 19;10:975684. doi: 10.3389/fcell.2022.975684 (PMC9437259; doi:10.3389/fcell.2022.975684)
Supplement: Supplementary file 13 [file Table13.XLSX]

## Sheet: Table S13
Table S13: Cell type Identification By Estimating Relative Subsets Of RNA Transcripts (CIBERSORT) analyses in our cohort
Mixture	B cells naive	B cells memory	Plasma cells	T cells CD8	T cells CD4 naive	T cells CD4 memory resting	T cells CD4 memory activated	T cells follicular helper	T cells regulatory (Tregs)	T cells gamma delta	NK cells resting	NK cells activated	Monocytes	Macrophages M0	Macrophages M1	Macrophages M2	Dendritic cells resting	Dendritic cells activated	Mast cells resting	Mast cells activated	Eosinophils	Neutrophils	P-value	Correlation	RMSE
TCGA_TCGA-FB-AAQ1	0	0.0241031	0	0.0668696	0	0.132068	0	0	0.0301842	0	0	0.0456761	0.065258	0.217079	0.015959	0.26582	0.0604017	0.021298	0.0552824	0	0	0	0.008	0.290413	0.970983
TCGA_TCGA-IB-7888	0.16125	0	0.0413039	0.0932353	0	0.173975	0.0310606	0	0.00941461	0.00456559	0	0	0.104052	0	0.0341269	0.209904	0.032462	0.0033378	0.0347706	0	0	0.0665421	0.013	0.252523	0.977856
TCGA_TCGA-2J-AABO	0.056391	0	0	0.0572978	0	0.273687	0	0	0.0220681	0.0180316	0	0.03241	0.00248256	0.190202	0.0471791	0.187325	0.0154215	0.0196324	0.0778712	0	0	0	0.01	0.282264	0.97
TCGA_TCGA-FB-A5VM	0.0896667	0	0.00224418	0.0943358	0	0.0973877	0.00202359	0.0363599	0.017476	0.00346078	0	0.00882498	0.0184746	0.268246	0.0281573	0.219013	0.0231828	0.0507563	0.0401687	0	0	0.000221007	0	0.580514	0.822677
TCGA_TCGA-HZ-8315	0.0368694	0	0.00365023	0.0712958	0	0.194671	0.0177116	0	0	0.00818113	0	0.016891	0	0.09852	0.180285	0.207863	0.034519	0.0027836	0.0931112	0	0.0169869	0.0166613	0.001	0.410591	0.912335
TCGA_TCGA-IB-7893	0.0132779	0	0.00203346	0.0123556	0	0.190887	0.00636467	0	0	0	0.0100747	0.00555594	0	0.332531	0.0103093	0.306494	0	0.0394007	0.0662212	0	0.00218712	0.00230697	0.001	0.462023	0.889342
TCGA_TCGA-2L-AAQE	0.174538	0	0	0.017889	0	0.118567	0.000652882	0.0625387	0.0634476	0.025801	0	0	0	0.297994	0.0256895	0.152367	0	0.0230554	0.0374609	0	0	0	0.007	0.296847	0.967946
TCGA_TCGA-HZ-8003	0.0842611	0	0.00554994	0.00906555	0	0.221125	0	0	0	0	0	0.0344672	0.0141387	0.183334	0.103826	0.195602	0.00367855	0	0.115099	0	0.0136743	0.0161789	0.002	0.408223	0.912272
TCGA_TCGA-YH-A8SY	0	0.0287838	0	0.0292775	0	0.107267	0	0.0368453	0.0308008	0	0	0.0391247	0	0.33981	0.00820058	0.239951	0	0.088154	0.0232041	0	0.0161351	0.0124467	0.004	0.329761	0.961769
TCGA_TCGA-M8-A5N4	0	7.91382e-05	0.0013539	0.0422624	0	0.105887	0	0	0.0179163	0	0	0.0624743	0.0202258	0.280429	0.0963781	0.197039	0	0.0314372	0.0664539	0	0.00466694	0.0733972	0.034	0.199179	1.02463
TCGA_TCGA-2J-AABT	0.0317697	0	0.00109824	0.0512836	0	0.178099	0.00674033	0	0.0159203	0	0.00455038	0	0.0477939	0.15778	0.0330238	0.369855	0.0271073	0.0244561	0.0447857	0	0.000139204	0.00559755	0.001	0.453739	0.890746
TCGA_TCGA-IB-AAUU	0.0159668	0	0.00441343	0.0545022	0	0.181348	0	0	0.0635962	0	0	0.0265452	0.137278	0.103679	0	0.205548	0.0559571	0.0819996	0.0660769	0	0	0.00309038	0.012	0.267037	0.972785
TCGA_TCGA-PZ-A5RE	0.0067267	0.0094285	0	0.0217696	0	0.113295	0	0.00104272	0.0270635	0	0.00526264	0	0	0.332782	0.0094966	0.274684	0.104406	0.0265747	0.0379576	0	0.00767363	0.021836	0	0.49687	0.868835
TCGA_TCGA-HV-A7OL	0.193294	0	0.0252272	0.11593	0	0.0342652	0	0.0839202	0.0690118	0	0	0.0644783	0	0.103599	0.058795	0.119134	0.0148821	0.0133731	0.0735164	0	0	0.030573	0.001	0.451278	0.892356
TCGA_TCGA-IB-7897	0.0561856	0	0.00615255	0.147724	0	0.261566	0.0238377	0	0	0.0696887	0	0	0.0511137	0	0.0383692	0.24434	0.00130552	0.0378256	0.0286868	0	0.00624622	0.0269584	0.003	0.340412	0.943716
TCGA_TCGA-H6-A45N	0.0585817	0	0	0.0432999	0	0.14119	0	0	0.0191328	0.0233563	0	0.0173029	0.00273366	0.383028	0.0826284	0.172076	0.00845058	0	0.0452612	0	0.00295759	0	0	0.560069	0.828878
TCGA_TCGA-3A-A9IX	0.120569	0	0	0.208296	0	0.128683	0	0	0.0528772	0.00241816	0	0.00976034	0.0970956	0	0	0.185822	0.0555659	0.100051	0.0357427	0	0	0.00311915	0.002	0.396585	0.91716
TCGA_TCGA-XD-AAUH	0.210735	0.0358463	0	0.24584	0	0.178025	0.013845	0	0.0163238	0	0	0.00476798	0.0249955	0.0246299	0.022834	0.188847	0.00740549	0.0134726	0.0124329	0	0	0	0.001	0.421011	0.906867
TCGA_TCGA-HZ-A77O	0.00583921	0	0.0037897	0.0451825	0	0.074146	0	0.032977	0.0274315	0	0	0.0381086	0.0126737	0.176482	0.0781461	0.337563	0.0950088	0.0121585	0.0477786	0	0	0.0127155	0.003	0.374526	0.932372
TCGA_TCGA-IB-A5SO	0.0782027	0.0308858	0	0.0299048	0	0.262414	0	0	0.00898077	0	0	0.0276143	0	0.294571	0.0225493	0.141938	0	0.0387032	0.0642365	0	0	0	0.002	0.376782	0.929203
TCGA_TCGA-F2-6879	0.000279551	0	0.00500332	0.0512938	0	0.223184	0	0.0150827	0	0.0218978	0	0.00119056	0.0372977	0.129717	0.0858035	0.228425	0.0666998	0.0463747	0.0722833	0	0.00786611	0.00760057	0.024	0.216608	0.998499
TCGA_TCGA-3A-A9IV	0.0311573	0	0	0.0131576	0	0.143654	0	0.015313	0.0274346	0	0.00489504	0.0792515	0.00782956	0.177438	0.0198838	0.377874	0	0	0.0759455	0	0	0.0261659	0.347	0.0585633	1.08081
TCGA_TCGA-HZ-8519	0.027248	0	0.00673736	0.147889	0	0.23304	0	0	0	0.0156349	0	0.0140859	0.00321637	0.141505	0.0938689	0.219876	0.00875176	0	0.0828239	0	0	0.00532362	0.004	0.319235	0.954451
TCGA_TCGA-3A-A9IR	0.0899451	0	0.0169747	0.122501	0	0.214107	0	0.0257934	0.040397	0	0	0.0648495	0.047966	0	0.0551827	0.239317	0	0	0.0829664	0	0	0	0.705	0.00837549	1.07857
TCGA_TCGA-HV-AA8V	0.0892348	0	0.00788164	0.0315917	0	0.154882	0	0	0.0327916	0	0	0.0342513	0.000803272	0.282189	0	0.187588	0.0204673	0.0276785	0.115696	0	0	0.0149454	0.004	0.330219	0.951074
TCGA_TCGA-Q3-A5QY	0.226389	0.0428481	0	0.146245	0.0541292	0.117378	0.0682267	0	0.105922	0	0	0.000143673	0.0182836	0.0522546	0.0147235	0.119736	0	0.0224134	0	0	0.00891034	0.00239673	0	0.616771	0.804135
TCGA_TCGA-HZ-A9TJ	0.0631371	0	0.00687151	0.0951586	0	0.155266	0	0.0221331	0.0879205	0	0	0.0412757	0.0239352	0.217961	0.0377555	0.228104	0	0.001153	0.0101326	0	0.00919523	0	0.084	0.147411	1.03375
TCGA_TCGA-3A-A9IL	0.0143938	0	0.0107863	0.0694685	0	0.249975	0	0	0.0224585	0	0	0.0385521	0.0990509	0	0.0138523	0.288986	0.0634451	0.0310636	0.0532659	0	0.0447025	0	0.437	0.0456901	1.06045
TCGA_TCGA-H6-8124	0.0690142	0	0.00671603	0.0353696	0	0.223349	0	0	0.020863	0	0.00823194	0.0105742	0	0.276703	0.0380129	0.134272	0.108183	0	0.0680685	0	0.000642313	0	0.099	0.136818	1.03743
TCGA_TCGA-3E-AAAY	0.0440664	0	0.00552238	0.0641918	0	0.235784	0.00330317	0	0.0291552	0	0	0.0367162	0.00719075	0.106155	0.069567	0.268707	0.0605073	0	0.0148914	0.00316848	0.000465842	0.0506079	0.01	0.285117	0.968945
TCGA_TCGA-LB-A8F3	0.134605	0	0.0141912	0.1084	0	0.113243	0	0.0392139	0.0832676	0	0	0.0111942	0.0441555	0.0985255	0	0.199666	0	0.00413635	0.0170791	0	0.0860353	0.0462881	0.117	0.127031	1.03027
TCGA_TCGA-US-A77E	0.0171241	0.0529448	0	0.0423153	0	0.17458	0	0.0432834	0.0687662	0	0	0.0932444	0.0107824	0.236007	0.0375288	0.15906	0	0.00559643	0.048646	0	0	0.010121	0.134	0.119775	1.04447
TCGA_TCGA-YY-A8LH	0.00689464	0.0508387	0	0.0673175	0	0.24525	0	0.0335111	0.0472125	0	0	0.108875	0.0175673	0.0775458	0.0326055	0.150567	0.00514084	0.0583813	0.0982927	0	0	0	0.218	0.0850607	1.05221
TCGA_TCGA-IB-7654	0.0850787	0	0	0.045224	0	0.154694	0	0	0.0205105	0.010688	0	0.0302602	0.00439526	0.117707	0.0928504	0.25571	0.105931	0	0.0769503	0	0	0	0.021	0.226576	0.992667
TCGA_TCGA-FB-A78T	0	0	0.00151453	0.0588822	0	0.1394	0	0.00706136	0.0273404	0	0	0.016111	0.123743	0.229371	0.0568936	0.201723	0.0869818	0	0.0509779	0	0	0	0.005	0.303705	0.964692
TCGA_TCGA-2J-AAB8	0.0919329	0	0	0.0812898	0	0.102241	0	0.035244	0.0205005	0.00787867	0	0.0273542	0	0.251291	0.0515861	0.2215	0.0386819	0.0364994	0.0318456	0	0	0.00215539	0.008	0.292829	0.969529
TCGA_TCGA-FB-A4P6	0.0483926	0	0.00576146	0.120419	0	0.305413	0	0	0.0126722	0	0	0.0216937	0.0597067	0	0.0155415	0.250435	0.0428327	0.0262955	0.0908366	0	0	0	0.445	0.0447957	1.06278
TCGA_TCGA-3A-A9I5	0.170237	0	0.0294639	0.0861702	0	0.108867	0	0.0405384	0.0899888	0	0	0.0308628	0.00048017	0.198003	0.0115978	0.168061	0	0.013179	0.0218003	0	0.00468597	0.0260655	0.214	0.0868657	1.0532
TCGA_TCGA-HZ-8005	0.0134812	0	0.0119294	0.0355676	0	0.157602	0.00579487	0	0.00422411	0	0.0218082	0.0618716	0.0109497	0.103992	0.171547	0.281245	0.00114894	0	0.0969842	0	0.00706519	0.014789	0.002	0.388203	0.925059
TCGA_TCGA-2J-AAB9	0.0517587	0	0.00795005	0.0157791	0	0.249455	0	0	0.0280759	0	0	0.032889	0.0215576	0.0855962	0.0419582	0.208712	0.0787062	0.0235666	0.147646	0	0	0.00634911	0.012	0.267285	0.970272
TCGA_TCGA-XN-A8T5	0.278144	0	0	0.261825	0	0.114547	0	0.010574	0.0518562	0	0	0.0568869	0.0522208	0.0155934	0.00390384	0.0835632	0	0.0272618	0.0436229	0	0	0	0.001	0.437266	0.899757
TCGA_TCGA-HZ-8638	0.167592	0	0.0805857	0.255757	0	0.0201636	0.0363356	0	0	0.0284935	0	0.0105377	0.000995374	0	0.109867	0.0886759	0.0410245	0.00642924	0.0775293	0	0	0.0760145	0.851	-0.0106291	1.09464
TCGA_TCGA-L1-A7W4	0.033471	0	0.00665281	0.0319413	0	0.135024	0	0.0696273	0.0421145	0	0	0.0388281	0	0.34893	0.0209579	0.159779	0	0.0606144	0.0356375	0	0.0059534	0.0104694	0.028	0.20706	1.01771
TCGA_TCGA-US-A779	0.0423006	0	0.0180832	0.0507392	0	0.251818	0	0.0372918	0.0688495	0	0	0.0781839	0	0.252351	0.0187766	0.0951081	0	0	0.0864985	0	0	0	0.105	0.131372	1.03988
TCGA_TCGA-HZ-7925	0	0	0.00189134	0	0	0.142208	0	0.0244442	0.0681515	0	0.0184384	0.0109707	0	0.225266	0.00181049	0.304567	0.00659144	0.0547023	0.02154	0	0.0551378	0.0642816	0.087	0.145096	1.04476
TCGA_TCGA-IB-7886	0.0184115	0	0.00108356	0.0614798	0	0.189357	0.048434	0.00484989	0	0.00284511	0	0.00758591	0.0179307	0.128335	0.125188	0.29795	0.0182913	0.000296644	0.0600628	0	0	0.0178991	0.003	0.352769	0.940042
TCGA_TCGA-IB-8127	0.0359345	0	0.00431155	0.0918418	0	0.141097	0.018178	0	0.0316868	0.0513432	0	0	0.0240507	0.157136	0.0540903	0.269864	0.0488685	0.0118873	0.0423407	0	0.0129151	0.00445508	0.002	0.402688	0.915073
TCGA_TCGA-XN-A8T3	0.0511951	0	0.0076589	0.278512	0	0.0480112	0.00936379	0.00602885	0.0029132	0	0	0.00473067	0.0304257	0.0870058	0.106045	0.287292	0.0501202	0	0.0306973	0	0	0	0.002	0.37617	0.92836
TCGA_TCGA-FB-AAQ0	0.114015	0	0	0.0282455	0	0.121177	0	0.0315875	0.133971	0.0179326	0.0610695	0	0	0.235085	0.0167584	0.101407	0	0.00946869	0	0.128863	0.000418967	0	0.263	0.0755957	1.06268
TCGA_TCGA-S4-A8RM	0.0271069	0	0.00585932	0.0691925	0	0.411778	0.0109867	0	0	0.0253945	0	0.0185291	0.011955	0.0203467	0.0400125	0.206678	0.0864309	0.0239705	0.0417595	0	0	0	0.229	0.0804355	1.05691
TCGA_TCGA-IB-AAUP	0.312276	0.053727	0	0.0794235	0	0.163592	0.0104138	0.0286738	0.0203429	0.0241222	0	0	0	0.140963	0.0252162	0.115291	0	0.00719491	0.0187641	0	0	0	0	0.573812	0.824226
TCGA_TCGA-HZ-8317	0.0138604	0	0.00258735	0	0	0.285914	0	0	0	0	0.032896	0	0.017644	0.0561762	0.0250927	0.337976	0	0.0626337	0.0822204	0.00898727	0	0.0740122	0.538	0.0313985	1.07362
TCGA_TCGA-3A-A9I9	0.0210209	0	0.00263567	0.122111	0	0.121004	0	0.00240412	0.0213316	0	0	0.0395271	0.0191366	0.118448	0.0449313	0.333155	0.0753469	0	0.0487519	0	0	0.0301958	0.004	0.338195	0.946318
TCGA_TCGA-F2-6880	0.0106718	0	0.00199092	0.181297	0	0.191779	0.000929465	0.00609986	0.00167978	0	0.0159542	0.0299831	0.0459778	0.0988	0.0486615	0.0925742	0	0.0123561	0.207695	0	0.05355	0	0.299	0.0681145	1.05466
TCGA_TCGA-2L-AAQJ	0.191877	0	0	0.0473496	0	0.154862	0	0.0493787	0.0440179	0	0	0.0162902	0.00469302	0.245401	0.0531791	0.150909	0.0210701	0	0	0.0182486	0.00272376	0	0.014	0.244186	0.990755
TCGA_TCGA-3A-A9IH	0.0211412	0.0222248	0	0.0345754	0	0.12565	0	0.0392951	0.0512874	0	0.00291537	0	0.00545349	0.164696	0.0974505	0.257953	0.0935374	0.0503219	0	0	0.0128578	0.0206407	0.012	0.267188	0.982384
TCGA_TCGA-IB-A5ST	0.278624	0	0.00824453	0.0757265	0	0.108664	0.0180525	0	0.0678433	0	0	0.0103979	0	0.189656	0.0167125	0.179847	0	0.00614107	0.00939865	0	0	0.0306914	0	0.487513	0.872828
TCGA_TCGA-3A-A9IU	0.058931	0	0	0.0189158	0	0.0753759	0	0.0321053	0.0328351	0.00164979	0	0.0496428	0	0.483535	0.0600806	0.119959	0	0.00401665	0.0629531	0	0	0	0.004	0.330003	0.971491
TCGA_TCGA-HV-AA8X	0.0458783	0	0.00348883	0.0268454	0	0.139578	0	0	0.0668211	0	0	0.052473	0.0099911	0.139036	0.030414	0.16026	0.120056	0.0281104	0.177049	0	0	0	0.61	0.0225789	1.06565
TCGA_TCGA-HZ-A77Q	0.219315	0	0.00205696	0.015834	0	0.172186	0.0059317	0	0.038458	0	0	0.0127541	0.0441068	0.134261	0.00932844	0.14435	0.0319015	0.0432521	0.0502479	0	0.0348479	0.0411687	0.002	0.395763	0.917618
TCGA_TCGA-HZ-7924	0.102464	0	0.00277994	0.0182969	0	0.336085	0	0	0.0137449	0	0.0291164	0	0.0274007	0.0456492	0.0259001	0.179082	0	0.011643	0.151143	0	0.0566947	0	0.463	0.040508	1.05715
TCGA_TCGA-HZ-7289	0	0	0	0.107765	0	0.231662	0	0	0	0	0	0.157347	0.0677381	0.158673	0.00676058	0.104321	0	0.0287707	0.136963	0	0	0	0.621	0.0207579	1.09355
TCGA_TCGA-HZ-7926	0.305611	0	0.0175838	0.144738	0	0.109568	0.062862	0	0.00120878	0	0.0194072	0	0.0378644	0.0131381	0.00903273	0.108224	0.0503104	0.0692049	0.0135918	0	0.0325482	0.00510665	0.133	0.12029	1.04008
TCGA_TCGA-RB-AA9M	0.0670227	0	0.00578364	0.123089	0	0.244699	0	0.0145126	0.0167452	0	0	0.0386963	0.0963074	0.0858036	0.0565406	0.156318	0.062939	0.00511118	0.00939789	0	0.0108704	0.0061632	0.044	0.18617	1.00828
TCGA_TCGA-3A-A9IO	0.147566	0	0.0412598	0.0651737	0	0.15288	0	0	0	0.0431465	0	0.0752799	0.00969416	0.0440437	0	0.234976	0.0160704	0.0764759	0.0934338	0	0	0	0.794	-0.00317445	1.07893
TCGA_TCGA-2J-AABH	0.0832149	0	0.0154097	0.0190761	0	0.150341	0	0.0040921	0.00870593	0	0	0.0354886	0.061292	0.0832279	0.0536485	0.247791	0.158434	0	0.057656	0	0	0.0216236	0.063	0.164581	1.01565
TCGA_TCGA-IB-7645	0.0376981	0	0	0.0738125	0	0.232116	0.0125415	0	0	0.0500469	0	0	0.0219711	0.136442	0.0478903	0.259154	0.0306101	0.0179067	0.0495108	0	0	0.0302999	0.002	0.38572	0.922872
TCGA_TCGA-2J-AABA	0.248519	0	0.0187322	0.00155007	0	0.399139	0	0	0.00747421	0.0064994	0.0237902	0	0	0.0918173	0.00902982	0.105171	0.0110548	0.0384379	0.0387862	0	0	0	0.052	0.176307	1.02058
TCGA_TCGA-HZ-A4BH	0.0797623	0	0	0.0293782	0	0.0979593	0.00614755	0.0441799	0.0468967	0.0206862	0	0.0143652	0	0.215812	0.14377	0.216042	0.0147347	0	0.0451663	0	0.0251001	0	0.001	0.433027	0.901158
TCGA_TCGA-Q3-AA2A	0.0114948	0.00831375	0	0.0160486	0	0.130982	0	0	0.00558183	0	0.00101807	0.0444144	0.0018187	0.41461	0.0239944	0.228457	0.0337107	0	0.0627176	0	0.0168377	0	0.003	0.34647	0.961173
TCGA_TCGA-FB-AAQ2	0.167101	0	3.11865e-06	0.0403606	0	0.13706	0	0.0386619	0.0350256	0	0	0.0206842	0.00100822	0.249747	0.021066	0.183642	0.00321021	0.0495986	0.0314544	0	0.021377	0	0.055	0.17237	1.02124
TCGA_TCGA-2L-AAQM	0.0369763	0	0	0.134643	0	0.100837	0	0.00855729	0.038239	0	0.185324	0.0673511	0.0767074	0	0.0329247	0.215776	0	0.0271632	0.0562809	0	0.0156607	0.00355953	0.485	0.0384344	1.09445
TCGA_TCGA-IB-7649	0.0415421	0	0.00614378	0.0400714	0	0.191321	0.00995708	0	0.0288914	0.0203794	0	0.0466248	0.152481	0.0485134	0.0237578	0.152856	0.0795859	0.00582462	0.148959	0	0	0.00309073	0.002	0.406194	0.913723
TCGA_TCGA-LB-A9Q5	0.00121203	0.00235712	0.00110567	0.0610318	0	0.0845226	0	0.0288292	0.0487013	0	0	0.0490503	0.0554242	0.153767	0.0117902	0.277713	0.0497071	0.0322124	0.0366048	0	0.00555404	0.100417	0.011	0.280883	0.975339
TCGA_TCGA-HZ-A8P0	0.111982	0	0.00798469	0.0692856	0	0.173764	0	0.0183302	0.0890451	0	0.0183584	0	0	0.302959	0.0238431	0.117498	0	0	0	0.0333613	0	0.0335889	0.012	0.268524	0.982376
TCGA_TCGA-S4-A8RO	0.0252265	0	0.0052847	0.0351839	0	0.102033	0.00284705	0	0.0126337	0.00868617	0	0.0144311	0.00833522	0.246001	0.0281062	0.399466	0	0.0601338	0.0516307	0	0	0	0	0.490465	0.871528
TCGA_TCGA-3A-A9IC	0.115019	0	0.0270593	0.0705127	0	0.145104	0	0.0101655	0.0048885	0	0	0.0396641	0	0.170832	0.00794608	0.287562	0.0251179	0.012229	0.0506518	0	0	0.0332477	0.014	0.240444	0.989249
TCGA_TCGA-IB-AAUN	0.190014	0	0.12316	0.0900146	0	0.0416161	0.0211823	0.0138965	0.0127408	0	0.00779798	0.0222289	0.0185201	0.0109351	0.132978	0.172297	0.0630077	0.0122395	0.0604807	0	0.0068906	0	0.002	0.401162	0.91634
TCGA_TCGA-HZ-A49G	0.0693563	0	0.00618951	0.00571215	0	0.0417347	0	0.00518607	0.0400549	0.0186135	0.0150348	0	0.068455	0.450206	0.027906	0.204534	0.00867608	0	0.0383407	0	0	0	0	0.606955	0.79553
TCGA_TCGA-S4-A8RP	0.033456	0	0.00301437	0.104252	0	0.141067	0.0156548	0.00812082	0.00240461	0	0.0265699	0	0.0543033	0.076436	0.15111	0.251669	0.078023	0	0.0475122	0	0	0.00640668	0.004	0.327388	0.951485
TCGA_TCGA-HZ-A49H	0.105797	0	0.01333	0.0582139	0	0.270076	0.052263	0	0	0.0956215	0	0	0.00576593	0	0.0564841	0.190631	0.057184	0.0306906	0.0295356	0.0111946	0	0.0232133	0.01	0.283821	0.965903
TCGA_TCGA-IB-AAUM	0.117604	0	0.00706569	0.159995	0	0.109863	0.00126021	0.0204486	0.0124099	0	0.0124215	0	0.0115626	0.258848	0.0285847	0.234214	0	0	0.0257234	0	0	0	0.002	0.379945	0.928145
TCGA_TCGA-HZ-A8P1	0.0436087	0	0	0.00609956	0	0.30551	0	0	0.035544	0	0	0.0278675	0.000316862	0.111504	0.0577848	0.307232	0.0272848	0.0045856	0.0726622	0	0	0	0.175	0.101777	1.04677
TCGA_TCGA-2J-AABV	0.0672824	0	0.0157204	0.1039	0	0.217173	0	0.0106088	0.0154093	0	0	0.048296	0.0955757	0	0.0194309	0.185707	0.0240883	0.0268228	0.161598	0	0	0.00838777	0.057	0.168746	1.00813
TCGA_TCGA-IB-A5SS	0.0271236	0	0	0.0534561	0	0.0942836	0	0.00386161	0.0134301	0	0.0026176	0.0105551	0	0.323058	0.0221299	0.344695	0	0.0257987	0.0432378	0	0	0.0357529	0.002	0.379107	0.939496
TCGA_TCGA-FB-AAPZ	0.054907	0	0	0.113603	0	0.138675	0.0149654	0.00831658	0.0348957	0.000726663	0	0.0242981	0.00745852	0.194198	0.0388711	0.243659	0.0448538	0.024757	0.0422842	0	0.00134784	0.0121834	0.003	0.346624	0.941676
TCGA_TCGA-2J-AABI	0.212314	0	0	0.0268361	0	0.065147	0.0364717	0.0124202	0.104412	0.0203464	0	0.0349418	0	0.259095	0.021897	0.149223	0	0.033656	0	0.00935023	0	0.0138903	0.014	0.244312	0.991402
TCGA_TCGA-IB-AAUO	0.00309415	0.0070802	0.00127878	0.0927391	0	0.152793	0	0.0171178	0.0852042	0	0	0.0983615	0.0110581	0.0547953	0.0611627	0.159014	0.0410935	0.128656	0.0758436	0	0	0.0107088	0.013	0.24959	0.985727
TCGA_TCGA-2J-AAB6	0	0.0221124	0	0.039199	0	0.0982455	0.000156397	0.0108167	0	0	0	0.00697881	0.0273688	0.162321	0.0968611	0.417422	0.000504351	0.00562511	0.0555077	0	0.0451215	0.0117602	0.003	0.360932	0.94253
TCGA_TCGA-2J-AABF	0.0366879	0	0.00247145	0.0688097	0	0.14698	0	0	0.0354058	0	0	0.0374619	0.0116944	0.066997	0.130491	0.262443	0.0681814	0	0.0624406	0	0	0.0699361	0.001	0.430365	0.901811
TCGA_TCGA-HZ-8002	0.0353586	0	0.00105157	0.111549	0	0.227056	0	0	0	0.0127709	0	0.0295376	0.122896	0.0107569	0.0176339	0.295523	0.0395368	0.0264776	0.0579926	0	0	0.0118593	0.011	0.280168	0.968628
TCGA_TCGA-FB-AAQ6	0.0810908	0	0	0.0407171	0	0.179132	0	0.0251766	0.134278	0.00173225	0	0.0507649	0	0.197296	0.075791	0.170463	0	0.00419733	0.039361	0	0	0	0.151	0.111205	1.04543
TCGA_TCGA-2J-AAB1	0.0351761	0	0.0021542	0.0921515	0	0.277797	0	0	0.0143211	0	0	0.0438657	0.0494857	0.031659	0.201053	0.173018	0.025194	0	0.0510607	0	0.00306439	0	0.002	0.380571	0.930432
TCGA_TCGA-HV-A5A6	0.0203148	0	0.00748637	0.0172277	0	0.151241	0	0	0.020514	0	0	0.0316159	0.00058339	0.503339	0.0204573	0.157215	0	0.0306655	0.0369026	0	0	0.00243774	0.003	0.352314	0.965684
TCGA_TCGA-HZ-8001	0.0991527	0	0.0729309	0.123781	0	0.0430133	0.0314511	0.0335359	0.0314394	0.0180558	0	0.0324962	0.0219038	0.0357578	0.0151881	0.253348	0.0267551	0.0109267	0.0601868	0	0.0506564	0.0394209	0.001	0.460001	0.890269
TCGA_TCGA-3E-AAAZ	0.0690399	0	0.00359229	0.0906193	0	0.166212	0	0.0375726	0.00996745	0	0.0299341	0.00398178	0.0275904	0.134409	0	0.227032	0.0318377	0.0183066	0.13136	0	0.0135251	0.00501936	0.046	0.181305	1.00659
TCGA_TCGA-IB-7885	0.0158934	0.0123245	0	0.0743022	0	0.174869	0	0.00213385	0.0403442	0	0	0.0682352	0	0.108234	0.0561293	0.221384	0.0787835	0.00544366	0.0620631	0	0	0.0798609	0.066	0.159499	1.02106
TCGA_TCGA-IB-7651	0.00597075	0	0.00411626	0.0647063	0	0.261341	0.0709328	0.00938659	0.00298121	0	0.00870509	0.0110914	0.00574778	0.0866332	0.12318	0.254596	0.0232342	0	0.0663543	0	0.00102316	0	0.446	0.0446423	1.07136
TCGA_TCGA-HZ-7923	0.0384633	0	0.00719171	0.0871142	0	0.28742	0.0106001	0	0	0	0	0.00397973	0.0916431	0	0.00843148	0.261181	0.0622541	0.0449147	0.0657998	0	0	0.031007	0.215	0.0866095	1.04396
TCGA_TCGA-HZ-8637	0.0434001	0	0	0.0477657	0	0.154567	0.0281375	0	0.0218339	0.0037115	0	0.0337299	0.00369922	0.1506	0.211726	0.171663	0.0352478	0	0.0731286	0	0	0.0207895	0	0.567181	0.825746
TCGA_TCGA-HZ-A77P	0.02841	0	0	0.159236	0	0.0943376	0.00920015	0	0.0140702	0	0.00842153	0	0.0285247	0.0262404	0.0422933	0.423604	0.0841679	0.0108609	0.0706326	0	0	0	0.013	0.249417	0.986458
TCGA_TCGA-IB-7646	0.0172084	0	0.00187093	0.0517579	0	0.121862	0.0164175	0.0164729	0.00130593	0	0.00577635	0.0113338	0	0.101242	0.106262	0.252315	0.00260666	0.119703	0.0667398	0	0.0177341	0.0893918	0.004	0.337636	0.948868
TCGA_TCGA-HV-A5A3	0	0.0277347	0.00340673	0	0	0.201764	0	0.00307575	0.0704857	0	0.0152598	0.0204056	0	0.1756	0.0351615	0.377848	0.0251811	0.0209221	0.0231551	0	0	0	0.087	0.144617	1.04237
TCGA_TCGA-HZ-7920	0.139363	0	0.00808184	0.149026	0	0.167053	0.0424072	0	0	0	0	0	0.0906077	0	0.0379292	0.208704	0.0764631	0.00377391	0.0603286	0	0.00498501	0.0112777	0.008	0.290732	0.960615
TCGA_TCGA-FB-AAPU	0.141874	0	0.0194009	0.101756	0	0.280165	0	0.0117456	0.0651968	0	0	0.0107508	0.00553641	0	0.0127933	0.144862	0.144975	0.0530612	0.00397519	0	0.00390718	0	0.72	0.00702608	1.08188
TCGA_TCGA-HZ-7922	0.0596032	0	0	0.0786201	0	0.174311	0	0.0179586	0.0237814	0	0	0.0360026	0.064674	0.0323234	0.0770262	0.171558	0.126418	0.0190395	0.077136	0	0.00638983	0.035158	0.011	0.273354	0.967967
TCGA_TCGA-IB-A6UF	0	0	0.0110083	0.0593932	0	0.10643	0	0.0206355	0.039572	0	0	0.0518264	0.121772	0.0889774	0.0437231	0.264729	0.0180646	0	0.126126	0	0.0477436	0	0.136	0.118274	1.03329
TCGA_TCGA-OE-A75W	0.0406079	0	0.0157908	0.182118	0	0.107106	0.000955648	0.0128153	0.0309504	0.0111479	0	0.046432	0	0.170559	0.0887002	0.195304	0.0129935	0.034304	0.0398822	0	0	0.0103338	0.001	0.410817	0.911545
TCGA_TCGA-3A-A9IZ	0.108024	0	0.0164509	0.126925	0	0.0965233	0	0.0625521	0.0193287	0	0.034178	0	0.00632919	0.105004	0.0111067	0.0805718	0	0.0107414	0	0.183149	0.0828781	0.0562379	0.137	0.117243	1.03959
TCGA_TCGA-3A-A9IN	0.0725162	0	0.0324796	0.0932345	0	0.111524	0	0.0388294	0.00554932	0	0	0.130606	0.0774641	0	0.0357415	0.213335	0	0	0	0.149551	0.0391701	0	0.245	0.0780716	1.066
TCGA_TCGA-F2-7276	0.104858	0	0.00427401	0.0755361	0	0.173061	0.00340664	0.00367531	0	0.0415371	0	0	0.0175043	0.269628	0.0812873	0.178109	0.000906377	0	0.0178016	0	0	0.0284144	0	0.602136	0.808927
TCGA_TCGA-HV-A5A5	0.025227	0	0.00780154	0.0259697	0	0.292494	0.00676439	0.0148773	0.0328976	0	0.0236702	0	0.0135819	0.160657	0.0597716	0.24246	0.0261442	0.0166857	0.033282	0	0	0.0177151	0.165	0.105503	1.04669
TCGA_TCGA-2J-AABU	0.0942603	0	0	0.0262239	0	0.2454	0	0	0.0286373	0	0.0486655	0.0428362	0.0164971	0.12305	0.0202323	0.243114	0	0.0348779	0.0762055	0	0	0	0.013	0.251763	0.980528
TCGA_TCGA-US-A77J	0.373503	0	0.0284973	0.118737	0	0.0211821	0	0.0532734	0.0580978	0.0441846	0	0.0278794	0	0.0912173	0.0342846	0.102489	0.0287417	0	0.014431	0	0	0.00348135	0	0.550062	0.836421
TCGA_TCGA-2J-AABE	0.0307512	0	0.00206484	0.0126876	0	0.109439	0	0.00825406	0.0432186	0	0	0.0197247	0.113611	0.260123	0.00436795	0.269855	0.0559344	0.020687	0.0271385	0	0.000903581	0.0212386	0.001	0.423943	0.908146
TCGA_TCGA-RB-A7B8	0.0119099	0.0210038	0	0.0412529	0	0.206357	0	0.0156019	0.0159057	0	0	0.0951259	0	0.187013	0.0824469	0.220687	0.0597903	0	0.0429054	0	0	0	0.005	0.30645	0.962671
TCGA_TCGA-IB-A6UG	0.167133	0	0	0.110548	0	0.119084	0.000889738	0.0855259	0.0907197	0	0	0.0221771	0.024942	0.0822109	0.0275991	0.0876144	0.0156734	0.0440501	0.115834	0	0.000809289	0.00518878	0.011	0.273369	0.968948
TCGA_TCGA-3A-A9J0	0.0864053	0	0.00950271	0	0	0.0832989	0	0.0429491	0.0185849	0.0276591	0	0.0573572	0	0.428008	0.0275249	0.205924	0	0	0	0.0118684	0	0.000917807	0.002	0.386502	0.936996
TCGA_TCGA-IB-AAUQ	0.103917	0	0.0246409	0.0226567	0	0.151514	0	0	0.0513592	0	0.0193765	0.0164828	0	0.368703	0.0129202	0.158634	0	0	0.0697955	0	0	0	0.013	0.259916	0.991781
TCGA_TCGA-FB-A7DR	0.0902077	0	0.00802366	0.0163761	0	0.16917	0	0.0201012	0.0311005	0	0	0.0751097	0.00580658	0.108043	0.0802991	0.198231	0	0.0512158	0.129551	0	0.00607473	0.0106907	0.046	0.182187	1.00769
TCGA_TCGA-2L-AAQL	0.00553415	0.00111712	0.00830785	0.00940009	0	0.224157	0	0.0119753	0.0227825	0.0333178	0	0.0424681	0.0018368	0.110882	0.0783957	0.325424	0.0173426	0	0.106421	0	0.000637817	0	0.005	0.30696	0.959618
TCGA_TCGA-HZ-7918	0.0485328	0	0.00872711	0.100654	0	0.259298	0.0180286	0.0147729	0.00107377	0.0429929	0	0.00341193	0	0.0507289	0.125632	0.178122	0.0531282	0	0.0761783	0	0	0.0187185	0	0.465022	0.885213
TCGA_TCGA-IB-7887	0.0865357	0	0.0101086	0.101804	0	0.149056	0.00126275	0.0313387	0.0232178	0	0.0143203	0.0466487	0	0.0960773	0.0456469	0.143818	0.0563632	8.14644e-05	0.060964	0	0.0220434	0.110713	0.206	0.0917729	1.04354
TCGA_TCGA-2J-AABR	0.0494182	0	0.00231456	0.19393	0	0.246083	0.00862324	0	0.0211097	0	0	0.0288418	0.0503603	0.061919	0.0735998	0.163075	0.0382823	0	0.0320912	0	0.0161189	0.0142331	0.01	0.285502	0.968626
TCGA_TCGA-IB-A5SP	0.00629262	0	0.00458749	0.0148384	0	0.218663	0	0	0.00620717	0	0.0266351	0.0310987	0	0.202226	0.0340261	0.288379	0.0953717	0.0132294	0.0584458	0	0	0	0.024	0.215029	1.00696
TCGA_TCGA-3A-A9I7	0.144235	0	0	0.129673	0	0.130419	0	0.0128699	0.0642275	8.6927e-05	0	0.0674904	0	0.101795	0.0635671	0.173608	0.0286069	0	0.0834209	0	0	0	0.018	0.235319	0.987454
TCGA_TCGA-FB-AAPP	0.00306181	0	0	0.0315988	0	0.352379	0	0	0.104125	0	0.134697	0	0.0575021	0.0123247	0.027093	0.149033	0	0	0.128185	0	0	0	0.39	0.0527368	1.07175
TCGA_TCGA-F2-A7TX	0.0412253	0	6.61589e-05	0.207037	0	0.0743773	0.111297	0.0187232	0	0	0.0136352	0.0285428	0.00150261	0.0220726	0.163716	0.221694	0.00819166	0.00758869	0.0797553	0	0	0.000576079	0	0.510861	0.860386
TCGA_TCGA-XD-AAUL	0.000751365	0	0.00216852	0.0473004	0	0.160073	0	0.0127799	0.0701386	0	0	0.0455356	0.00752332	0.150156	0.0144388	0.28095	0.0991235	0.0117422	0.0508149	0	0	0.0465034	0.013	0.25491	0.984411
TCGA_TCGA-F2-A44H	0.0167041	0	0.00171569	0	0	0.118616	0	0.00459467	0.0728045	0	0.00317609	0	0.00475629	0.458206	0.0251415	0.211964	0.0342628	0	0.0027959	0.0349679	0	0.0102957	0	0.571095	0.821175
TCGA_TCGA-IB-7644	0.0163566	0	0.00172785	0.0365906	0	0.316122	0	0	0.0272932	0.0111193	0	0.0492925	0.00520132	0.037308	0.0208698	0.175569	0.155663	0.0284862	0.0829341	0	0	0.0354665	0.051	0.17732	1.00936
TCGA_TCGA-3A-A9IB	0	0.0108761	0	0.0126786	0	0.145069	0	0.0104783	0.00703005	0.0218309	0	0.0420402	0	0.207474	0.0610916	0.367391	0.0132964	0.01422	0.0663556	0	0	0.0201677	0.002	0.403724	0.918365
TCGA_TCGA-IB-AAUW	0.222215	0	0.0328941	0.14017	0	0.119058	0	0.00258363	0	0	0	0.0426237	0.0974899	0	0.074913	0.145883	0.0426179	0	0.0662564	0	0	0.0132953	0.109	0.130181	1.03078
TCGA_TCGA-HZ-7919	0.0513286	0	0.01215	0.0328773	0	0.227319	0	0.00376245	0.0181213	0	0	0.0516245	0.0134564	0.0141292	0.105293	0.269266	0.0335149	0.000563691	0.166594	0	0	0	0.012	0.272019	0.970868
TCGA_TCGA-F2-7273	0.05845	0	0.00640225	0.0552911	0	0.285953	0.00643375	0	0	0.00181414	0.00374724	0	0.0523007	0	0.0463232	0.330706	0.0283043	0.0163422	0.0787576	0	0.0100788	0.0190955	0.003	0.347925	0.938602
TCGA_TCGA-2L-AAQI	0.0312424	0	0.00851261	0	0	0.146421	0	0.0100204	0.0943006	0	0.0571842	0	0	0.39626	0.0355568	0.167347	0	0	0	0.0400362	0	0.0131189	0.012	0.261252	0.999774
TCGA_TCGA-XD-AAUG	0.126741	0	0.0173742	0.0059135	0	0.316037	0	0	0.0123122	0	0	0.0213304	0.0142926	0.0289133	0	0.220742	0.0162024	0.042402	0.173642	0	0	0.00409678	0.029	0.205214	0.995206
TCGA_TCGA-3A-A9IS	0	0	0.0639964	0.105935	0	0.109485	0	0.0275072	0	0	0	0.153297	0.0745228	0	0.0132683	0.325267	0	0.0124921	0	0.0630174	0.0512118	0	0.74	0.00399646	1.0998
TCGA_TCGA-IB-AAUT	0.0770629	0	0.0106101	0.152716	0	0.231137	0	0	0.0132335	0	0	0.0454253	0.0209942	0.0750305	0.0615455	0.136344	0.0775843	0	0.0911673	0	0	0.00715011	0.029	0.205649	0.998121
TCGA_TCGA-Z5-AAPL	0.29415	0.144707	0	0.182282	0.00543178	0.0394947	0.0868107	0.0252647	0.0263599	0.0421489	0	0	2.0999e-05	0.0284232	0.0249657	0.0580636	0	0.0346715	0	0	0.00720591	0	0	0.660143	0.765867
TCGA_TCGA-HZ-A4BK	0.0179706	0	0	0.127467	0	0.109604	0	0	0.0489546	0	0	0.0083201	0.0574403	0.307136	0.0447919	0.158429	0.0355306	0	0.082729	0	0	0.0016279	0.032	0.201047	1.01444
TCGA_TCGA-US-A776	0.0944795	0	0.0359877	0.102963	0	0.287882	0	0	0.015358	0	0	0.0867333	0.0213883	0.0914089	0.02437	0.083246	0	0.00534909	0.150834	0	0	0	0.518	0.0340874	1.07201
TCGA_TCGA-IB-7889	0.0925788	0	0	0.160588	0	0.10063	0.0125005	0.0150816	0.0289712	0.0148625	0	0.0188593	0.0675582	0.172552	0.042422	0.160267	0.0173387	0.0141179	0.0667062	0	0	0.0149653	0	0.50427	0.867886
TCGA_TCGA-IB-AAUR	0.339075	0	0	0.198602	0	0.0879125	0.0421699	0	0.0829432	0	0	0.00787849	0.0119311	0.0864843	0.00562117	0.0632448	0	0.0442854	0.0255545	0	0	0.0042976	0	0.588994	0.815081
TCGA_TCGA-IB-A7M4	0.0786779	0	0	0.213767	0	0.0322286	0	0.040568	0.0969005	0.0364008	0	0	0	0.252605	0.0802156	0.114897	0	0.0328965	0.017957	0	0	0.0028861	0.001	0.416809	0.909276
TCGA_TCGA-FB-AAPS	0.119421	0	0	0.110987	0	0.153547	0	0.0267483	0.0569197	0	0	0.0371924	0.000331291	0.186062	0.0381013	0.20584	0.0153019	0.00310184	0.0421611	0	0	0.00428478	0	0.477473	0.879134
TCGA_TCGA-LB-A7SX	0.0528266	0	0.0623067	0.164138	0	0.185581	0	0.0715323	0.0465924	0	0	0.0625843	0.00279803	0.0810644	0.00528138	0.128084	0	0.0346437	0.00115811	0	0.0763076	0.0251011	0.813	-0.00579416	1.09143
TCGA_TCGA-IB-AAUS	0.0527637	0	0.00419582	0.0906589	0	0.0827192	0.0163444	0	0.0250049	0	0.00937496	0.0175833	0.0101786	0.224082	0.0181549	0.282698	0.0702511	0.0156688	0.058547	0	0	0.0217744	0	0.517989	0.8569
TCGA_TCGA-HV-A7OP	0.234085	0	0.0855127	0.114735	0	0.104889	0.0446075	0.0115656	0.0392545	0	0.0290571	0.0216595	0.0320813	0.0405419	0.0130765	0.200162	0	0	0.028201	0	0	0.000571052	0.174	0.102012	1.04797
TCGA_TCGA-IB-7652	0.012366	0	0.00115215	0.0126906	0	0.0742762	0	0.00436023	0.022861	0	0.000221096	0.00940253	0.182883	0.2401	0.0148288	0.314198	0.0430782	0	0.0648565	0	0	0.00272596	0.001	0.426828	0.908609
TCGA_TCGA-2J-AAB4	0	0	0.0038721	0.0741751	0	0.21586	0.00265891	0	0.0207465	0	0	0.0259749	0.040675	0.0393054	0.120594	0.264319	0.117746	0.0249559	0.0491176	0	0	0	0.013	0.251078	0.985107
TCGA_TCGA-US-A774	0.106932	0	0.00389305	0.0624804	0	0.0911576	0	0	0.00962344	0.0166114	0	0.0699722	0	0.121349	0.0710825	0.26058	0.0731034	0	0.0918879	0	0	0.0213263	0.014	0.240717	0.986536
TCGA_TCGA-IB-8126	0.111987	0	0	0.19401	0	0.214748	0.0283265	0	0	0.131555	0	0	0.0301979	0	0.0531912	0.161573	0.00866697	0.0127604	0.0191411	0	0.029986	0.00385817	0.001	0.425491	0.904827
TCGA_TCGA-F2-A44G	0.00202654	0	0	0.0844582	0	0.188108	0	0.0209188	0.0260834	0	0	0.0427715	0	0.199049	0.0672932	0.164809	0.0570743	0.00283785	0.0405245	0	0.0472601	0.0567849	0.304	0.0668674	1.0653
TCGA_TCGA-IB-AAUV	0.0927046	0	0	0.212363	0	0.154722	0.00580605	0	0.00120253	0.0495292	0	0.0158697	0.0424432	0.0435059	0.0242947	0.242291	0.0942808	0	0.00795253	0	0.0057779	0.00725679	0.001	0.411489	0.910773
TCGA_TCGA-FB-AAQ3	0	0.0109676	0	0.135306	0	0.0455034	0.0209993	0	0.0176954	0	0	0.0313965	0.011639	0.151881	0.0839983	0.26959	0.0497408	0.0821729	0.0891108	0	0	0	0.004	0.324469	0.953802
TCGA_TCGA-RL-AAAS	0.140663	0	0	0.205636	0	0.108744	0	0.0147715	0.0328003	0.0062639	0	0.0608292	0.0367463	0.0254924	0.0520829	0.0918265	0.128748	0	0.0953963	0	0	0	0.003	0.372688	0.927724
TCGA_TCGA-IB-7890	0.0647914	0	0.00938658	0	0	0.115234	0.00517684	0	0.0343525	0	0.0325114	0	0	0.385869	0.00475859	0.249885	0.0147928	0	0.0692766	0	0	0.0139658	0	0.503563	0.864534
TCGA_TCGA-XD-AAUI	0.219152	0	0	0.0778973	0	0.13139	0.016126	0.0111759	0.0660981	0	0	0	0.00168849	0.190035	0.0280039	0.202605	0.00788521	0.0333641	0.0145793	0	0	0	0.005	0.304218	0.961499
TCGA_TCGA-2J-AABK	0.131295	0	0.0221346	0.148241	0	0.114969	0	0.035624	0.00799933	0	0	0.0476772	0.0034154	0.133415	0.0758669	0.189342	0.0151177	0.00665782	0.0682446	0	0	0	0.05	0.177465	1.01192
TCGA_TCGA-FB-A545	0.0892625	0	0.00825196	0	0	0.115074	0	0.00897286	0.0567042	0	0	0.0414764	0	0.538635	0.0178422	0.0700375	0	0	0.0537437	0	0	0	0.001	0.460355	0.895685
TCGA_TCGA-3A-A9IJ	0	0	0.0147766	0.0522251	0	0.0713921	0	0.0534081	0	0	0	0.0839725	0.122958	0	0.0249764	0.420626	0	0.00380224	0	0.151864	0	0	0.576	0.0279891	1.09811
TCGA_TCGA-F2-A8YN	0.0283844	0	0.00614807	0.073212	0	0.0975966	0	0.0189614	0.0509749	0	0	0	0.0170668	0.282986	0	0.25916	0.0720732	0.0354744	0	0.0129372	0	0.0450253	0.008	0.291206	0.978992
TCGA_TCGA-HZ-A49I	0.0690461	0	0.00881086	0.0239173	0	0.0461851	0.000635136	0.00900975	0.0480412	0	0.0171994	0	0.340977	0.33133	0.0046996	0.0758141	0	0.0139742	0	0.0103605	0	0	0	0.573521	0.820677
TCGA_TCGA-HV-A5A4	0.0320731	0	0.00983675	0.0101697	0	0.163576	0	0.00211465	0.0413801	0.00709829	0	0.0460216	0	0.301379	0.0707944	0.23309	0	0.00465215	0.0677752	0	0	0.0100397	0.013	0.260688	0.990581
TCGA_TCGA-HZ-8636	0.0171572	0	0.00267328	0.00404174	0	0.169612	0.00974602	0.00296213	0.0189259	0.034596	0	0	0.0806653	0.139989	0.0260097	0.321755	0.0641301	0.0353833	0	0.0603724	0.000702379	0.0112793	0.001	0.437171	0.899055
TCGA_TCGA-FB-AAPY	0.0687923	0.028478	0	0.123849	0	0.141066	0	0.0137104	0.0830403	0	0	0.041509	0.00515872	0.0559611	0.0432572	0.216776	0.0976952	0.0285439	0.0351655	0	0	0.0169969	0.003	0.3585	0.933735
TCGA_TCGA-FB-A4P5	0.184775	0	0.0306268	0.275906	0	0.151545	0.0120986	0.029749	0.0174437	0.0161779	0	0	0.00686582	0.0192519	0.0449379	0.16441	0.0298309	0.0163813	0	0	0	0	0.001	0.421491	0.906699
TCGA_TCGA-2L-AAQA	0	0.0123752	0.00343872	0.106495	0	0.0640797	0.0139433	0.0445225	0.0853824	0	0.00401046	0	0.00345441	0.367038	0.00299203	0.155083	0.0159043	0.0114679	0	0.106856	0.00295836	0	0.016	0.2389	1.00955
TCGA_TCGA-H8-A6C1	0.0482897	0.0287961	0	0.0700029	0	0.142005	0	0	0.100098	0	0	0.0457084	0	0.0342198	0.0101641	0.205332	0.133773	0.0711427	0.0620564	0	0	0.0484119	0.147	0.114153	1.03041
TCGA_TCGA-2J-AABP	0.00427199	0	0.00532099	0.13921	0	0.0467815	0.0797443	0	0.00695923	0	0.00749441	0	0	0.204625	0.07404	0.402297	0	0	0.0232461	0	0	0.00600928	0.241	0.0790015	1.08148
TCGA_TCGA-US-A77G	0	0.0337426	0	0.0265309	0	0.304169	0	0	0.00189254	0	0	0.0245611	0.0211874	0.112512	0.0487565	0.299674	0.0395778	0.0403844	0.047012	0	0	0	0.161	0.108054	1.04556
TCGA_TCGA-IB-A7LX	0.0130382	0	0.00665049	0.195491	0	0.153985	0	0.0369217	0.0471588	0	0.0190207	0	0.0209113	0.204602	0.0701671	0.154476	0	0.0223809	0.0369226	0	0.0182739	0	0.125	0.124633	1.04305
TCGA_TCGA-IB-7891	0.0798651	0	0.066333	0.0907912	0	0.104405	0.0252253	0	0.0145037	0.0134355	0	0.0219771	0.00259728	0.100469	0.099705	0.215857	0.076072	0	0.0727532	0	0	0.0160105	0.003	0.367631	0.929748
TCGA_TCGA-YB-A89D	0.00735025	0	0.00415825	0	0	0.273238	0	0	0.0140253	0	0.00320444	0.0231059	0.0242004	0.131652	0.00930389	0.291176	0.05732	0.125139	0.00771337	0.0211668	0.00199304	0.00525323	0.002	0.376666	0.928863
TCGA_TCGA-IB-A5SQ	0.0454468	0	0	0.0339253	0	0.116756	0.0104673	0.0251704	0.023722	0	0	0	0.0115555	0.298659	0.0542002	0.246487	0.0621901	0.0240881	0.0399774	0	0	0.00735458	0	0.482782	0.875385
TCGA_TCGA-FB-AAPQ	0.0197755	0	0.0157138	0.0683443	0	0.0836262	0.00141894	0.0439288	0.050426	0	0.0562923	0	0	0.452027	0.0367056	0.0312992	0	0	0	0.140442	0	0	0.029	0.204898	1.03659
GSE57495_GSM1383778	0.0397045	0	0.0206727	0	0	0.3442	0.0048384	0	0	0	0.0707804	0.0106124	0.0422847	0.0583622	0.000357771	0.156297	0.121666	0.0487975	0.0409572	0	0.0260406	0.014429	0.093	0.138986	1.02183
GSE57495_GSM1383779	0.0702736	0	0.0327315	0.216351	0	0.263236	0	0.000384816	0.0460706	0	0.0438739	0	0.0614859	0	0.0660676	0.161131	0.0107334	0.0043192	0.0233408	0	0	0	0.006	0.300142	0.964996
GSE57495_GSM1383780	0.00581683	0	0	0	0	0.157302	0	0.0378854	0.0241923	0	0.0262811	0.00566243	0	0.566084	0	0.168002	0	0	0.00877333	0	0	0	0.036	0.195148	1.07783
GSE57495_GSM1383781	0.187576	0	0.00280034	0.129454	0	0.297791	0	0	0.0102367	0	0	0.0330124	0.0163612	0.0453831	0.0121585	0.132382	0.0447762	0.0184254	0.0356373	0	0	0.0340069	0.053	0.174729	1.01725
GSE57495_GSM1383782	0.0343593	0	0.00302868	0.0161187	0	0.226814	0	0	0.0140393	0	0.0235957	0.00396927	0	0.4296	0	0.190164	0	0.0173714	0.0344758	0	0	0.00646394	0.001	0.455158	0.895529
GSE57495_GSM1383783	0.0153816	0.0236194	0	0.0495406	0	0.0455645	0	0.0226882	0.0403444	0	0	0.0454929	0.0182711	0.438729	0.0421761	0.206567	0	0	0.0321545	0	0	0.0194702	0	0.476234	0.883294
GSE57495_GSM1383784	0.00275253	0	0.00256605	0	0	0.0500951	0	0.011464	0.0210944	0.0185592	0	0.0189376	0.053124	0.329522	0.00251967	0.182258	0.0134135	0.00652473	0	0.0492773	0.0307082	0.207184	0.001	0.459248	0.897773
GSE57495_GSM1383785	0.0247527	0	0.00279503	0.0350005	0	0.215144	0	0.0208797	0.101955	0	0.0433689	0.0170389	0.00612953	0.267248	0.0111265	0.15494	0	0.0465382	0.0373724	0	0	0.0157104	0.004	0.33107	0.951155
GSE57495_GSM1383786	0.259689	0	0.0932068	0.05971	0	0.0932055	0.0286729	0.0348877	0.0330784	0	0	0	0.0338572	0.0493184	0.0138611	0.169463	0.0194361	0.0766473	0.0349671	0	0	0	0	0.486648	0.874443
GSE57495_GSM1383787	0.0244349	0	0.00935144	0.109487	0	0.140134	0	0.0259398	0.0334059	0	0.010859	0.0213708	0	0.0562235	0.0758716	0.376629	0.0239559	0	0.0923362	0	0	0	0.003	0.363729	0.933099
GSE57495_GSM1383788	0.0644987	0	0.0058099	0.130989	0	0.210778	0	0.0191013	0.0181989	0	0	0.102422	0	0.0500906	0.0383519	0.0929298	0.0849767	0.0256846	0.156168	0	0	0	0.194	0.0953645	1.04594
GSE57495_GSM1383789	0.0101956	0	0.00605237	0.0207292	0.00550332	0.284183	0	0	0	0	0.0542141	0.0562562	0	0.345708	0.0175958	0.0816843	0.0132479	0	0.10463	0	0	0	0.104	0.132265	1.05169
GSE57495_GSM1383790	0.0250847	0	0.00936565	0.056077	0	0.355003	0	0.011607	0.00818247	0	0.0134708	0.00414767	0.0206666	0.177784	0	0.156034	0	0.0382636	0.124314	0	0	0	0.326	0.0622898	1.06203
GSE57495_GSM1383791	0.00834494	0.012377	0.000793933	0.150119	0	0.128625	0	0	0.035763	0	0	0.0230068	0.0477357	0.0170476	0.0189809	0.38655	0.0679095	0.0180632	0.0846828	0	0	0	0.035	0.197414	1.00597
GSE57495_GSM1383792	0.00638039	0	0.00159131	0.360021	0	0.133939	0.00810508	0.00496611	0.0567034	0	0	0.0377787	0.00671821	0.0857455	0.0832531	0.159305	0.00589247	0	0.0496017	0	0	0	0.001	0.421668	0.908453
GSE57495_GSM1383793	0.0243036	0	0.0125023	0.0422514	0	0.140435	0	0.0646488	0.0299135	0	0	0.0465178	0.0553702	0.23386	0.0572059	0.150487	0	0	0.0831447	0	0	0.0593593	0.093	0.138746	1.03249
GSE57495_GSM1383794	0.0273716	0	0.00171282	0.131569	0	0.249762	0	0.0144385	0.0271198	0	0	0.0515026	0.0129803	0.0261377	0.200497	0.114928	0.114264	0	0.0175728	0	0.0101435	0	0.005	0.313976	0.966845
GSE57495_GSM1383795	0.216826	0	0.0107353	0.0740841	0	0.258912	0.0680818	0.0240409	0.0164101	0	0.0255087	0	0.0476273	0.036339	0.0104807	0.0901142	0	0.0285533	0.048705	0	0	0.0435809	0.012	0.267016	0.97432
GSE57495_GSM1383796	0.164325	0	0.0195028	0.0400995	0	0.195577	0	0.0315691	0	0	0	0.128212	0.0163268	0	0.059685	0.209411	0.0113865	0	0	0.0649811	0.058924	0	0.577	0.0276925	1.08268
GSE57495_GSM1383797	0.0710758	0	0	0.0145838	0	0.202533	0	0.00509556	0.00220839	0.0209156	0	0.0563532	0	0.112977	0.0644543	0.170493	0.0650655	0	0.0798865	0	0.0334806	0.100877	0.02	0.228271	0.989952
GSE57495_GSM1383798	0.0191516	0	0.00228894	0.0606465	0	0.1921	0.00577704	0	0.00893128	0	0.0268974	0	0	0.402804	0.0374912	0.22039	0	0	0.0235218	0	0	0	0	0.61839	0.789287
GSE57495_GSM1383799	0.118623	0	0	0.122463	0	0.238407	0	0.0455246	0.0953574	0	0	0.0416675	0.0151585	0.0614721	0.102065	0.107809	0.0042385	0.0224031	0.0248116	0	0	0	0.012	0.271011	0.979313
GSE57495_GSM1383800	0.0247463	0	0	0.0176787	0	0.128762	0	0.00760543	0.0431235	0	0	0.0437211	0.0327356	0.134676	0.000805004	0.144813	0.235044	0.113811	0.0459133	0	0.0129633	0.0136022	0.003	0.344469	0.942471
GSE57495_GSM1383801	0.0143596	0	0.00795949	0.0958009	0	0.167996	0	0.0234846	0.0617228	0	0	0.0269641	0	0.262239	0.0219895	0.13895	0.100901	0	0.0423096	0	0	0.0353231	0.023	0.221335	1.0018
GSE57495_GSM1383802	0.160528	0	0	0.159641	0	0.230522	0.0248501	0	0.0132172	0.00793366	0	0	0.0299139	0.0903078	0.0217517	0.171646	0.0510588	0.00115121	0.0293902	0	0	0.00808872	0.006	0.300802	0.960245
GSE57495_GSM1383803	0.0608035	0	0.0056526	0.0277445	0	0.200637	0	0.0390749	0.0678698	0	0.0571873	0	0.00396479	0.167211	0	0.112385	0	0.0668528	0	0.104448	0.0430686	0.0430995	0.15	0.112582	1.03871
GSE57495_GSM1383804	0.0442374	0	0.0214224	0.124646	0	0.253092	0	0.0382043	0	0	0.0703627	0.0207878	0.0356957	0.0449705	0.0254953	0.194761	0	0.115503	0	0.00716539	0.00365689	0	0.055	0.172468	1.01948
GSE57495_GSM1383805	0.0736238	0	0.00911647	0.0164318	0	0.116717	0	0	0.0420633	0	0.0153158	0.00889686	0.00037049	0.309723	0.157682	0.167678	0	0	0.0682091	0	0	0.0141725	0.004	0.325449	0.96226
GSE57495_GSM1383806	0.0438546	0	0.00642128	0.036453	0	0.274654	0	0.0301108	0.0851304	0	0	0.0517196	0.00195035	0.266459	0.0195753	0.0820899	0	0.0433225	0.0582596	0	0	0	0.147	0.114339	1.04834
GSE57495_GSM1383807	0.0218464	0.0078847	0	0.0337497	0	0.163049	0	0.00303362	0.027239	0.00465228	0	0.0241943	0.105921	0.196499	0.0539905	0.200907	0.0198666	0.0343337	0.0726106	0	0	0.0302226	0.012	0.266539	0.977649
GSE57495_GSM1383808	0.0183741	0	0.00789167	0.107276	0	0.145854	0.00861265	0.0173761	0.0137458	0	0.0254705	0.0175936	0	0.266456	0.0674358	0.242181	0.0432927	0	0.0184394	0	0	0	0	0.597776	0.809449
GSE57495_GSM1383809	0.00777462	0.0157577	0.00470189	0.0287607	0	0.182134	0	0.0454056	0.0313734	0	0	0.0473568	0.00199645	0.125862	0.0661998	0.206938	0.0630726	0.0999714	0.0427846	0	0	0.0299105	0.029	0.204017	1.00359
GSE57495_GSM1383810	0.0296048	0	0	0.0185253	0	0.155702	0	0.00118115	0.00933452	0	0	0.0200772	0.16865	0.121523	0.01666	0.303073	0.00746756	0.0225551	0.0844111	0	0.0412348	0	0.003	0.344799	0.942897
GSE57495_GSM1383811	0.093012	0	0.00289537	0.102413	0	0.167804	0	0.0348348	0	0.0486556	0	0	0.0964425	0	0.0690401	0.222541	0.0341218	0.0490349	0.0594371	0	0.0152503	0.00451808	0.013	0.255899	0.976098
GSE57495_GSM1383812	0.274373	0	0.0330502	0.089737	0	0.183441	0	0.0180196	0.00988479	0.0156239	0	0.00230111	0	0.164829	0.020335	0.159054	0	0.0046264	0.0233507	0	0	0.00137537	0.001	0.450836	0.891826
GSE57495_GSM1383813	0.0143275	0.00762217	0	0.0497881	0	0.277505	0	0	0.032508	0	0.00556686	0.00623713	0	0.190079	0	0.184698	0.00585937	0.159725	0.0588339	0	0	0.0072499	0.002	0.400943	0.916754
GSE57495_GSM1383814	0.103734	0	0.0263836	0.0413685	0	0.426702	0	0	0	0	0	0.0484607	0.0142391	0	0.00370412	0.189063	0.0150359	0.0459715	0.0529209	0	0.032417	0	0.24	0.0791168	1.05556
GSE57495_GSM1383815	0.0697669	0	0	0.0663225	0	0.209868	0	0	0.0164141	0.00653987	0	0.00994552	0.126257	0	0.0577473	0.298463	0	0.00660956	0.126262	0	0.00168873	0.00411481	0.014	0.245104	0.980975
GSE57495_GSM1383816	0.0749156	0	0	0.313336	0	0.223427	0	0.00147551	0	0	0	0.0361723	0.00645285	0	0.120649	0.127767	0.0290621	0.0173128	0.0494297	0	0	0	0.002	0.406063	0.917619
GSE57495_GSM1383817	0.0117699	0.0204413	0.026843	0.174119	0	0.245065	0	0	0.00547556	0	0	0.0810602	0.00513649	0.0415983	0.0628081	0.142325	0.0230246	0.0269832	0.0860402	0	0.0458367	0.00147398	0.012	0.271748	0.974806
GSE57495_GSM1383818	0.0281595	0.018686	0	0	0	0.195853	0	0.0302215	0.00201941	0.0523755	0	0	0	0.218799	0.0132232	0.198787	0	0.0412605	0	0.159896	0.0388147	0.00190443	0.019	0.230994	1.00024
GSE57495_GSM1383819	0.301089	0	0	0.0180202	0	0.28757	0.00306837	0	0.0342571	0	0.0485808	0	0.0254207	0.0447619	0.0589888	0.134004	0.00350168	0	0.0407375	0	0	0	0.002	0.384814	0.924426
GSE57495_GSM1383820	0.00868804	0	0.00238104	0	0	0.13149	0	0.0351639	0.0350439	0	0.0302602	0	0.0227793	0.0776632	0.239392	0.292926	0.0320635	0.0186256	0.0684833	0	0.0040899	0.000949965	0.002	0.405667	0.922515
GSE57495_GSM1383821	0.0318855	0	0.00504253	0.192754	0	0.346426	0	0.0248589	0	0	0.00380073	0	0.0410197	0	0.0986728	0.19133	0.0116636	0	0.0525458	0	0	0	0.005	0.303715	0.965398
GSE57495_GSM1383822	0.0112362	0	0	0.177984	0	0.0181189	0.209108	0.0456169	0	0.0430142	0	0.196763	0	0.0611587	0.0624849	0.0691961	0.00604098	0.00365157	0.0850871	0	0.01054	0	0.044	0.185341	1.04629
GSE57495_GSM1383823	0.0687913	0	0.00158192	0.0338701	0	0.225204	0	0.00271954	0.00904623	0.00567019	0	0	0	0.170063	0.0631039	0.184116	0.0640546	0	0	0.0153216	0.0491	0.107357	0.013	0.250337	0.986853
GSE57495_GSM1383824	0.00696299	0.0106055	0.197827	0.194118	0	0.279724	0	0.0465115	0.0509448	0	0.0459164	0	0.00630077	0	0.0532747	0.0536884	0.0335783	0	0	0.0205476	0	0	0.013	0.253204	0.998989
GSE57495_GSM1383825	0.0366883	0	0.00621399	0.259577	0	0.135377	0.0298325	0.0687202	0	0.00674161	0.00581817	0	0	0.0507679	0.112952	0.132646	0.133007	0	0.0216593	0	0	0	0	0.534901	0.848732
GSE57495_GSM1383826	0.163686	0	0	0.122046	0	0.209824	0.0061387	0.0239001	0.0867177	0	0	0.0342203	0.015076	0.0370373	0.0312067	0.163513	0.0121568	0.0396512	0.0339514	0	0	0.0208742	0.001	0.432424	0.900808
GSE57495_GSM1383827	0.0191513	0	0	0.078536	0	0.0545396	0	0	0.0213519	0	0.0112252	0.0328958	0.0517637	0.285285	0.0637813	0.0654104	0.0142687	0	0.0183878	0	0.0164101	0.266993	0	0.577913	0.815504
GSE57495_GSM1383828	0.0753668	0	0.00292324	0.0673451	0	0.145832	0	0	0.0203095	0	0.0834988	0	0.0689743	0.177411	0	0.075123	0.00120917	0	0	0.070282	0.0170263	0.194699	0.055	0.171571	1.03254
GSE57495_GSM1383829	0.028205	0	0.00833704	0.0549754	0	0.0779071	0	0.0222562	0.0602086	0	0.0285152	0.0282058	0	0.408083	0.0735668	0.130211	0	0.0477569	0.00625536	0	0	0.0255159	0	0.654976	0.764379
GSE57495_GSM1383830	0.0217512	0	0.00422059	0.0129197	0	0.222095	0	0.0117994	0.0194622	0	0.00641087	0.0211244	0.110226	0.0664882	0.0620371	0.356504	0	0.0138872	0.067533	0	0.00354142	0	0.005	0.312279	0.956838
GSE57495_GSM1383831	0.0551163	0	0	0.139786	0	0.206657	0.0348167	0	0.0439735	0	0.0028341	0.0154005	0.0564622	0	0.0872046	0.217715	0.0587332	0	0.0813007	0	0	0	0.004	0.331888	0.945105
GSE57495_GSM1383832	0.123464	0	0	0.139298	0	0.225038	0	0.0116178	0.0332966	0	0	0.021191	0.0114282	0.0980663	0.0427758	0.179703	0.0282911	0.0150004	0.0708296	0	0	0	0.005	0.314525	0.953431
GSE57495_GSM1383833	0.0802325	0	0.00394224	0.101915	0	0.178517	0	0.0263831	0.0263598	0.0423804	0	0	0.159158	0	0.111393	0.198474	0.00143031	0	0.0698146	0	0	0	0.006	0.302128	0.959288
GSE57495_GSM1383834	0.0802811	0	0	0.0842425	0	0.169224	0	0	0.00155168	0.00706325	0	0.0516838	0.0151089	0.0457226	0.00769588	0.459914	0.0199869	0.0134164	0.0267947	0.0118289	0.00458	0.000905872	0.017	0.236491	0.996396
GSE57495_GSM1383835	0.0177406	0	0	0.178541	0	0.202999	0	0	0	0.0201309	0	0.046077	0.0738078	0.0359392	0.0596831	0.273073	0.0492664	0	0.0372101	0	0	0.00553212	0.005	0.311072	0.957895
GSE57495_GSM1383836	0.0889485	0	0	0.0255997	0	0.235352	0.00875404	0.0219674	0.0331969	0	0.0743646	0	0.011011	0.10252	0.0261726	0.234616	0.00278804	0.0417152	0.0674994	0	0.0254947	0	0.006	0.301594	0.957622
GSE57495_GSM1383837	0.00606835	0.00824325	0.0267452	0.100375	0	0.168874	0	0.0187293	0.00565093	0	0.000182731	0.0632557	0.0401779	0.0489815	0.0160041	0.2275	0.11276	0	0.132526	0	0	0.0239259	0.023	0.219974	0.989842
GSE57495_GSM1383838	0.0534254	0	0	0.15308	0	0.214376	0	0	0.0358472	0	0.00830612	0.00144401	0.0236709	0.16421	0.0827387	0.180496	0.0411278	0	0.0121829	0	0	0.029095	0.005	0.317851	0.955471
GSE57495_GSM1383839	0.0144505	0	0.000976919	0.00896331	0	0.330845	0.00017808	0.013678	0.0066593	0	0.0255593	0.00717653	0	0.150929	0.066468	0.257169	0.00541738	0	0.0604303	0	0.0348882	0.0162108	0.003	0.346374	0.94172
GSE57495_GSM1383840	0.0140283	0	0	0.0791341	0	0.148966	0.0262487	0.0156627	0.00456961	0.011841	0	0.00641244	0.0458223	0.127562	0.119067	0.270857	0	0.0223949	0.0869526	0	0.0166921	0.00378879	0.003	0.35107	0.939893
