# Supplementary material for: An m5C methylation regulator-associated signature predicts prognosis and therapy response in pancreatic cancer
Source: Front Cell Dev Biol. 2022 Aug 19;10:975684. doi: 10.3389/fcell.2022.975684 (PMC9437259; doi:10.3389/fcell.2022.975684)
Supplement: Supplementary file 15 [file Table8.XLSX]

## Sheet: Table S8
Table S8-1: Training set m5C-score group						Table S8-2: Testing set m5C-score group						Table S8-3: GSE21501 cohort m5C-score group							Table S8-4: Bailey cohort m5C-score group									Table S8-5: Collisson cohort m5C-score group									Table S8-6: Moffitt cohort m5Cscore group										Table S8-7: Moffitt cohort cell line m5Cscore group
id	futime(year)	fustat	m5C-score	score group		id	futime(year)	fustat	m5C-score	score group		id	futime(year)	fustat	m5C-score	score group			id	futime(year)	fustat	m5C-score	score group	molecular subgroup				id	futime(year)	fustat	m5C-score	score group	molecular subgroup				id	futime	fustat	m5Cscore	score group	molecular subgroup						cell line	m5C-score
TCGA-IB-7888	3.64932	0	0.858868	low		TCGA-FB-AAQ1	0.336986	1	1.60193	high		GSM536454	1.39726	1	-0.87128	Low			ICGC_0006	3.53425	0	5.53055	Low	ADEX				GSM446731	1.79726	0	3.3441	Low	Classical				GSM1844112	0.575342	1	-1.32087	High	Basal						54018-BXPC3-CellLine	0.645211
TCGA-2J-AABO	1.20548	1	1.08294	high		TCGA-HZ-8315	0.819178	1	1.75905	high		GSM536455	0.164384	1	-3.65199	Low			ICGC_0009	1.09315	1	6.99171	High	Squamous				GSM446732	0.643836	0	3.35225	Low	Classical				GSM1844113	0.90411	1	-1.04685	High	Basal						54276-Capan1-CellLine	1.10691
TCGA-FB-A5VM	1.23014	1	0.965495	low		TCGA-IB-7893	0.320548	1	5.776	high		GSM536456	1.15068	1	-1.8936	Low			ICGC_0020	3.44959	1	4.80093	Low	Immunogenic				GSM446733	1.34795	0	3.45084	Low	Classical				GSM1844114	3.86301	0	-0.687151	High	Classical						54277-Capan2-CellLine	0.555596
TCGA-2L-AAQE	1.87397	0	0.927744	low		TCGA-HZ-8003	1.63288	0	0.769209	low		GSM536457	0.328767	1	0.628389	High			ICGC_0021	1.95863	1	6.90942	High	Squamous				GSM446734	0.0547945	0	3.57215	Low	Quasi-Mesenchymal				GSM1844115	0.821918	1	-1.1767	High	Classical						54019-CFPAC-CellLine	-0.905217
TCGA-YH-A8SY	1.06301	1	1.66472	high		TCGA-2J-AABT	0.873973	1	1.30024	high		GSM536458	0.0821918	0	-1.21569	Low			ICGC_0025	0.953425	1	5.95648	High	Squamous				GSM446736	0.50411	1	3.79295	High	Classical				GSM1844116	0.0821918	1	-1.59412	High	Classical						54023-HPAC-CellLine	-0.739183
TCGA-M8-A5N4	1.6	0	1.05418	high		TCGA-HV-A7OL	0.690411	1	0.573307	low		GSM536459	2.38356	0	0.392235	High			ICGC_0026	0.712603	1	6.89237	High	ADEX				GSM446737	0.123288	0	3.88548	High	Classical				GSM1844117	0.493151	1	-1.73329	Low	Basal						54246-HPAFII-CellLine	-0.56036
TCGA-IB-AAUU	0.671233	1	1.46684	high		TCGA-H6-A45N	1.08767	1	1.07126	high		GSM536460	0.0821918	0	-0.0967214	High			ICGC_0031	2.95068	1	6.80916	High	Pancreatic Progenitor				GSM446738	1.56438	0	3.22747	Low	Classical				GSM1844118	0.164384	1	-0.818994	High	Classical						54278-Hs766T-CellLine	-0.477965
TCGA-PZ-A5RE	1.28767	0	0.903886	low		TCGA-3A-A9IX	2.8411	0	0.863342	low		GSM536461	0.657534	1	-0.211693	High			ICGC_0033	2.10411	1	6.02085	High	ADEX				GSM446739	3.84384	1	3.20419	Low	Classical				GSM1844119	0.164384	0	-1.67217	High	Basal						51251-HUPT3-CellLine	-1.84064
TCGA-IB-7897	1.33151	0	1.79414	high		TCGA-XD-AAUH	1.08219	1	0.79973	low		GSM536462	4.43836	1	-1.21782	Low			ICGC_0037	0.421644	1	5.65871	High	Squamous				GSM446741	0.936986	0	3.28846	Low	Classical				GSM1844120	1.39726	0	-1.79425	Low	Classical						54024-MiaPaca2-CellLine	0.208253
TCGA-HZ-8519	1.24384	1	0.9851	low		TCGA-HZ-A77O	0.438356	1	1.61968	high		GSM536463	0.493151	1	-0.419255	Low			ICGC_0048	3.45205	0	5.17406	Low	ADEX				GSM446742	3.08767	0	3.29946	Low	Quasi-Mesenchymal				GSM1844121	4.0274	1	-1.80988	Low	Classical						53265-HPNE-CellLine	-1.45025
TCGA-3A-A9IL	7.50959	0	0.312499	low		TCGA-IB-A5SO	1	1	1.30417	high		GSM536464	0.575342	1	-1.00567	Low			ICGC_0051	1.65781	1	5.65735	High	Pancreatic Progenitor				GSM446743	0.40274	0	2.9008	Low	Quasi-Mesenchymal				GSM1844122	4.27397	0	-0.863558	High	Classical						53266-HPNE-CellLine	-1.56157
TCGA-3E-AAAY	6.26027	0	1.05516	high		TCGA-F2-6879	0.915068	1	1.60314	high		GSM536465	0.575342	1	-2.50931	Low			ICGC_0052	3.86301	0	5.57686	Low	ADEX				GSM446744	5.09041	1	3.03204	Low	Classical				GSM1844123	4.52055	0	-1.69811	Low	Classical						54242-Panc0203-CellLine	-0.0828996
TCGA-US-A77E	1.17808	1	1.023	low		TCGA-3A-A9IV	3.02192	0	0.132671	low		GSM536466	1.06849	1	-2.12836	Low			ICGC_0053	1.67096	1	6.58108	High	Pancreatic Progenitor				GSM446745	0.553425	0	3.26689	Low	Quasi-Mesenchymal				GSM1844124	0.657534	1	-1.43945	High	Classical						54247-Panc0327-CellLine	0.0589243
TCGA-YY-A8LH	5.52329	0	0.752179	low		TCGA-3A-A9IR	4.22466	0	0.161837	low		GSM536467	1.31507	1	-0.942504	Low			ICGC_0054	0.238356	1	5.86576	High	Squamous				GSM446746	4.53973	1	2.98532	Low	Classical				GSM1844125	1.56164	1	-1.70101	Low	Classical						53292-Panc1-CellLine	-2.50247
TCGA-FB-A78T	1.0274	1	0.529204	low		TCGA-HV-AA8V	2.52055	0	1.00212	low		GSM536468	1.23288	1	-0.836599	Low			ICGC_0055	1.13671	1	7.17771	High	Pancreatic Progenitor				GSM446747	1.29315	0	3.34314	Low	Exocrine-like				GSM1844126	4.27397	0	-1.41819	High	Classical						54248-Panc1005-CellLine	1.22862
TCGA-HZ-8005	0.328767	1	2.32169	high		TCGA-Q3-A5QY	1.13973	1	0.534573	low		GSM536469	0.493151	1	0.435878	High			ICGC_0059	3.45205	0	5.22478	Low	Pancreatic Progenitor				GSM446748	1.77534	0	2.62888	Low	Exocrine-like				GSM1844128	1.47945	1	-1.04705	High	Basal						54279-SW1990-CellLine	-0.878098
TCGA-2J-AAB9	1.71781	0	1.04945	high		TCGA-HZ-A9TJ	1.65205	0	0.821214	low		GSM536470	0.575342	1	-1.9227	Low			ICGC_0061	2.62192	1	4.87529	Low	Immunogenic				GSM446749	0.263014	0	2.90233	Low	Quasi-Mesenchymal				GSM1844129	2.38356	1	-0.992636	High	Basal						54025-T3M4-CellLine	0.661803
TCGA-XN-A8T5	1.9726	0	1.44649	high		TCGA-H6-8124	1.07397	1	4.67681	high		GSM536471	1.47945	1	0.364475	High			ICGC_0063	3.45205	0	5.66124	High	Immunogenic				GSM446750	0.178082	0	3.3738	Low	Quasi-Mesenchymal				GSM1844130	3.53425	0	-1.78669	Low	Basal
TCGA-L1-A7W4	0.761644	1	3.1802	high		TCGA-LB-A8F3	1.03836	1	0.406849	low		GSM536472	0.575342	1	-0.374047	High			ICGC_0066	0.852329	1	6.29865	High	Pancreatic Progenitor				GSM446751	0.394521	0	3.1416	Low	Quasi-Mesenchymal				GSM1844131	0.493151	1	-1.53082	High	Classical
TCGA-US-A779	1.4	0	0.358232	low		TCGA-IB-7654	1.30411	0	1.34258	high		GSM536473	1.80822	1	-1.46337	Low			ICGC_0067	1.35616	1	6.62768	High	Squamous				GSM446752	0.545205	0	2.91441	Low	Exocrine-like				GSM1844132	3.45205	0	-1.58145	High	Classical
TCGA-IB-7886	0.336986	1	2.03628	high		TCGA-2J-AAB8	0.219178	1	2.23653	high		GSM536474	2.05479	1	-0.870508	Low			ICGC_0075	1.30438	1	4.9171	Low	ADEX				GSM446753	2.31233	0	3.0201	Low	Classical				GSM1844133	1.64384	1	-0.792821	High	Basal
TCGA-IB-8127	1.43014	0	1.17697	high		TCGA-FB-A4P6	0.994521	1	0.993772	low		GSM536475	2.46575	0	-0.547753	Low			ICGC_0087	0.988767	1	6.0731	High	Pancreatic Progenitor				GSM446754	2.53973	0	3.26716	Low	Exocrine-like				GSM1844134	2.87671	1	-2.27308	Low	Classical
TCGA-XN-A8T3	2.60548	0	0.933448	low		TCGA-3A-A9I5	4.91507	0	0.999835	low		GSM536476	1.80822	1	-2.54061	Low			ICGC_0088	3.86301	0	5.56021	Low	Pancreatic Progenitor				GSM446755	1.73151	0	3.87053	High	Quasi-Mesenchymal				GSM1844135	1.06849	1	-1.20722	High	Classical
TCGA-FB-AAQ0	1.29589	0	1.05998	high		TCGA-HZ-8638	0.413699	1	1.30805	high		GSM536477	0.493151	1	-1.88292	Low			ICGC_0103	2.94247	1	4.65042	Low	ADEX				GSM446756	2.86301	1	2.65916	Low	Classical				GSM1844136	1.72603	1	-1.40707	High	Classical
TCGA-IB-AAUP	1.18082	1	0.686466	low		TCGA-HZ-7925	1.68219	0	1.94695	high		GSM536478	1.15068	1	-1.79058	Low			ICGC_0105	1.17781	1	5.34726	Low	Pancreatic Progenitor				GSM446757	1.57534	0	3.26416	Low	Exocrine-like				GSM1844137	2.46575	0	-2.30243	Low	Classical
TCGA-3A-A9IH	2.79726	0	1.51093	high		TCGA-S4-A8RM	1.76986	0	1.29547	high		GSM536479	0.0821918	0	-0.193575	High			ICGC_0109	2.46575	1	6.46398	High	Immunogenic				GSM446735	0.290411	Na	3.44206	Na	Classical				GSM1844138	2.71233	0	-0.714684	High	Classical
TCGA-3A-A9IO	5.32055	0	0.102901	low		TCGA-HZ-8317	1.03562	1	1.7857	high		GSM536480	0.493151	0	-2.28108	Low			ICGC_0114	1.36685	1	6.96034	High	Squamous				GSM446740	3.3863	Na	3.29761	Na	Classical				GSM1844139	2.54795	1	-0.983505	High	Classical
TCGA-HZ-A4BH	0.531507	1	3.32196	high		TCGA-3A-A9I9	1.73699	0	0.534437	low		GSM536481	0.575342	1	-0.462496	Low			ICGC_0115	2.18055	1	6.59722	High	Immunogenic													GSM1844140	2.87671	0	-1.90197	Low	Classical
TCGA-3A-A9IC	2.02192	0	1.10165	high		TCGA-F2-6880	0.808219	1	0.236995	low		GSM536482	1.56164	1	-0.729352	Low			ICGC_0124	0.427397	1	4.90536	Low	Immunogenic													GSM1844141	1.06849	1	-0.677587	High	Classical
TCGA-IB-AAUN	0.394521	1	2.04955	high		TCGA-2L-AAQJ	1.07945	1	0.86442	low		GSM536483	0.246575	1	-2.44967	Low			ICGC_0134	0.268767	1	5.58584	High	Squamous													GSM1844142	0.657534	1	-0.924839	High	Basal
TCGA-HZ-A8P1	0.0191781	1	1.63968	high		TCGA-IB-A5ST	1.73973	0	0.597129	low		GSM536484	1.56164	1	-1.42372	Low			ICGC_0135	2.46575	0	5.64079	High	Immunogenic													GSM1844143	1.47945	0	-1.34368	High	Classical
TCGA-2J-AABV	1.7863	0	0.198558	low		TCGA-3A-A9IU	1.25479	1	3.08476	high		GSM536485	1.39726	1	-1.56063	Low			ICGC_0139	2.79452	0	3.89884	Low	Pancreatic Progenitor													GSM1844144	0.328767	1	-0.718568	High	Classical
TCGA-FB-AAPZ	1.96164	0	0.649475	low		TCGA-HV-AA8X	1.45753	0	0.845179	low		GSM536486	0.0821918	0	-1.47161	Low			ICGC_0140	2.87671	0	4.07233	Low	Pancreatic Progenitor													GSM1844145	1.80822	0	-1.91516	Low	Classical
TCGA-2J-AABI	2.65479	0	0.483401	low		TCGA-HZ-A77Q	0.090411	1	2.86217	high		GSM536487	1.64384	1	-2.80558	Low			ICGC_0141	1.06301	1	6.98502	High	Squamous													GSM1844146	0.493151	1	-1.02108	High	Classical
TCGA-IB-AAUO	0.654795	1	1.9588	high		TCGA-HZ-7924	2.30137	0	0.903801	low		GSM536488	0.90411	1	-0.0437083	High			ICGC_0143	2.46575	0	5.76468	High	Pancreatic Progenitor													GSM1844147	0.821918	1	-0.922816	High	Basal
TCGA-2J-AAB6	0.80274	1	1.66405	high		TCGA-HZ-7289	1.81096	0	0.288001	low		GSM536489	4.0274	1	-1.7575	Low			ICGC_0144	2.30137	0	5.41916	Low	Immunogenic													GSM1844148	2.05479	0	-1.59486	High	Classical
TCGA-2J-AABF	1.89315	0	0.729836	low		TCGA-HZ-7926	1.41918	0	1.02615	low		GSM536490	4.27397	0	-0.928513	Low			ICGC_0146	2.87671	0	6.27131	High	ADEX													GSM1844149	1.47945	1	-0.764771	High	Classical
TCGA-2J-AAB1	0.180822	1	0.779034	low		TCGA-RB-AA9M	0.783562	1	1.60518	high		GSM536491	1.15068	1	-0.699497	Low			ICGC_0149	2.73699	1	4.88746	Low	Immunogenic													GSM1844150	1.06849	1	-0.00469058	High	Classical
TCGA-HZ-8001	1.93425	0	0.686295	low		TCGA-2J-AABH	1.85479	0	0.488148	low		GSM536492	4.52055	0	-2.36294	Low			ICGC_0150	2.30137	0	4.86507	Low	Immunogenic													GSM1844151	1.56164	0	-0.0618522	High	Classical
TCGA-IB-7651	1.65205	0	1.20211	high		TCGA-IB-7645	4.11507	0	3.0595	high		GSM536882	0.657534	1	-1.70148	Low			ICGC_0153	1.12849	1	4.36173	Low	Immunogenic													GSM1844152	1.72603	0	-1.48134	High	Classical
TCGA-HZ-7923	0.860274	1	1.27338	high		TCGA-2J-AABA	1.66301	0	2.61906	high		GSM536883	1.56164	1	-1.1275	Low			ICGC_0169	2.30137	0	6.08734	High	Squamous													GSM1844153	1.89041	0	-1.05509	High	Classical
TCGA-HZ-A77P	0.90411	1	2.38562	high		TCGA-Q3-AA2A	0.260274	1	0.646486	low		GSM536884	4.27397	0	-0.85997	Low			ICGC_0185	2.71233	0	6.13705	High	Pancreatic Progenitor													GSM1844154	1.23288	1	-0.287746	High	Classical
TCGA-IB-7646	0.39726	1	4.10312	high		TCGA-FB-AAQ2	0.419178	1	1.84298	high		GSM536885	1.47945	1	-1.00805	Low			ICGC_0188	0.641096	1	6.75017	High	Squamous													GSM1844155	0.90411	1	-0.712769	High	Classical
TCGA-HZ-7920	0.646575	1	0.994309	low		TCGA-2L-AAQM	3.78904	0	0.173145	low		GSM536886	2.38356	1	-0.618234	Low			ICGC_0192	0.271233	1	6.16834	High	Pancreatic Progenitor													GSM1844156	0.328767	1	-0.403169	High	Basal
TCGA-FB-AAPU	1.04384	1	0.856271	low		TCGA-IB-7649	1.27945	0	1.55927	high		GSM536887	3.53425	0	-1.50753	Low			ICGC_0199	1.45479	1	7.39539	High	Squamous													GSM1844157	1.06849	0	-1.18107	High	Classical
TCGA-HZ-7922	0.0109589	1	3.75405	high		TCGA-LB-A9Q5	0.857534	1	0.555501	low		GSM536888	0.493151	1	-1.16974	Low			ICGC_0201	1.91507	1	5.12908	Low	ADEX													GSM1844158	0.0821918	1	-1.67345	High	Classical
TCGA-IB-A6UF	1.82466	0	0.633129	low		TCGA-S4-A8RO	1.43836	0	0.564913	low		GSM536889	1.47945	1	-1.16192	Low			ICGC_0205	0.770137	1	4.46564	Low	ADEX													GSM1844159	0.821918	1	-1.10805	High	Basal
TCGA-OE-A75W	0.731507	1	0.98382	low		TCGA-HZ-A49G	1.80822	0	1.01086	low		GSM536890	3.45205	0	-1.57022	Low			ICGC_0206	0.298356	1	6.76231	High	Squamous													GSM1844160	4.84932	0	-0.617329	High	Classical
TCGA-F2-7276	0.591781	1	1.29049	high		TCGA-S4-A8RP	1.92329	0	1.02545	low		GSM536891	3.78082	0	-2.75191	Low			ICGC_0207	0.56137	1	6.55792	High	Immunogenic													GSM1844161	1.72603	1	-0.84557	High	Basal
TCGA-HV-A5A5	0.791781	1	0.913008	low		TCGA-HZ-A49H	1.34521	0	0.990879	low		GSM536892	1.64384	1	-0.265803	High			ICGC_0212	1.6274	1	5.75981	High	Pancreatic Progenitor													GSM1844162	3.36986	1	-2.49296	Low	Classical
TCGA-2J-AABU	0.758904	1	1.56286	high		TCGA-IB-AAUM	0.0219178	1	0.511249	low		GSM536893	2.87671	1	-1.81826	Low			ICGC_0214	1.08493	1	4.56799	Low	Immunogenic													GSM1844163	1.89041	1	-2.55791	Low	Classical
TCGA-RB-A7B8	1.27671	1	0.658178	low		TCGA-IB-A5SS	1.26027	1	2.14811	high		GSM536894	1.06849	1	-1.1312	Low			ICGC_0215	1.94795	1	6.42159	High	Pancreatic Progenitor													GSM1844164	0.575342	1	-1.03282	High	Classical
TCGA-IB-A6UG	0.112329	1	1.03692	high		TCGA-HZ-8002	1.00274	1	1.01255	low		GSM536895	1.72603	1	-1.04525	Low			ICGC_0223	0.602466	1	5.77034	High	Pancreatic Progenitor													GSM1844165	0.0821918	0	-1.98759	Low	Basal
TCGA-FB-A7DR	0.967123	1	2.82008	high		TCGA-FB-AAQ6	0.668493	1	0.978271	low		GSM536896	2.46575	0	-1.98387	Low			ICGC_0224	1.80822	0	5.77821	High	Pancreatic Progenitor													GSM1844166	1.47945	0	-1.29529	High	Basal
TCGA-2L-AAQL	0.8	1	0.891192	low		TCGA-HV-A5A6	5.57808	0	1.44388	high		GSM536897	2.71233	0	-0.564408	Low			ICGC_0227	0.780822	1	6.78692	High	Squamous													GSM1844167	1.23288	1	-0.480289	High	Basal
TCGA-2J-AABR	1.2	1	0.970287	low		TCGA-3E-AAAZ	5.97808	0	1.2217	high		GSM536898	2.54795	1	-0.920533	Low			ICGC_0230	0.690411	1	5.94316	High	Pancreatic Progenitor													GSM1844168	0.657534	1	-0.844313	High	Classical
TCGA-3A-A9I7	3.62466	0	0.999609	low		TCGA-IB-7885	2.67671	0	1.46708	high		GSM536899	2.87671	0	-1.50048	Low			ICGC_0235	1.44658	1	6.16672	High	Pancreatic Progenitor													GSM1844169	2.30137	1	-0.364587	High	Classical
TCGA-FB-AAPP	1.32877	0	0.11871	low		TCGA-HZ-8637	1.41644	0	0.325676	low		GSM536900	1.9726	0	-0.927366	Low			ICGC_0295	1.72603	0	5.04124	Low	Pancreatic Progenitor													GSM1844170	0.0821918	0	-0.449692	High	Classical
TCGA-XD-AAUL	1.10959	1	0.668862	low		TCGA-HV-A5A3	0.350685	1	1.19796	high		GSM536901	0.493151	1	-2.25964	Low			ICGC_0296	1.9726	0	5.88672	High	Squamous													GSM1844171	0.0821918	1	-1.57195	High	Classical
TCGA-F2-A44H	1.60548	0	0.741423	low		TCGA-3A-A9IZ	0.843836	1	1.31959	high		GSM536902	1.06849	1	-0.667035	Low			ICGC_0300	1.80822	0	4.41216	Low	Immunogenic													GSM1844172	0.328767	1	-0.662111	High	Basal
TCGA-IB-7644	1.07945	1	0.867099	low		TCGA-3A-A9IN	5.70959	0	0.177125	low		GSM536903	0.657534	1	-0.0743137	High			ICGC_0301	1.47945	0	4.94641	Low	Immunogenic													GSM1844173	0.821918	1	-0.634622	High	Basal
TCGA-IB-AAUW	0.630137	1	0.759173	low		TCGA-US-A77J	1.55616	0	0.344129	low		GSM536904	1.47945	0	-0.525914	Low			ICGC_0303	0.550685	1	5.67131	High	Immunogenic													GSM1844174	2.71233	1	-1.07724	High	Classical
TCGA-HZ-7919	1.62466	0	2.18099	high		TCGA-2J-AABE	1.85205	0	0.563276	low		GSM536905	0.328767	1	-0.326626	High			ICGC_0304	1.9726	0	6.12567	High	Pancreatic Progenitor													GSM1844175	0.575342	1	-0.814602	High	Classical
TCGA-F2-7273	0.986301	1	1.29091	high		TCGA-3A-A9J0	2.03562	0	1.16798	high		GSM536906	1.80822	0	-0.660381	Low			ICGC_0309	0.805479	1	6.62332	High	Pancreatic Progenitor													GSM1844177	4.27397	0	-0.878264	High	Classical
TCGA-XD-AAUG	1.15068	1	1.35127	high		TCGA-IB-AAUQ	0.50137	1	0.907876	low		GSM536907	0.493151	1	-0.963241	Low			ICGC_0312	1.1589	1	5.17782	Low	Immunogenic													GSM1844178	3.69863	1	-0.876261	High	Basal
TCGA-HZ-A4BK	1.8	0	0.884101	low		TCGA-HZ-7918	2.65479	0	0.40181	low		GSM536908	0.821918	1	0.18344	High			ICGC_0313	1.39726	0	7.0624	High	Squamous													GSM1844179	1.31507	1	-0.724715	High	Basal
TCGA-IB-7889	1.31781	0	0.941216	low		TCGA-IB-7887	0.30137	1	0.728393	low		GSM536909	2.05479	0	-1.19375	Low			ICGC_0315	0.6	1	5.96766	High	Squamous													GSM1844180	1.47945	1	-1.51942	High	Basal
TCGA-IB-AAUR	0.926027	1	1.55559	high		TCGA-IB-A5SP	1.32055	0	0.263299	low		GSM536910	1.47945	1	-0.77889	Low			ICGC_0321	3.12329	0	6.60404	High	Squamous													GSM1844181	0.739726	1	-0.677525	High	Classical
TCGA-IB-A7M4	1.32329	0	0.40964	low		TCGA-F2-A7TX	0.260274	1	1.232	high		GSM536911	1.06849	1	0.642196	High			ICGC_0326	0.739726	1	5.90745	High	Squamous													GSM1844182	0.986301	1	-1.53997	High	Basal
TCGA-FB-AAPS	0.624658	1	1.59052	high		TCGA-3A-A9IB	0.613699	1	1.20149	high		GSM536917	1.56164	0	-0.0348337	High			ICGC_0338	1.70137	1	4.36097	Low	ADEX													GSM1844185	2.63014	1	-1.18158	High	Classical
TCGA-LB-A7SX	1.07671	1	0.288525	low		TCGA-2L-AAQI	0.282192	1	2.0363	high		GSM536918	1.72603	0	-1.20675	Low			ICGC_0354	0.29589	1	5.84861	High	ADEX													GSM1844188	0.575342	1	-1.22904	High	Basal
TCGA-IB-AAUS	0.616438	1	1.72189	high		TCGA-3A-A9IS	2.73425	0	0.183207	low		GSM536919	1.89041	0	-0.752039	Low			ICGC_0365	0.90411	0	6.01438	High	Pancreatic Progenitor													GSM1844189	0.246575	1	-1.25123	High	Classical
TCGA-HV-A7OP	2.67945	0	0.17547	low		TCGA-IB-AAUT	0.786301	1	1.02479	low		GSM536920	1.23288	1	0.511671	High			ICGC_0391	1.29863	1	4.42334	Low	ADEX													GSM1844190	0.246575	1	0.255796	High	Basal
TCGA-IB-7652	1.98356	0	1.18345	high		TCGA-Z5-AAPL	1.27945	0	0.969258	low		GSM536921	0.328767	1	0.172386	High			ICGC_0392	0.89589	1	5.72899	High	Squamous													GSM1844191	1.23288	1	-0.92696	High	Classical
TCGA-US-A774	1.90411	0	0.986679	low		TCGA-US-A776	2.31233	0	0.323521	low		GSM536922	1.06849	0	-0.534677	Low			ICGC_0393	0.230137	0	6.27267	High	Squamous													GSM1844192	2.13699	1	-0.705271	High	Classical
TCGA-IB-8126	0.205479	1	0.952006	low		TCGA-2J-AAB4	1.99726	0	0.579046	low		GSM536923	0.0821918	1	-0.821221	Low			ICGC_0395	0.706849	1	4.63068	Low	Immunogenic													GSM1844193	1.06849	1	-0.916817	High	Classical
TCGA-F2-A44G	0.638356	1	2.11524	high		TCGA-IB-AAUV	1.10685	1	2.72612	high		GSM536924	0.821918	1	-0.730788	Low			ICGC_0406	1.15068	0	4.32693	Low	ADEX													GSM1844194	2.71233	0	-0.587432	High	Classical
TCGA-RL-AAAS	0.0246575	1	0.976298	low		TCGA-FB-AAQ3	0.0849315	1	1.99401	high		GSM536925	4.84932	0	-0.846753	Low			ICGC_0412	1.06849	0	4.97055	Low	Immunogenic													GSM1844196	0.328767	1	-1.63613	High	Classical
TCGA-FB-A545	1.05479	1	3.52486	high		TCGA-IB-7890	1.63836	0	4.89491	high		GSM536926	1.72603	1	-1.72802	Low			ICGC_0415	0.846575	0	5.29143	Low	Immunogenic													GSM1844198	1.23288	0	-1.82999	Low	Classical
TCGA-3A-A9IJ	5.07945	0	0.059453	low		TCGA-XD-AAUI	1.00274	1	0.762309	low		GSM536927	3.36986	1	-2.20448	Low			ICGC_0417	1.23288	0	6.28273	High	Pancreatic Progenitor													GSM1844199	1.06849	0	-2.21496	Low	Classical
TCGA-F2-A8YN	1.41644	0	0.958486	low		TCGA-2J-AABK	1.32603	0	0.53426	low		GSM536928	1.89041	1	-2.38956	Low			ICGC_0419	0.986301	0	5.69598	High	Pancreatic Progenitor													GSM1844200	0.328767	0	-0.756369	High	Basal
TCGA-HZ-8636	1.49315	0	1.03078	low		TCGA-HZ-A49I	0.843836	1	1.41179	high		GSM536929	0.575342	1	-1.42038	Low			ICGC_0420	0.534247	1	5.40931	Low	ADEX													GSM1844201	0.821918	0	-0.750823	High	Classical
TCGA-FB-AAPY	2.90137	0	0.458014	low		TCGA-HV-A5A4	0.635616	1	0.599953	low		GSM536930	1.47945	1	-1.21069	Low			ICGC_0486	0.410959	1	5.79651	High	Pancreatic Progenitor													GSM1844202	0.164384	0	-1.15931	High	Basal
TCGA-2L-AAQA	0.391781	1	1.41175	high		TCGA-FB-A4P5	0.490411	1	1.00583	low		GSM536931	0.575342	1	-1.23838	Low			ICGC_0502	2.81918	1	5.17983	Low	Pancreatic Progenitor													GSM1844203	0.657534	0	-1.0946	High	Basal
TCGA-IB-A5SQ	0.6	1	0.863869	low		TCGA-H8-A6C1	1.83836	0	0.617179	low		GSM536932	0.246575	1	-1.75195	Low			ICGC_0503	2.26027	0	5.4769	Low	ADEX													GSM1844204	0.575342	0	-0.963442	High	Classical
TCGA-FB-AAPQ	3.09589	0	1.53835	high		TCGA-2J-AABP	0.972603	1	0.494505	low		GSM536933	0.246575	1	0.0922092	High			ICGC_0507	4.14247	1	5.48535	Low	Pancreatic Progenitor													GSM1844205	0.657534	0	-1.15787	High	Classical
GSM1383779	2.98904	1	2.43511	high		TCGA-US-A77G	0.0328767	1	0.758045	low		GSM536934	1.23288	1	-1.16365	Low			ICGC_0521	1.1589	1	7.27331	High	Squamous													GSM1844206	0.657534	0	-0.506099	High	Basal
GSM1383780	0.509589	1	1.88105	high		TCGA-IB-A7LX	0.684932	1	3.36233	high		GSM536935	2.13699	1	-0.642607	Low			ICGC_0522	1.23288	1	5.43755	Low	Squamous													GSM1844207	1.39726	1	-1.49217	High	Classical
GSM1383784	1.03014	1	1.15223	high		TCGA-IB-7891	1.77534	0	0.77021	low		GSM536936	1.06849	1	-0.134704	High			ICGC_0535	0.772603	0	5.79602	High	Squamous													GSM1844208	0.164384	1	-3.09972	Low	Classical
GSM1383786	1.4411	1	1.971	high		TCGA-YB-A89D	0.958904	1	1.14735	high		GSM536937	2.71233	0	-0.417386	Low			ICGC_0536	0.468493	1	5.64703	High	Immunogenic													GSM1844209	1.15068	1	-1.86332	Low	Classical
GSM1383788	3.71781	0	1.03428	low		GSM1383778	1.11233	1	4.02791	high		GSM536938	0.657534	1	-1.14366	Low			ICGC_0543	0.427397	1	7.45498	High	Squamous													GSM1844210	0.328767	1	0.000716742	High	Basal
GSM1383792	0.761644	1	0.872191	low		GSM1383781	6.56164	0	1.76588	high		GSM536939	0.328767	1	-2.19495	Low			ICGC_0007	Na	Na	5.62813	Na	Immunogenic													GSM1844211	0.0821918	0	-0.977529	High	Classical
GSM1383793	4.75616	0	0.295106	low		GSM1383782	0.413699	1	1.44165	high		GSM536940	1.39726	0	-1.70121	Low			ICGC_0099	Na	Na	5.72659	Na	Immunogenic													GSM1844212	2.38356	0	-0.346388	High	Classical
GSM1383797	0.643836	1	4.53012	high		GSM1383783	1.69589	1	7.52883	high		GSM536941	1.23288	0	-1.15547	Low			ICGC_0108	Na	Na	6.00089	Na	Immunogenic													GSM1844213	0.0821918	0	-0.725297	High	Classical
GSM1383798	3.10685	0	0.919163	low		GSM1383785	5.23288	0	0.429177	low		GSM536942	1.06849	0	-2.48082	Low			ICGC_0518	Na	Na	6.72846	Na	Pancreatic Progenitor													GSM1844214	0.657534	1	-0.952702	High	Classical
GSM1383802	0.241096	1	0.898235	low		GSM1383787	2.32877	1	0.517141	low		GSM536943	0.328767	0	-0.186041	High			ICGC_0526	Na	Na	4.59383	Na	Immunogenic													GSM1844215	4.43836	1	-1.85485	Low	Classical
GSM1383804	2.16438	1	1.69039	high		GSM1383789	1.68493	1	11.9264	high		GSM536944	0.821918	0	-0.526514	Low																					GSM1844216	0.493151	1	-0.77847	High	Basal
GSM1383805	0.728767	1	1.89753	high		GSM1383790	1.30685	1	0.525707	low		GSM536945	0.164384	0	-1.47535	Low																					GSM1844217	0.575342	1	-1.10125	High	Classical
GSM1383806	0.871233	1	0.830504	low		GSM1383791	3.10137	1	2.26589	high		GSM536946	0.657534	0	-0.234449	High																					GSM1844218	0.575342	1	-2.29096	Low	Classical
GSM1383807	1.76712	1	3.14562	high		GSM1383794	2.59452	1	1.2852	high		GSM536947	0.575342	0	-0.231357	High																					GSM1844219	1.06849	1	-2.45433	Low	Classical
GSM1383809	1.60274	1	1.12257	high		GSM1383795	2.47671	1	1.01849	low		GSM536948	0.657534	0	-1.24156	Low																					GSM1844220	1.31507	1	-1.03834	High	Basal
GSM1383810	1.14521	1	3.64901	high		GSM1383796	4.44658	0	0.0415123	low		GSM536949	0.657534	0	-0.904356	Low																					GSM1844221	1.23288	1	-1.74802	Low	Classical
GSM1383811	2.48767	0	0.0697742	low		GSM1383799	4.06849	0	0.34245	low																											GSM1844222	0.493151	1	-0.634479	High	Classical
GSM1383814	2.35616	0	0.205466	low		GSM1383800	2.38904	1	0.766536	low																											GSM1844223	0.575342	1	-1.49322	High	Basal
GSM1383815	0.369863	1	1.60625	high		GSM1383801	1.32877	1	7.14676	high																											GSM1844224	1.47945	1	-0.513818	High	Classical
GSM1383817	2.2274	0	2.65931	high		GSM1383803	2.60822	1	0.800543	low																											GSM1844225	0.575342	1	-1.52715	High	Classical
GSM1383819	2.71233	1	0.335	low		GSM1383808	2.50959	1	0.725655	low																											GSM1844226	1.80822	1	-1.81514	Low	Classical
GSM1383820	1.28493	1	2.06667	high		GSM1383812	2.75068	0	0.412053	low																											GSM1844227	2.05479	1	-1.55402	High	Basal
GSM1383823	0.726027	1	1.08728	high		GSM1383813	1.47397	1	3.4002	high																											GSM1844228	2.46575	0	-0.914393	High	Classical
GSM1383824	2.75068	0	0.254779	low		GSM1383816	1.64658	1	0.345028	low																											GSM1844229	1.80822	1	-2.42329	Low	Classical
GSM1383827	0.945205	0	0.916657	low		GSM1383818	3.03288	0	2.44883	high																											GSM1844230	0.493151	1	-2.01981	Low	Classical
GSM1383828	0.816438	1	1.06	high		GSM1383821	1.33425	1	0.230959	low																											GSM1844231	1.15068	1	-1.97372	Low	Classical
GSM1383830	1.27397	1	1.12952	high		GSM1383822	1.35068	1	0.0672001	low																											GSM1844232	0.0821918	0	-0.984551	High	Basal
GSM1383832	1.99178	0	0.395131	low		GSM1383825	1	1	0.376011	low																											GSM1844233	0.493151	0	-1.94602	Low	Classical
GSM1383833	1.45205	1	1.51341	high		GSM1383826	1.8	0	0.264199	low																											GSM1844234	0.575342	1	-1.06845	High	Classical
GSM1383834	2.10685	0	0.725491	low		GSM1383829	2.39726	0	0.42628	low																											GSM1844235	1.56164	1	-1.17424	High	Classical
GSM1383835	1.73699	1	0.324149	low		GSM1383831	2.43836	0	0.757981	low																											GSM1844236	0.246575	1	-2.63574	Low	Classical
GSM1383836	1.86575	0	1.05331	high		GSM1383838	1.90959	0	0.475193	low																											GSM1844237	1.56164	1	-1.76552	Low	Classical
GSM1383837	1.11781	1	1.03537	high		GSM1383840	0.309589	1	1.85319	high																											GSM1844238	1.39726	1	-1.92203	Low	Classical
GSM1383839	0.613699	1	7.71504	high																																	GSM1844239	0.0821918	0	-1.18249	High	Classical
																																					GSM1844240	1.64384	1	-1.64003	High	Classical
																																					GSM1844241	0.164384	1	-1.30915	High	Basal
																																					GSM1844249	1.9726	1	-0.528221	High	Classical
																																					GSM1844105	Na	Na	-1.57802	Na	Basal
																																					GSM1844106	Na	Na	-1.10047	Na	Basal
																																					GSM1844107	Na	Na	-1.37188	Na	Classical
																																					GSM1844108	Na	Na	-0.941943	Na	Classical
																																					GSM1844109	Na	Na	-1.1437	Na	Classical
																																					GSM1844110	Na	Na	-2.65242	Na	Classical
																																					GSM1844111	Na	Na	-1.58468	Na	Classical
																																					GSM1844127	Na	Na	-1.68061	Na	Classical
																																					GSM1844176	Na	Na	-0.69239	Na	Basal
																																					GSM1844183	Na	Na	-1.09042	Na	Basal
																																					GSM1844184	Na	Na	-0.914346	Na	Classical
																																					GSM1844186	Na	Na	0.324683	Na	Basal
																																					GSM1844187	Na	Na	-1.55435	Na	Classical
																																					GSM1844195	Na	Na	-1.04088	Na	Classical
																																					GSM1844197	Na	Na	-2.39023	Na	Classical
																																					GSM1844242	Na	Na	-2.13459	Na	Classical
																																					GSM1844243	Na	Na	-1.40254	Na	Basal
																																					GSM1844244	Na	Na	-0.918903	Na	Classical
																																					GSM1844245	Na	Na	-1.26335	Na	Classical
																																					GSM1844246	Na	Na	-1.61487	Na	Classical
																																					GSM1844247	Na	Na	-2.19961	Na	Classical
																																					GSM1844248	Na	Na	-1.77906	Na	Basal
																																					GSM1844250	Na	Na	-0.878447	Na	Basal
																																					GSM1844251	Na	Na	0.661582	Na	Basal
